# Supplementary material for: A rapid and robust method for the cryopreservation of human granulosa cells
Source: Histochem Cell Biol. 2021 Jul 27;156(5):509–17. doi: 10.1007/s00418-021-02019-3 (PMC8604824; doi:10.1007/s00418-021-02019-3)
Supplement: Supplementary file 1 — Supplementary file1 (XLSX 2621 KB) [file 418_2021_2019_MOESM1_ESM.xlsx]

## Sheet: proteinGroups
Supplementary table 1. Proteins group identified for granulosa cells. Protein IDs: Identifier(s) of protein(s) contained in the protein group; Majority protein Ids: IDs of those proteins that have at least half of the peptides that the leading protein has; Fasta headers: Fasta headers(s) of protein(s) contained within the group; GN= Gene Name; Uniprot: Uniprot identifier; Number of proteins: Numb…
Protein IDs	Majority protein IDs	Fasta headers	Uniprot	GN	Number of proteins	Peptides F1	Peptides T1	Peptides F2	Peptides T2	Peptides F3	Peptides T3	Razor + unique peptides F1	Razor + unique peptides T1	Razor + unique peptides F2	Razor + unique peptides T2	Razor + unique peptides F3	Razor + unique peptides T3	Unique peptides F1	Unique peptides T1	Unique peptides F2	Unique peptides T2	Unique peptides F3	Unique peptides T3	Sequence coverage [%]	Unique + razor sequence coverage [%]	Unique sequence coverage [%]	Mol. weight [kDa]	Sequence length	Sequence lengths	Q-value	Score	Identification type F1	Identification type T1	Identification type F2	Identification type T2	Identification type F3	Identification type T3	Sequence coverage F1 [%]	Sequence coverage T1 [%]	Sequence coverage F2 [%]	Sequence coverage T2 [%]	Sequence coverage F3 [%]	Sequence coverage T3 [%]	Intensity	Intensity F1	Intensity T1	Intensity F2	Intensity T2	Intensity F3
sp|A8K2U0|A2ML1_HUMAN;tr|H0YGG5|H0YGG5_HUMAN;tr|H0YH14|H0YH14_HUMAN;tr|F5GXP1|F5GXP1_HUMAN	sp|A8K2U0|A2ML1_HUMAN;tr|H0YGG5|H0YGG5_HUMAN	sp|A8K2U0|A2ML1_HUMAN Alpha-2-macroglobulin-like protein 1 OS=Homo sapiens OX=9606 GN=A2ML1 PE=1 SV=3;tr|H0YGG5|H0YGG5_HUMAN Alpha-2-macroglobulin-like protein 1 (Fragment) OS=Homo sapiens OX=9606 GN=A2ML1 PE=1 SV=1	A8K2U0	A2ML1	4	9	9	12	4	25	23	9	9	12	4	25	23	9	9	12	4	25	23	29.2	29.2	26.6	161.1	1454	1454;1004;182;183	0	120.14	By matching	By matching	By MS/MS	By matching	By MS/MS	By MS/MS	9.6	8.7	12	3.6	26.6	24.3	3828800	92633	101560	415270	17548	2275600
sp|Q9NRG9|AAAS_HUMAN;tr|H3BU82|H3BU82_HUMAN;tr|F8VZ44|F8VZ44_HUMAN;tr|F8VUB6|F8VUB6_HUMAN	sp|Q9NRG9|AAAS_HUMAN;tr|H3BU82|H3BU82_HUMAN;tr|F8VZ44|F8VZ44_HUMAN;tr|F8VUB6|F8VUB6_HUMAN	sp|Q9NRG9|AAAS_HUMAN Aladin OS=Homo sapiens OX=9606 GN=AAAS PE=1 SV=1;tr|H3BU82|H3BU82_HUMAN Aladin (Fragment) OS=Homo sapiens OX=9606 GN=AAAS PE=1 SV=1;tr|F8VZ44|F8VZ44_HUMAN Aladin OS=Homo sapiens OX=9606 GN=AAAS PE=1 SV=1;tr|F8VUB6|F8VUB6_HUMAN Aladin O	Q9NRG9	AAAS	4	7	7	8	6	7	7	7	7	8	6	7	7	7	7	8	6	7	7	24.4	24.4	24.4	59.573	546	546;358;422;127	0	68.504	By MS/MS	By MS/MS	By MS/MS	By MS/MS	By MS/MS	By MS/MS	20.5	20.5	24.4	18.7	20.1	20.1	1941400	146910	183270	505530	356060	133480
sp|Q86V21|AACS_HUMAN	sp|Q86V21|AACS_HUMAN	sp|Q86V21|AACS_HUMAN Acetoacetyl-CoA synthetase OS=Homo sapiens OX=9606 GN=AACS PE=1 SV=1	Q86V21	AACS	1	4	4	4	4	2	4	4	4	4	4	2	4	4	4	4	4	2	4	13.4	13.4	13.4	75.143	672	672	0	45.517	By MS/MS	By MS/MS	By MS/MS	By MS/MS	By MS/MS	By MS/MS	13.4	13.4	13.4	13.4	4.3	13.4	545520	120220	95559	108040	113650	24811
sp|P22760|AAAD_HUMAN;tr|C9K0E9|C9K0E9_HUMAN	sp|P22760|AAAD_HUMAN	sp|P22760|AAAD_HUMAN Arylacetamide deacetylase OS=Homo sapiens OX=9606 GN=AADAC PE=1 SV=5	P22760	AADAC	2	10	12	10	10	11	11	10	12	10	10	11	11	10	12	10	10	11	11	50.9	50.9	50.9	45.733	399	399;204	0	253.54	By MS/MS	By MS/MS	By MS/MS	By MS/MS	By MS/MS	By MS/MS	40.6	50.9	40.6	40.6	48.4	48.4	31165000	6439200	3317500	6960200	5360800	2194300
sp|Q6PD74|AAGAB_HUMAN;tr|H0YL49|H0YL49_HUMAN	sp|Q6PD74|AAGAB_HUMAN	sp|Q6PD74|AAGAB_HUMAN Alpha- and gamma-adaptin-binding protein p34 OS=Homo sapiens OX=9606 GN=AAGAB PE=1 SV=1	Q6PD74	AAGAB	2	3	3	2	3	3	2	3	3	2	3	3	2	3	3	2	3	3	2	24.4	24.4	24.4	34.593	315	315;58	0	7.7795	By MS/MS	By MS/MS	By MS/MS	By matching	By matching	By MS/MS	17.1	17.1	8.6	17.1	17.1	8.6	859530	99100	266830	218800	153360	18442
sp|Q2M2I8|AAK1_HUMAN;tr|E9PG46|E9PG46_HUMAN;tr|A0A096LP60|A0A096LP60_HUMAN	sp|Q2M2I8|AAK1_HUMAN;tr|E9PG46|E9PG46_HUMAN	sp|Q2M2I8|AAK1_HUMAN AP2-associated protein kinase 1 OS=Homo sapiens OX=9606 GN=AAK1 PE=1 SV=3;tr|E9PG46|E9PG46_HUMAN AP2-associated protein kinase 1 OS=Homo sapiens OX=9606 GN=AAK1 PE=1 SV=1	Q2M2I8	AAK1	3	9	9	9	8	2	8	9	9	9	8	2	8	8	9	8	8	2	8	18.5	18.5	15.9	103.88	961	961;674;99	0	67.998	By MS/MS	By MS/MS	By MS/MS	By MS/MS	By MS/MS	By MS/MS	15.7	15.9	15.7	13.1	3.1	13.1	2009300	381510	355900	440800	556270	54473
tr|A0A096LP25|A0A096LP25_HUMAN;sp|Q6ZSR9|YJ005_HUMAN;tr|A0A096LNZ0|A0A096LNZ0_HUMAN	tr|A0A096LP25|A0A096LP25_HUMAN;sp|Q6ZSR9|YJ005_HUMAN;tr|A0A096LNZ0|A0A096LNZ0_HUMAN	tr|A0A096LP25|A0A096LP25_HUMAN AP2-associated protein kinase 1 (Fragment) OS=Homo sapiens OX=9606 GN=AAK1 PE=1 SV=1;sp|Q6ZSR9|YJ005_HUMAN Uncharacterized protein FLJ45252 OS=Homo sapiens OX=9606 PE=2 SV=2;tr|A0A096LNZ0|A0A096LNZ0_HUMAN AP2-associated prote	Q6ZSR9	AAK1	3	9	7	6	5	5	5	8	7	5	5	5	5	8	7	5	5	5	5	31.5	26.6	26.6	54.448	511	511;355;339	0	30.834	By MS/MS	By MS/MS	By MS/MS	By MS/MS	By MS/MS	By MS/MS	31.5	24.3	20.4	15.9	17.2	17.4	2314600	568260	657880	346130	358600	82637
sp|Q9H7C9|AAMDC_HUMAN;tr|E9PNP3|E9PNP3_HUMAN;tr|E9PR47|E9PR47_HUMAN;tr|E9PIQ4|E9PIQ4_HUMAN;tr|E9PJP1|E9PJP1_HUMAN;tr|E9PLK9|E9PLK9_HUMAN;tr|K4DI89|K4DI89_HUMAN	sp|Q9H7C9|AAMDC_HUMAN;tr|E9PNP3|E9PNP3_HUMAN;tr|E9PR47|E9PR47_HUMAN;tr|E9PIQ4|E9PIQ4_HUMAN	sp|Q9H7C9|AAMDC_HUMAN Mth938 domain-containing protein OS=Homo sapiens OX=9606 GN=AAMDC PE=1 SV=1;tr|E9PNP3|E9PNP3_HUMAN Mth938 domain-containing protein OS=Homo sapiens OX=9606 GN=AAMDC PE=1 SV=1;tr|E9PR47|E9PR47_HUMAN Mth938 domain-containing protein OS=	Q9H7C9	AAMDC	7	3	3	4	3	1	4	3	3	4	3	1	4	3	3	4	3	1	4	37.7	37.7	37.7	13.332	122	122;141;168;90;93;137;147	0	37.332	By MS/MS	By MS/MS	By MS/MS	By MS/MS	By matching	By MS/MS	28.7	29.5	37.7	29.5	13.1	37.7	1104600	256650	215430	294910	169600	6051.3
tr|C9JG97|C9JG97_HUMAN;sp|Q13685|AAMP_HUMAN;tr|C9JEH3|C9JEH3_HUMAN;tr|H7C0R2|H7C0R2_HUMAN;tr|C9JTS3|C9JTS3_HUMAN	tr|C9JG97|C9JG97_HUMAN;sp|Q13685|AAMP_HUMAN;tr|C9JEH3|C9JEH3_HUMAN;tr|H7C0R2|H7C0R2_HUMAN;tr|C9JTS3|C9JTS3_HUMAN	tr|C9JG97|C9JG97_HUMAN Angio-associated migratory cell protein OS=Homo sapiens OX=9606 GN=AAMP PE=1 SV=1;sp|Q13685|AAMP_HUMAN Angio-associated migratory cell protein OS=Homo sapiens OX=9606 GN=AAMP PE=1 SV=2;tr|C9JEH3|C9JEH3_HUMAN Angio-associated migrator	Q13685	AAMP	5	4	4	4	4	4	4	4	4	4	4	4	4	4	4	4	4	4	4	12.8	12.8	12.8	44.693	415	415;434;435;189;200	0	34.576	By MS/MS	By MS/MS	By MS/MS	By MS/MS	By MS/MS	By MS/MS	12.8	12.8	12.8	12.8	12.8	12.8	1006900	177520	232820	215460	218140	24372
sp|Q9Y312|AAR2_HUMAN;tr|A2A2Q9|A2A2Q9_HUMAN	sp|Q9Y312|AAR2_HUMAN;tr|A2A2Q9|A2A2Q9_HUMAN	sp|Q9Y312|AAR2_HUMAN Protein AAR2 homolog OS=Homo sapiens OX=9606 GN=AAR2 PE=1 SV=2;tr|A2A2Q9|A2A2Q9_HUMAN Protein AAR2 homolog OS=Homo sapiens OX=9606 GN=AAR2 PE=1 SV=1	Q9Y312	AAR2	2	3	3	2	3	4	3	3	3	2	3	4	3	3	3	2	3	4	3	18.2	18.2	18.2	43.472	384	384;398	0	21.919	By MS/MS	By MS/MS	By MS/MS	By MS/MS	By matching	By MS/MS	13	13	8.9	13.3	18.2	14.1	606610	116780	81391	54869	85413	51398
sp|P49588|SYAC_HUMAN;tr|H3BPK7|H3BPK7_HUMAN	sp|P49588|SYAC_HUMAN	sp|P49588|SYAC_HUMAN Alanine--tRNA ligase, cytoplasmic OS=Homo sapiens OX=9606 GN=AARS PE=1 SV=2	P49588	AARS	2	30	29	32	30	29	30	30	29	32	30	29	30	30	29	32	30	29	30	64.6	64.6	64.6	106.81	968	968;280	0	323.31	By MS/MS	By MS/MS	By MS/MS	By MS/MS	By MS/MS	By MS/MS	58.1	56	60.1	56.5	53.5	57.3	26684000	5506100	5872800	4837400	3460500	1734300
sp|Q5JTZ9|SYAM_HUMAN	sp|Q5JTZ9|SYAM_HUMAN	sp|Q5JTZ9|SYAM_HUMAN Alanine--tRNA ligase, mitochondrial OS=Homo sapiens OX=9606 GN=AARS2 PE=1 SV=1	Q5JTZ9	AARS2	1	5	5	4	3	3	5	5	5	4	3	3	5	5	5	4	3	3	5	12	12	12	107.34	985	985	0	16.122	By MS/MS	By MS/MS	By MS/MS	By MS/MS	By matching	By MS/MS	12	12	8.3	6.2	6.2	12	NaN	NaN	NaN	103760	119040	13644
sp|Q9BTE6|AASD1_HUMAN;tr|C9J5N1|C9J5N1_HUMAN;tr|K7EQ85|K7EQ85_HUMAN;tr|L7N2F4|L7N2F4_HUMAN	sp|Q9BTE6|AASD1_HUMAN;tr|C9J5N1|C9J5N1_HUMAN;tr|K7EQ85|K7EQ85_HUMAN	sp|Q9BTE6|AASD1_HUMAN Alanyl-tRNA editing protein Aarsd1 OS=Homo sapiens OX=9606 GN=AARSD1 PE=1 SV=2;tr|C9J5N1|C9J5N1_HUMAN PTGES3L-AARSD1 readthrough OS=Homo sapiens OX=9606 GN=PTGES3L-AARSD1 PE=1 SV=1;tr|K7EQ85|K7EQ85_HUMAN Alanyl-tRNA-editing protein Aa	Q9BTE6	AARSD1	4	4	4	5	5	2	4	4	4	5	5	2	4	4	4	5	5	2	4	19.9	19.9	19.9	45.479	412	412;495;94;140	0	13.137	By MS/MS	By MS/MS	By MS/MS	By MS/MS	By matching	By MS/MS	16.7	16.7	19.9	19.9	11.4	16.7	671840	101220	122850	206520	139670	13732
sp|Q9NRN7|ADPPT_HUMAN;tr|E9PLW6|E9PLW6_HUMAN;tr|E9PNF3|E9PNF3_HUMAN	sp|Q9NRN7|ADPPT_HUMAN;tr|E9PLW6|E9PLW6_HUMAN	sp|Q9NRN7|ADPPT_HUMAN L-aminoadipate-semialdehyde dehydrogenase-phosphopantetheinyl transferase OS=Homo sapiens OX=9606 GN=AASDHPPT PE=1 SV=2;tr|E9PLW6|E9PLW6_HUMAN L-aminoadipate-semialdehyde dehydrogenase-phosphopantetheinyl transferase (Fragment) OS=Hom	Q9NRN7	AASDHPPT	3	2	2	3	3	1	2	2	2	3	3	1	2	2	2	3	3	1	2	12.9	12.9	12.9	35.776	309	309;190;160	0	6.7141	By MS/MS	By MS/MS	By MS/MS	By matching	By matching	By MS/MS	9.4	9.4	12.9	12.9	3.9	9.4	698720	106080	168450	197970	111100	4591.5
sp|Q9UDR5|AASS_HUMAN;tr|F8WAH1|F8WAH1_HUMAN;tr|F8WE53|F8WE53_HUMAN	sp|Q9UDR5|AASS_HUMAN;tr|F8WAH1|F8WAH1_HUMAN;tr|F8WE53|F8WE53_HUMAN	sp|Q9UDR5|AASS_HUMAN Alpha-aminoadipic semialdehyde synthase, mitochondrial OS=Homo sapiens OX=9606 GN=AASS PE=1 SV=1;tr|F8WAH1|F8WAH1_HUMAN Alpha-aminoadipic semialdehyde synthase, mitochondrial OS=Homo sapiens OX=9606 GN=AASS PE=1 SV=1;tr|F8WE53|F8WE53_H	Q9UDR5	AASS	3	11	11	10	10	9	11	11	11	10	10	9	11	11	11	10	10	9	11	25.6	25.6	25.6	102.13	926	926;732;511	0	102.83	By MS/MS	By MS/MS	By MS/MS	By MS/MS	By MS/MS	By MS/MS	21.9	23	20.7	19.9	20	21.9	5175900	1015000	825270	752590	678340	381530
sp|Q9NY61|AATF_HUMAN;tr|A0A087WTH8|A0A087WTH8_HUMAN;tr|A0A087WWS8|A0A087WWS8_HUMAN;tr|A0A087WW41|A0A087WW41_HUMAN	sp|Q9NY61|AATF_HUMAN	sp|Q9NY61|AATF_HUMAN Protein AATF OS=Homo sapiens OX=9606 GN=AATF PE=1 SV=1	Q9NY61	AATF	4	5	4	5	5	3	5	5	4	5	5	3	5	5	4	5	5	3	5	15	15	15	63.132	560	560;98;154;55	0	26.919	By MS/MS	By MS/MS	By MS/MS	By MS/MS	By MS/MS	By MS/MS	15	12.5	15	15	9.5	15	17934000	1866000	668130	5215500	6158200	182300
sp|P80404|GABT_HUMAN;tr|H3BRN4|H3BRN4_HUMAN;tr|H3BNQ7|H3BNQ7_HUMAN;tr|H3BPW8|H3BPW8_HUMAN;tr|H3BMJ9|H3BMJ9_HUMAN;tr|H3BRJ1|H3BRJ1_HUMAN;tr|H3BRT1|H3BRT1_HUMAN	sp|P80404|GABT_HUMAN;tr|H3BRN4|H3BRN4_HUMAN;tr|H3BNQ7|H3BNQ7_HUMAN	sp|P80404|GABT_HUMAN 4-aminobutyrate aminotransferase, mitochondrial OS=Homo sapiens OX=9606 GN=ABAT PE=1 SV=3;tr|H3BRN4|H3BRN4_HUMAN 4-aminobutyrate aminotransferase, mitochondrial OS=Homo sapiens OX=9606 GN=ABAT PE=1 SV=1;tr|H3BNQ7|H3BNQ7_HUMAN 4-aminobu	P80404	ABAT	7	19	19	18	20	17	19	19	19	18	20	17	19	19	19	18	20	17	19	60.6	60.6	60.6	56.438	500	500;515;515;117;91;65;95	0	281.94	By MS/MS	By MS/MS	By MS/MS	By MS/MS	By MS/MS	By MS/MS	58.4	56.8	55.6	60.6	52.8	58.4	31369000	4967600	5029600	4585400	4931000	1736100
sp|O95477|ABCA1_HUMAN	sp|O95477|ABCA1_HUMAN	sp|O95477|ABCA1_HUMAN Phospholipid-transporting ATPase ABCA1 OS=Homo sapiens OX=9606 GN=ABCA1 PE=1 SV=3	O95477	ABCA1	1	3	5	4	3	3	4	3	5	4	3	3	4	3	5	4	3	3	4	4.2	4.2	4.2	254.3	2261	2261	0	26.776	By MS/MS	By MS/MS	By MS/MS	By MS/MS	By matching	By MS/MS	2.9	4.2	3.4	2.8	2.8	3.4	481960	69481	88067	101100	107550	21242
tr|E9PGB2|E9PGB2_HUMAN;sp|Q9BZC7|ABCA2_HUMAN;tr|J3QSS3|J3QSS3_HUMAN;tr|A0A087WXK5|A0A087WXK5_HUMAN	tr|E9PGB2|E9PGB2_HUMAN;sp|Q9BZC7|ABCA2_HUMAN;tr|J3QSS3|J3QSS3_HUMAN;tr|A0A087WXK5|A0A087WXK5_HUMAN	tr|E9PGB2|E9PGB2_HUMAN ATP-binding cassette sub-family A member 2 OS=Homo sapiens OX=9606 GN=ABCA2 PE=1 SV=2;sp|Q9BZC7|ABCA2_HUMAN ATP-binding cassette sub-family A member 2 OS=Homo sapiens OX=9606 GN=ABCA2 PE=1 SV=4;tr|J3QSS3|J3QSS3_HUMAN ATP-binding cass	Q9BZC7	ABCA2	4	1	1	1	1	0	1	1	1	1	1	0	1	1	1	1	1	0	1	2.3	2.3	2.3	108.36	989	989;2435;2436;2466	0	15.405	By MS/MS	By matching	By MS/MS	By MS/MS		By MS/MS	2.3	2.3	2.3	2.3	0	2.3	89085	18971	3855.6	28665	17144	0
tr|A0A0A0MSU4|A0A0A0MSU4_HUMAN;sp|O94911|ABCA8_HUMAN;tr|A0A075B774|A0A075B774_HUMAN	tr|A0A0A0MSU4|A0A0A0MSU4_HUMAN;sp|O94911|ABCA8_HUMAN;tr|A0A075B774|A0A075B774_HUMAN	tr|A0A0A0MSU4|A0A0A0MSU4_HUMAN ATP-binding cassette sub-family A member 8 OS=Homo sapiens OX=9606 GN=ABCA8 PE=1 SV=1;sp|O94911|ABCA8_HUMAN ATP-binding cassette sub-family A member 8 OS=Homo sapiens OX=9606 GN=ABCA8 PE=1 SV=3;tr|A0A075B774|A0A075B774_HUMAN	O94911	ABCA8	3	3	4	5	4	5	4	3	4	5	4	5	4	3	4	5	4	5	4	5.3	5.3	5.3	183.06	1616	1616;1581;702	0	18.732	By MS/MS	By MS/MS	By MS/MS	By MS/MS	By MS/MS	By MS/MS	3.9	4.7	5.3	4.7	5.3	4.7	555510	51388	72122	199060	110410	53461
sp|P08183|MDR1_HUMAN	sp|P08183|MDR1_HUMAN	sp|P08183|MDR1_HUMAN ATP-dependent translocase ABCB1 OS=Homo sapiens OX=9606 GN=ABCB1 PE=1 SV=3	P08183	ABCB1	1	1	2	1	1	0	2	1	2	1	1	0	2	1	2	1	1	0	2	4.9	4.9	4.9	141.48	1280	1280	0	6.0293	By matching	By matching	By matching	By MS/MS		By MS/MS	1.7	3.7	1.7	1.2	0	3.7	91044	11879	12204	4805.4	14639	0
sp|Q9NRK6|ABCBA_HUMAN	sp|Q9NRK6|ABCBA_HUMAN	sp|Q9NRK6|ABCBA_HUMAN ATP-binding cassette sub-family B member 10, mitochondrial OS=Homo sapiens OX=9606 GN=ABCB10 PE=1 SV=2	Q9NRK6	ABCB10	1	2	2	1	1	1	2	2	2	1	1	1	2	2	2	1	1	1	2	5	5	5	79.147	738	738	0	14.973	By matching	By matching	By matching	By matching	By matching	By MS/MS	5	5	1.6	1.6	1.6	5	135790	31914	26627	9873.9	3325.8	14931
tr|Q53S60|Q53S60_HUMAN;tr|A0A3B3IS78|A0A3B3IS78_HUMAN;sp|O95342|ABCBB_HUMAN;tr|A0A3B3ISD4|A0A3B3ISD4_HUMAN	tr|Q53S60|Q53S60_HUMAN;tr|A0A3B3IS78|A0A3B3IS78_HUMAN;sp|O95342|ABCBB_HUMAN;tr|A0A3B3ISD4|A0A3B3ISD4_HUMAN	tr|Q53S60|Q53S60_HUMAN Bile salt export pump (Fragment) OS=Homo sapiens OX=9606 GN=ABCB11 PE=1 SV=1;tr|A0A3B3IS78|A0A3B3IS78_HUMAN Bile salt export pump (Fragment) OS=Homo sapiens OX=9606 GN=ABCB11 PE=1 SV=1;sp|O95342|ABCBB_HUMAN Bile salt export pump OS=H	O95342	ABCB11	4	2	1	2	2	2	2	2	1	2	2	2	2	2	1	2	2	2	2	8.4	8.4	8.4	49.464	451	451;780;1321;101	0.0029804	2.5978	By MS/MS	By matching	By MS/MS	By matching	By matching	By MS/MS	8.4	4.7	8.4	8.4	8.4	8.4	263330	49465	23127	32693	15624	57803
sp|Q9NP58|ABCB6_HUMAN;tr|H7C245|H7C245_HUMAN	sp|Q9NP58|ABCB6_HUMAN	sp|Q9NP58|ABCB6_HUMAN ATP-binding cassette sub-family B member 6, mitochondrial OS=Homo sapiens OX=9606 GN=ABCB6 PE=1 SV=1	Q9NP58	ABCB6	2	12	10	11	10	10	10	12	10	11	10	10	10	12	10	11	10	10	10	24.8	24.8	24.8	93.884	842	842;119	0	83.508	By MS/MS	By MS/MS	By MS/MS	By MS/MS	By MS/MS	By MS/MS	24.8	22.2	24	22.7	20.9	22.2	3149200	487480	683060	699980	385370	313890
tr|A0A087WW65|A0A087WW65_HUMAN;sp|O75027|ABCB7_HUMAN;tr|A0A5F9ZA98|A0A5F9ZA98_HUMAN;tr|A0A2R8Y473|A0A2R8Y473_HUMAN;tr|A0A590UJS8|A0A590UJS8_HUMAN;tr|B4DGL8|B4DGL8_HUMAN;tr|A0A2R8YF35|A0A2R8YF35_HUMAN	tr|A0A087WW65|A0A087WW65_HUMAN;sp|O75027|ABCB7_HUMAN;tr|A0A5F9ZA98|A0A5F9ZA98_HUMAN;tr|A0A2R8Y473|A0A2R8Y473_HUMAN;tr|A0A590UJS8|A0A590UJS8_HUMAN;tr|B4DGL8|B4DGL8_HUMAN	tr|A0A087WW65|A0A087WW65_HUMAN ATP-binding cassette sub-family B member 7, mitochondrial OS=Homo sapiens OX=9606 GN=ABCB7 PE=1 SV=1;sp|O75027|ABCB7_HUMAN ATP-binding cassette sub-family B member 7, mitochondrial OS=Homo sapiens OX=9606 GN=ABCB7 PE=1 SV=2;t	O75027	ABCB7	7	7	7	6	7	6	7	7	7	6	7	6	7	7	7	6	7	6	7	17.1	17.1	17.1	78.287	713	713;752;757;651;693;702;47	0	28.373	By MS/MS	By MS/MS	By MS/MS	By MS/MS	By MS/MS	By MS/MS	17.1	17.1	15.7	17.1	15.4	17.1	2672500	671550	404730	414430	262690	177600
sp|Q9NUT2|MITOS_HUMAN;tr|H7C5K9|H7C5K9_HUMAN;tr|C9JYI3|C9JYI3_HUMAN;tr|C9JTY4|C9JTY4_HUMAN	sp|Q9NUT2|MITOS_HUMAN	sp|Q9NUT2|MITOS_HUMAN Mitochondrial potassium channel ATP-binding subunit OS=Homo sapiens OX=9606 GN=ABCB8 PE=1 SV=3	Q9NUT2	ABCB8	4	5	7	6	6	4	6	5	7	6	6	4	6	5	7	6	6	4	6	15.5	15.5	15.5	79.988	735	735;140;409;431	0	37.754	By MS/MS	By MS/MS	By MS/MS	By MS/MS	By MS/MS	By MS/MS	10.7	15.5	12.5	12.5	10.7	12.5	2281700	380940	396030	487950	357210	108330
sp|P33527|MRP1_HUMAN;tr|I3L4X2|I3L4X2_HUMAN;tr|A0A0A0MS99|A0A0A0MS99_HUMAN	sp|P33527|MRP1_HUMAN;tr|I3L4X2|I3L4X2_HUMAN;tr|A0A0A0MS99|A0A0A0MS99_HUMAN	sp|P33527|MRP1_HUMAN Multidrug resistance-associated protein 1 OS=Homo sapiens OX=9606 GN=ABCC1 PE=1 SV=3;tr|I3L4X2|I3L4X2_HUMAN Multidrug resistance-associated protein 1 (Fragment) OS=Homo sapiens OX=9606 GN=ABCC1 PE=1 SV=1;tr|A0A0A0MS99|A0A0A0MS99_HUMAN	P33527	ABCC1	3	8	9	10	8	4	10	8	9	10	8	4	10	8	9	10	8	4	10	14	14	14	171.59	1531	1531;1440;1215	0	77.031	By MS/MS	By MS/MS	By MS/MS	By MS/MS	By MS/MS	By MS/MS	10.3	11	12	10.6	4.3	12.5	3457500	687880	604590	532770	629400	47087
sp|O15438|MRP3_HUMAN;tr|H0Y8Q6|H0Y8Q6_HUMAN	sp|O15438|MRP3_HUMAN	sp|O15438|MRP3_HUMAN Canalicular multispecific organic anion transporter 2 OS=Homo sapiens OX=9606 GN=ABCC3 PE=1 SV=3	O15438	ABCC3	2	12	14	12	8	11	12	12	14	12	8	11	12	12	14	12	8	11	12	18.5	18.5	18.5	169.34	1527	1527;300	0	57.193	By MS/MS	By MS/MS	By MS/MS	By MS/MS	By MS/MS	By MS/MS	14.2	16.6	12.8	9.8	14.6	14.5	5165100	1087000	957400	670980	344770	1101100
sp|O15439|MRP4_HUMAN;tr|A0A2R8Y6V8|A0A2R8Y6V8_HUMAN;tr|A0A2R8YDC1|A0A2R8YDC1_HUMAN	sp|O15439|MRP4_HUMAN;tr|A0A2R8Y6V8|A0A2R8Y6V8_HUMAN	sp|O15439|MRP4_HUMAN Multidrug resistance-associated protein 4 OS=Homo sapiens OX=9606 GN=ABCC4 PE=1 SV=3;tr|A0A2R8Y6V8|A0A2R8Y6V8_HUMAN Multidrug resistance-associated protein 4 OS=Homo sapiens OX=9606 GN=ABCC4 PE=1 SV=1	O15439	ABCC4	3	8	8	9	8	9	9	8	8	9	8	9	9	7	8	9	8	8	9	12.8	12.8	11.5	149.52	1325	1325;800;669	0	122.91	By MS/MS	By MS/MS	By MS/MS	By MS/MS	By MS/MS	By MS/MS	9.4	9.7	10.8	10.2	10.1	10.7	2672000	224160	389220	468900	339260	248180
sp|O15440|MRP5_HUMAN	sp|O15440|MRP5_HUMAN	sp|O15440|MRP5_HUMAN Multidrug resistance-associated protein 5 OS=Homo sapiens OX=9606 GN=ABCC5 PE=1 SV=2	O15440	ABCC5	1	1	1	0	1	0	1	1	1	0	1	0	1	1	1	0	1	0	1	2.2	2.2	2.2	160.66	1437	1437	0	5.1483	By MS/MS	By matching		By MS/MS		By matching	1.4	1.4	0	0.8	0	1.4	60986	25183	9647.5	0	7856.6	0
sp|P33897|ABCD1_HUMAN;tr|A6NEP8|A6NEP8_HUMAN;sp|Q9UBJ2|ABCD2_HUMAN	sp|P33897|ABCD1_HUMAN	sp|P33897|ABCD1_HUMAN ATP-binding cassette sub-family D member 1 OS=Homo sapiens OX=9606 GN=ABCD1 PE=1 SV=2	P33897	ABCD1	3	12	15	12	10	13	14	12	15	12	10	13	14	12	15	12	10	13	14	33.8	33.8	33.8	82.936	745	745;227;740	0	194.67	By MS/MS	By MS/MS	By MS/MS	By MS/MS	By MS/MS	By MS/MS	24	32.5	25.9	22.8	30.2	32.2	6557300	1369700	1102700	1173400	1100300	493270
tr|A0A3B3ITW3|A0A3B3ITW3_HUMAN;sp|P28288|ABCD3_HUMAN	tr|A0A3B3ITW3|A0A3B3ITW3_HUMAN;sp|P28288|ABCD3_HUMAN	tr|A0A3B3ITW3|A0A3B3ITW3_HUMAN ATP-binding cassette sub-family D member 3 OS=Homo sapiens OX=9606 GN=ABCD3 PE=1 SV=2;sp|P28288|ABCD3_HUMAN ATP-binding cassette sub-family D member 3 OS=Homo sapiens OX=9606 GN=ABCD3 PE=1 SV=1	P28288	ABCD3	2	15	15	12	13	16	14	15	15	12	13	16	14	15	15	12	13	16	14	32.2	32.2	32.2	75.421	659	659;659	0	176.4	By MS/MS	By MS/MS	By MS/MS	By MS/MS	By MS/MS	By MS/MS	31.6	32.2	26.7	28.1	32.2	30	11676000	2227300	2071200	1953700	1568300	1195700
sp|P61221|ABCE1_HUMAN;tr|D6R9I9|D6R9I9_HUMAN;tr|D6RGF4|D6RGF4_HUMAN;tr|H0Y990|H0Y990_HUMAN	sp|P61221|ABCE1_HUMAN;tr|D6R9I9|D6R9I9_HUMAN	sp|P61221|ABCE1_HUMAN ATP-binding cassette sub-family E member 1 OS=Homo sapiens OX=9606 GN=ABCE1 PE=1 SV=1;tr|D6R9I9|D6R9I9_HUMAN ATP-binding cassette sub-family E member 1 OS=Homo sapiens OX=9606 GN=ABCE1 PE=1 SV=1	P61221	ABCE1	4	13	13	12	11	10	8	13	13	12	11	10	8	13	13	12	11	10	8	32.1	32.1	32.1	67.314	599	599;421;210;147	0	100.7	By MS/MS	By MS/MS	By MS/MS	By MS/MS	By MS/MS	By MS/MS	32.1	32.1	29.7	28.2	26.2	22	7973800	1809900	1801500	1335900	1722200	289950
sp|Q8NE71|ABCF1_HUMAN;tr|H0YGW7|H0YGW7_HUMAN;tr|A0A0G2JIC2|A0A0G2JIC2_HUMAN;tr|Q5STZ8|Q5STZ8_HUMAN;tr|F5GYK6|F5GYK6_HUMAN	sp|Q8NE71|ABCF1_HUMAN;tr|H0YGW7|H0YGW7_HUMAN	sp|Q8NE71|ABCF1_HUMAN ATP-binding cassette sub-family F member 1 OS=Homo sapiens OX=9606 GN=ABCF1 PE=1 SV=2;tr|H0YGW7|H0YGW7_HUMAN ATP-binding cassette sub-family F member 1 (Fragment) OS=Homo sapiens OX=9606 GN=ABCF1 PE=1 SV=1	Q8NE71	ABCF1	5	14	13	13	13	12	13	14	13	13	13	12	13	14	13	13	13	12	13	30.3	30.3	30.3	95.925	845	845;596;238;339;105	0	223.11	By MS/MS	By MS/MS	By MS/MS	By MS/MS	By MS/MS	By MS/MS	30.3	25.7	25.7	29	24.4	26.9	7314600	1275500	1408900	1671400	1481700	197420
sp|Q9UG63|ABCF2_HUMAN;tr|C9JHK9|C9JHK9_HUMAN;tr|C9JZV3|C9JZV3_HUMAN	sp|Q9UG63|ABCF2_HUMAN;tr|C9JHK9|C9JHK9_HUMAN;tr|C9JZV3|C9JZV3_HUMAN	sp|Q9UG63|ABCF2_HUMAN ATP-binding cassette sub-family F member 2 OS=Homo sapiens OX=9606 GN=ABCF2 PE=1 SV=2;tr|C9JHK9|C9JHK9_HUMAN ATP-binding cassette sub-family F member 2 (Fragment) OS=Homo sapiens OX=9606 GN=ABCF2 PE=1 SV=1;tr|C9JZV3|C9JZV3_HUMAN ATP-b	Q9UG63	ABCF2	3	7	8	7	8	3	6	7	8	7	8	3	6	7	8	7	8	3	6	20.7	20.7	20.7	71.289	623	623;240;287	0	25.452	By MS/MS	By MS/MS	By MS/MS	By MS/MS	By MS/MS	By MS/MS	18	20.7	19.1	20.7	6.9	16.4	1668400	237780	384060	298380	544130	32119
sp|Q9NUQ8|ABCF3_HUMAN;tr|F8WCU6|F8WCU6_HUMAN	sp|Q9NUQ8|ABCF3_HUMAN	sp|Q9NUQ8|ABCF3_HUMAN ATP-binding cassette sub-family F member 3 OS=Homo sapiens OX=9606 GN=ABCF3 PE=1 SV=2	Q9NUQ8	ABCF3	2	7	6	7	6	5	5	7	6	7	6	5	5	7	6	7	6	5	5	17.5	17.5	17.5	79.744	709	709;103	0	26.052	By MS/MS	By MS/MS	By MS/MS	By MS/MS	By MS/MS	By MS/MS	17.5	15.9	17.5	15.9	9.9	14.7	1696800	281530	286000	381310	455860	49587
sp|Q9NUJ1|ABHDA_HUMAN	sp|Q9NUJ1|ABHDA_HUMAN	sp|Q9NUJ1|ABHDA_HUMAN Mycophenolic acid acyl-glucuronide esterase, mitochondrial OS=Homo sapiens OX=9606 GN=ABHD10 PE=1 SV=1	Q9NUJ1	ABHD10	1	6	7	7	6	6	7	6	7	7	6	6	7	6	7	7	6	6	7	39.2	39.2	39.2	33.932	306	306	0	131.24	By MS/MS	By MS/MS	By MS/MS	By MS/MS	By MS/MS	By MS/MS	34	39.2	39.2	33.3	33.3	39.2	5735300	662070	797080	829850	688430	692560
sp|Q8NFV4|ABHDB_HUMAN;tr|H0YC52|H0YC52_HUMAN;tr|H7C396|H7C396_HUMAN;tr|C9J7Q4|C9J7Q4_HUMAN;tr|H7BZ58|H7BZ58_HUMAN	sp|Q8NFV4|ABHDB_HUMAN	sp|Q8NFV4|ABHDB_HUMAN Protein ABHD11 OS=Homo sapiens OX=9606 GN=ABHD11 PE=1 SV=1	Q8NFV4	ABHD11	5	6	6	6	6	5	6	6	6	6	6	5	6	6	6	6	6	5	6	36.2	36.2	36.2	34.69	315	315;87;123;159;184	0	68.937	By MS/MS	By MS/MS	By MS/MS	By MS/MS	By MS/MS	By MS/MS	36.2	36.2	36.2	36.2	27	36.2	9765100	1048900	2152500	1662400	1529600	334270
sp|Q8N2K0|ABD12_HUMAN;tr|A0A5F9ZH71|A0A5F9ZH71_HUMAN;tr|A0A5F9ZHQ8|A0A5F9ZHQ8_HUMAN;tr|A0A5F9ZHQ0|A0A5F9ZHQ0_HUMAN;tr|I3L206|I3L206_HUMAN;tr|A0A5F9ZHH2|A0A5F9ZHH2_HUMAN;tr|A0A5F9ZH49|A0A5F9ZH49_HUMAN;tr|A0A5F9ZH28|A0A5F9ZH28_HUMAN;tr|A0A5F9ZGW7|A0A5F9ZGW7_HUMAN;tr|A0A5F9ZGT4|A0A5F9ZGT4_HUMAN;tr|A0A5F9ZHF0|A0A5F9ZHF0_HUMAN;tr|A0A5F9ZGZ9|A0A5F9ZGZ9_HUMAN;tr|I3L294|I3L294_HUMAN;tr|A0A5F9ZHM3|A0A5F9Z…	sp|Q8N2K0|ABD12_HUMAN;tr|A0A5F9ZH71|A0A5F9ZH71_HUMAN;tr|A0A5F9ZHQ8|A0A5F9ZHQ8_HUMAN;tr|A0A5F9ZHQ0|A0A5F9ZHQ0_HUMAN;tr|I3L206|I3L206_HUMAN;tr|A0A5F9ZHH2|A0A5F9ZHH2_HUMAN;tr|A0A5F9ZH49|A0A5F9ZH49_HUMAN;tr|A0A5F9ZH28|A0A5F9ZH28_HUMAN;tr|A0A5F9ZGW7|A0A5F9ZGW7_HUMAN;tr|A0A5F9ZGT4|A0A5F9ZGT4_HUMAN	sp|Q8N2K0|ABD12_HUMAN Lysophosphatidylserine lipase ABHD12 OS=Homo sapiens OX=9606 GN=ABHD12 PE=1 SV=2;tr|A0A5F9ZH71|A0A5F9ZH71_HUMAN Lysophosphatidylserine lipase ABHD12 OS=Homo sapiens OX=9606 GN=ABHD12 PE=4 SV=1;tr|A0A5F9ZHQ8|A0A5F9ZHQ8_HUMAN Lysophosph	Q8N2K0	ABHD12	20	12	13	12	11	11	12	12	13	12	11	11	12	12	13	12	11	11	12	50.8	50.8	50.8	45.096	398	398;241;295;210;216;227;228;169;179;250;151;153;159;176;120;194;105;187;118;143	0	159.6	By MS/MS	By MS/MS	By MS/MS	By MS/MS	By MS/MS	By MS/MS	45	50.8	47.5	44.7	45.2	50.5	5750500	1157100	830910	1054800	964190	547810
sp|Q7L211|ABHDD_HUMAN	sp|Q7L211|ABHDD_HUMAN	sp|Q7L211|ABHDD_HUMAN Protein ABHD13 OS=Homo sapiens OX=9606 GN=ABHD13 PE=2 SV=1	Q7L211	ABHD13	1	2	2	1	1	0	1	2	2	1	1	0	1	2	2	1	1	0	1	13.1	13.1	13.1	38.548	337	337	0	10.39	By MS/MS	By MS/MS	By matching	By MS/MS		By MS/MS	13.1	13.1	8	8	0	8	337970	96837	67904	10891	144110	0
sp|Q96IU4|ABHEB_HUMAN;tr|F8W9U3|F8W9U3_HUMAN;tr|B4DQI4|B4DQI4_HUMAN	sp|Q96IU4|ABHEB_HUMAN;tr|F8W9U3|F8W9U3_HUMAN;tr|B4DQI4|B4DQI4_HUMAN	sp|Q96IU4|ABHEB_HUMAN Protein ABHD14B OS=Homo sapiens OX=9606 GN=ABHD14B PE=1 SV=1;tr|F8W9U3|F8W9U3_HUMAN Protein ABHD14B OS=Homo sapiens OX=9606 GN=ABHD14B PE=1 SV=1;tr|B4DQI4|B4DQI4_HUMAN Protein ABHD14B OS=Homo sapiens OX=9606 GN=ABHD14B PE=1 SV=1	Q96IU4	ABHD14B	3	4	3	3	3	4	3	4	3	3	3	4	3	4	3	3	3	4	3	42.4	42.4	42.4	22.345	210	210;208;188	0	62.342	By MS/MS	By MS/MS	By MS/MS	By MS/MS	By MS/MS	By MS/MS	36.2	29.5	29.5	29.5	35.7	29.5	3106700	562000	526760	717640	783800	81072
sp|O95870|ABHGA_HUMAN;tr|A0A0G2JJD3|A0A0G2JJD3_HUMAN;tr|A0A0G2JI89|A0A0G2JI89_HUMAN;tr|F2Z3H2|F2Z3H2_HUMAN	sp|O95870|ABHGA_HUMAN;tr|A0A0G2JJD3|A0A0G2JJD3_HUMAN	sp|O95870|ABHGA_HUMAN Phosphatidylserine lipase ABHD16A OS=Homo sapiens OX=9606 GN=ABHD16A PE=1 SV=3;tr|A0A0G2JJD3|A0A0G2JJD3_HUMAN HLA-B associated transcript 5, isoform CRA_b OS=Homo sapiens OX=9606 GN=ABHD16A PE=1 SV=1	O95870	ABHD16A	4	5	6	7	5	7	7	5	6	7	5	7	7	5	6	7	5	7	7	22.4	22.4	22.4	63.243	558	558;601;263;65	0	31.995	By MS/MS	By MS/MS	By MS/MS	By MS/MS	By MS/MS	By MS/MS	16.3	17	22.4	17.6	18.1	19.5	1538500	269290	214140	279440	189240	126800
sp|Q5VST6|AB17B_HUMAN	sp|Q5VST6|AB17B_HUMAN	sp|Q5VST6|AB17B_HUMAN Alpha/beta hydrolase domain-containing protein 17B OS=Homo sapiens OX=9606 GN=ABHD17B PE=1 SV=1	Q5VST6	ABHD17B	1	1	0	1	1	0	1	1	0	1	1	0	1	1	0	1	1	0	1	9.4	9.4	9.4	32.214	288	288	0.0029809	2.6037	By matching		By matching	By MS/MS		By matching	9.4	0	9.4	9.4	0	9.4	133610	1713.4	0	39457	58965	0
sp|P08910|ABHD2_HUMAN	sp|P08910|ABHD2_HUMAN	sp|P08910|ABHD2_HUMAN Monoacylglycerol lipase ABHD2 OS=Homo sapiens OX=9606 GN=ABHD2 PE=1 SV=1	P08910	ABHD2	1	2	1	2	1	0	2	2	1	2	1	0	2	2	1	2	1	0	2	8.5	8.5	8.5	48.314	425	425	0	5.4219	By matching	By matching	By MS/MS	By MS/MS		By MS/MS	8.5	5.9	8.5	2.6	0	8.5	174080	37751	10642	43224	54679	0
sp|Q8TB40|ABHD4_HUMAN	sp|Q8TB40|ABHD4_HUMAN	sp|Q8TB40|ABHD4_HUMAN (Lyso)-N-acylphosphatidylethanolamine lipase OS=Homo sapiens OX=9606 GN=ABHD4 PE=2 SV=1	Q8TB40	ABHD4	1	1	1	1	1	0	1	1	1	1	1	0	1	1	1	1	1	0	1	8.5	8.5	8.5	38.794	342	342	0.0012585	2.926	By matching	By matching	By matching	By MS/MS		By matching	8.5	8.5	8.5	8.5	0	8.5	118720	28022	1730.9	33111	51552	0
tr|C9J1D1|C9J1D1_HUMAN;sp|Q8WTS1|ABHD5_HUMAN;tr|A0A2R8YEZ7|A0A2R8YEZ7_HUMAN;tr|A0A2U3TZT9|A0A2U3TZT9_HUMAN;tr|A0A2R8YG22|A0A2R8YG22_HUMAN;tr|C9JBM3|C9JBM3_HUMAN;tr|H7BZY9|H7BZY9_HUMAN	tr|C9J1D1|C9J1D1_HUMAN;sp|Q8WTS1|ABHD5_HUMAN;tr|A0A2R8YEZ7|A0A2R8YEZ7_HUMAN;tr|A0A2U3TZT9|A0A2U3TZT9_HUMAN	tr|C9J1D1|C9J1D1_HUMAN 1-acylglycerol-3-phosphate O-acyltransferase ABHD5 OS=Homo sapiens OX=9606 GN=ABHD5 PE=1 SV=2;sp|Q8WTS1|ABHD5_HUMAN 1-acylglycerol-3-phosphate O-acyltransferase ABHD5 OS=Homo sapiens OX=9606 GN=ABHD5 PE=1 SV=1;tr|A0A2R8YEZ7|A0A2R8YEZ	Q8WTS1	ABHD5	7	4	4	4	3	3	4	4	4	4	3	3	4	4	4	4	3	3	4	28.2	28.2	28.2	34.535	308	308;349;228;278;92;126;155	0	30.618	By MS/MS	By MS/MS	By MS/MS	By MS/MS	By MS/MS	By MS/MS	28.2	28.2	28.2	23.1	18.8	28.2	1307100	329290	217740	200170	106260	90541
sp|Q9BV23|ABHD6_HUMAN;tr|C9JNE7|C9JNE7_HUMAN;tr|C9J010|C9J010_HUMAN	sp|Q9BV23|ABHD6_HUMAN	sp|Q9BV23|ABHD6_HUMAN Monoacylglycerol lipase ABHD6 OS=Homo sapiens OX=9606 GN=ABHD6 PE=1 SV=1	Q9BV23	ABHD6	3	8	8	6	6	6	7	8	8	6	6	6	7	8	8	6	6	6	7	32.6	32.6	32.6	38.33	337	337;225;173	0	61.985	By MS/MS	By MS/MS	By MS/MS	By MS/MS	By MS/MS	By MS/MS	32.6	32.6	25.5	25.5	23.4	30	2207100	419290	377420	393220	446260	139870
tr|B6VEX4|B6VEX4_HUMAN;tr|A0A0A0MRT6|A0A0A0MRT6_HUMAN;sp|Q8IZP0|ABI1_HUMAN	tr|B6VEX4|B6VEX4_HUMAN;tr|A0A0A0MRT6|A0A0A0MRT6_HUMAN;sp|Q8IZP0|ABI1_HUMAN	tr|B6VEX4|B6VEX4_HUMAN Abl interactor 1 OS=Homo sapiens OX=9606 GN=ABI1 PE=1 SV=1;tr|A0A0A0MRT6|A0A0A0MRT6_HUMAN Abl interactor 1 OS=Homo sapiens OX=9606 GN=ABI1 PE=1 SV=1;sp|Q8IZP0|ABI1_HUMAN Abl interactor 1 OS=Homo sapiens OX=9606 GN=ABI1 PE=1 SV=4	Q8IZP0	ABI1	3	5	4	5	5	4	5	5	4	5	5	4	5	4	3	4	4	3	4	21.1	21.1	17	43.294	393	393;475;508	0	20.27	By MS/MS	By MS/MS	By MS/MS	By MS/MS	By MS/MS	By MS/MS	21.1	17	21.1	21.1	16.5	21.1	1870800	196150	364270	436630	483560	94138
tr|E9PEZ7|E9PEZ7_HUMAN;tr|E7EW77|E7EW77_HUMAN;tr|E7EP65|E7EP65_HUMAN;tr|A0A0C4DG21|A0A0C4DG21_HUMAN;tr|F8WAL6|F8WAL6_HUMAN;sp|Q9NYB9|ABI2_HUMAN;tr|F8WBL5|F8WBL5_HUMAN;tr|F8WEB9|F8WEB9_HUMAN;tr|H7C3Q7|H7C3Q7_HUMAN;tr|B7Z836|B7Z836_HUMAN	tr|E9PEZ7|E9PEZ7_HUMAN;tr|E7EW77|E7EW77_HUMAN;tr|E7EP65|E7EP65_HUMAN;tr|A0A0C4DG21|A0A0C4DG21_HUMAN;tr|F8WAL6|F8WAL6_HUMAN;sp|Q9NYB9|ABI2_HUMAN	tr|E9PEZ7|E9PEZ7_HUMAN Abl interactor 2 OS=Homo sapiens OX=9606 GN=ABI2 PE=1 SV=1;tr|E7EW77|E7EW77_HUMAN Abl interactor 2 OS=Homo sapiens OX=9606 GN=ABI2 PE=1 SV=1;tr|E7EP65|E7EP65_HUMAN Abl interactor 2 (Fragment) OS=Homo sapiens OX=9606 GN=ABI2 PE=1 SV=1	E9PEZ7	ABI2	10	1	1	1	3	1	2	0	0	0	2	0	1	0	0	0	2	0	1	10.3	6.8	6.8	49.25	458	458;480;486;507;513;513;87;108;201;390	0	7.4988	By matching	By matching	By matching	By MS/MS	By matching	By MS/MS	3.5	3.5	3.5	10.3	3.5	6.8	130450	0	0	0	92758	0
tr|A0A087X0C2|A0A087X0C2_HUMAN;sp|P16442|BGAT_HUMAN;tr|A0A087X009|A0A087X009_HUMAN	tr|A0A087X0C2|A0A087X0C2_HUMAN;sp|P16442|BGAT_HUMAN;tr|A0A087X009|A0A087X009_HUMAN	tr|A0A087X0C2|A0A087X0C2_HUMAN Histo-blood group ABO system transferase OS=Homo sapiens OX=9606 GN=ABO PE=1 SV=1;sp|P16442|BGAT_HUMAN Histo-blood group ABO system transferase OS=Homo sapiens OX=9606 GN=ABO PE=1 SV=2;tr|A0A087X009|A0A087X009_HUMAN Histo-blo	P16442	ABO	3	1	1	1	0	1	1	1	1	1	0	1	1	1	1	1	0	1	1	5.7	5.7	5.7	40.834	353	353;354;373	0.0032952	2.4159	By matching	By matching	By MS/MS		By matching	By MS/MS	5.7	5.7	5.7	0	5.7	5.7	314210	67199	46702	59528	0	18507
tr|B7Z683|B7Z683_HUMAN;tr|A0A0G2JQ41|A0A0G2JQ41_HUMAN;sp|Q12979|ABR_HUMAN;tr|A0A1C7CYZ0|A0A1C7CYZ0_HUMAN;tr|I3L1U8|I3L1U8_HUMAN;tr|I3NI05|I3NI05_HUMAN	tr|B7Z683|B7Z683_HUMAN;tr|A0A0G2JQ41|A0A0G2JQ41_HUMAN;sp|Q12979|ABR_HUMAN;tr|A0A1C7CYZ0|A0A1C7CYZ0_HUMAN;tr|I3L1U8|I3L1U8_HUMAN;tr|I3NI05|I3NI05_HUMAN	tr|B7Z683|B7Z683_HUMAN Active breakpoint cluster region-related protein OS=Homo sapiens OX=9606 GN=ABR PE=1 SV=1;tr|A0A0G2JQ41|A0A0G2JQ41_HUMAN Active breakpoint cluster region-related protein (Fragment) OS=Homo sapiens OX=9606 GN=ABR PE=1 SV=1;sp|Q12979|A	Q12979	ABR	6	2	2	1	2	2	1	2	2	1	2	2	1	2	2	1	2	2	1	5.3	5.3	5.3	73.516	641	641;777;859;871;165;191	0.0049161	2.1484	By MS/MS	By MS/MS	By matching	By MS/MS	By MS/MS	By matching	5.3	5.3	2.8	5.3	5.3	2.8	274130	94262	75312	32973	51338	15763
sp|Q9P1F3|ABRAL_HUMAN;tr|Q5SZC9|Q5SZC9_HUMAN	sp|Q9P1F3|ABRAL_HUMAN	sp|Q9P1F3|ABRAL_HUMAN Costars family protein ABRACL OS=Homo sapiens OX=9606 GN=ABRACL PE=1 SV=1	Q9P1F3	ABRACL	2	3	3	3	3	3	3	3	3	3	3	3	3	3	3	3	3	3	3	65.4	65.4	65.4	9.0564	81	81;67	0	52.501	By MS/MS	By MS/MS	By MS/MS	By MS/MS	By MS/MS	By MS/MS	65.4	65.4	65.4	65.4	65.4	65.4	9387000	1197600	1588300	1949800	2183900	613510
tr|A0A087WZ78|A0A087WZ78_HUMAN;tr|A0A087WWJ9|A0A087WWJ9_HUMAN;tr|D6REL5|D6REL5_HUMAN;sp|Q6UWZ7|ABRX1_HUMAN	tr|A0A087WZ78|A0A087WZ78_HUMAN;tr|A0A087WWJ9|A0A087WWJ9_HUMAN;tr|D6REL5|D6REL5_HUMAN;sp|Q6UWZ7|ABRX1_HUMAN	tr|A0A087WZ78|A0A087WZ78_HUMAN BRCA1-A complex subunit Abraxas 1 (Fragment) OS=Homo sapiens OX=9606 GN=ABRAXAS1 PE=1 SV=1;tr|A0A087WWJ9|A0A087WWJ9_HUMAN BRCA1-A complex subunit Abraxas 1 (Fragment) OS=Homo sapiens OX=9606 GN=ABRAXAS1 PE=1 SV=1;tr|D6REL5|D6	A0A087WZ78	ABRAXAS1	4	0	0	0	1	0	1	0	0	0	1	0	1	0	0	0	1	0	1	14.6	14.6	14.6	23.075	198	198;220;360;409	0.0029705	2.52				By MS/MS		By matching	0	0	0	14.6	0	14.6	26871	0	0	0	23193	0
sp|Q15018|ABRX2_HUMAN	sp|Q15018|ABRX2_HUMAN	sp|Q15018|ABRX2_HUMAN BRISC complex subunit Abraxas 2 OS=Homo sapiens OX=9606 GN=ABRAXAS2 PE=1 SV=2	Q15018	ABRAXAS2	1	3	3	2	2	2	3	3	3	2	2	2	3	3	3	2	2	2	3	9.2	9.2	9.2	46.9	415	415	0	8.6286	By MS/MS	By MS/MS	By MS/MS	By MS/MS	By matching	By MS/MS	9.2	9.2	6.5	6.5	6.5	9.2	434090	99645	105400	87277	66645	11128
sp|P09110|THIK_HUMAN;tr|C9JDE9|C9JDE9_HUMAN;tr|H7C131|H7C131_HUMAN;tr|H0Y4D4|H0Y4D4_HUMAN;tr|B4DVF4|B4DVF4_HUMAN;tr|F2Z2Q6|F2Z2Q6_HUMAN;tr|F2Z3P7|F2Z3P7_HUMAN	sp|P09110|THIK_HUMAN;tr|C9JDE9|C9JDE9_HUMAN;tr|H7C131|H7C131_HUMAN;tr|H0Y4D4|H0Y4D4_HUMAN	sp|P09110|THIK_HUMAN 3-ketoacyl-CoA thiolase, peroxisomal OS=Homo sapiens OX=9606 GN=ACAA1 PE=1 SV=2;tr|C9JDE9|C9JDE9_HUMAN 3-ketoacyl-CoA thiolase, peroxisomal OS=Homo sapiens OX=9606 GN=ACAA1 PE=1 SV=1;tr|H7C131|H7C131_HUMAN 3-ketoacyl-CoA thiolase, pero	P09110	ACAA1	7	13	13	13	12	13	13	13	13	13	12	13	13	13	13	13	12	13	13	57.1	57.1	57.1	44.292	424	424;383;290;237;153;113;121	0	283.33	By MS/MS	By MS/MS	By MS/MS	By MS/MS	By MS/MS	By MS/MS	57.1	57.1	57.1	52.8	57.1	57.1	16565000	2852500	2552200	2814200	2121100	1372300
tr|A0A0B4J2A4|A0A0B4J2A4_HUMAN;sp|P42765|THIM_HUMAN;tr|K7EME0|K7EME0_HUMAN;tr|K7EJ68|K7EJ68_HUMAN;tr|K7EJB1|K7EJB1_HUMAN;tr|K7ER88|K7ER88_HUMAN	tr|A0A0B4J2A4|A0A0B4J2A4_HUMAN;sp|P42765|THIM_HUMAN;tr|K7EME0|K7EME0_HUMAN	tr|A0A0B4J2A4|A0A0B4J2A4_HUMAN 3-ketoacyl-CoA thiolase, mitochondrial OS=Homo sapiens OX=9606 GN=ACAA2 PE=1 SV=1;sp|P42765|THIM_HUMAN 3-ketoacyl-CoA thiolase, mitochondrial OS=Homo sapiens OX=9606 GN=ACAA2 PE=1 SV=2;tr|K7EME0|K7EME0_HUMAN 3-ketoacyl-CoA th	P42765	ACAA2	6	20	19	18	19	18	18	20	19	18	19	18	18	20	19	18	19	18	18	74.9	74.9	74.9	41.601	394	394;397;342;124;84;72	0	323.31	By MS/MS	By MS/MS	By MS/MS	By MS/MS	By MS/MS	By MS/MS	74.9	72.8	70.6	72.8	69.5	70.6	53473000	9914000	10448000	8373100	6055600	3680900
sp|Q13085|ACACA_HUMAN;tr|Q59FY4|Q59FY4_HUMAN;tr|A0A0C4DGT1|A0A0C4DGT1_HUMAN;tr|A0A087X2F8|A0A087X2F8_HUMAN;tr|A0A087X126|A0A087X126_HUMAN;tr|A0A087WYK6|A0A087WYK6_HUMAN;tr|A0A087WWN5|A0A087WWN5_HUMAN;tr|A0A087WYS8|A0A087WYS8_HUMAN;tr|F8W8T8|F8W8T8_HUMAN;tr|H0YGH5|H0YGH5_HUMAN	sp|Q13085|ACACA_HUMAN	sp|Q13085|ACACA_HUMAN Acetyl-CoA carboxylase 1 OS=Homo sapiens OX=9606 GN=ACACA PE=1 SV=2	Q13085	ACACA	10	25	25	27	20	19	23	25	25	27	20	19	23	23	23	25	18	17	21	22.6	22.6	21.6	265.55	2346	2346;998;120;84;112;114;52;96;858;859	0	212.16	By MS/MS	By MS/MS	By MS/MS	By MS/MS	By MS/MS	By MS/MS	19.9	20.7	21.7	16	14.8	19.4	6154700	1326300	1148900	1278500	1050200	333410
tr|F8W1I9|F8W1I9_HUMAN;sp|Q6JQN1|ACD10_HUMAN	tr|F8W1I9|F8W1I9_HUMAN;sp|Q6JQN1|ACD10_HUMAN	tr|F8W1I9|F8W1I9_HUMAN Acyl-CoA dehydrogenase family member 10 OS=Homo sapiens OX=9606 GN=ACAD10 PE=1 SV=1;sp|Q6JQN1|ACD10_HUMAN Acyl-CoA dehydrogenase family member 10 OS=Homo sapiens OX=9606 GN=ACAD10 PE=1 SV=1	Q6JQN1	ACAD10	2	0	2	2	1	0	3	0	2	2	1	0	3	0	2	2	1	0	3	7.9	7.9	7.9	80.464	710	710;1059	0	5.7181		By MS/MS	By matching	By MS/MS		By MS/MS	0	5.6	5.6	2.3	0	7.9	179680	0	26228	22032	23952	0
tr|D6RDI8|D6RDI8_HUMAN;sp|Q709F0|ACD11_HUMAN	tr|D6RDI8|D6RDI8_HUMAN;sp|Q709F0|ACD11_HUMAN	tr|D6RDI8|D6RDI8_HUMAN Acyl-CoA dehydrogenase family member 11 OS=Homo sapiens OX=9606 GN=ACAD11 PE=1 SV=2;sp|Q709F0|ACD11_HUMAN Acyl-CoA dehydrogenase family member 11 OS=Homo sapiens OX=9606 GN=ACAD11 PE=1 SV=3	Q709F0	ACAD11	2	1	1	1	1	1	1	1	1	1	1	1	1	1	1	1	1	1	1	6.1	6.1	6.1	53.729	476	476;780	0	10.955	By MS/MS	By MS/MS	By MS/MS	By MS/MS	By MS/MS	By MS/MS	6.1	6.1	6.1	6.1	6.1	6.1	385980	70557	66431	60356	28691	42682
sp|Q9UKU7|ACAD8_HUMAN	sp|Q9UKU7|ACAD8_HUMAN	sp|Q9UKU7|ACAD8_HUMAN Isobutyryl-CoA dehydrogenase, mitochondrial OS=Homo sapiens OX=9606 GN=ACAD8 PE=1 SV=1	Q9UKU7	ACAD8	1	2	2	2	2	1	2	2	2	2	2	1	2	2	2	2	2	1	2	8.7	8.7	8.7	45.069	415	415	0	16.559	By MS/MS	By MS/MS	By MS/MS	By MS/MS	By MS/MS	By MS/MS	8.7	8.7	8.7	8.7	5.5	8.7	645590	108800	100330	119980	139760	16873
sp|Q9H845|ACAD9_HUMAN;tr|H0Y8Z9|H0Y8Z9_HUMAN;tr|D6RCD8|D6RCD8_HUMAN	sp|Q9H845|ACAD9_HUMAN;tr|H0Y8Z9|H0Y8Z9_HUMAN	sp|Q9H845|ACAD9_HUMAN Complex I assembly factor ACAD9, mitochondrial OS=Homo sapiens OX=9606 GN=ACAD9 PE=1 SV=1;tr|H0Y8Z9|H0Y8Z9_HUMAN Complex I assembly factor ACAD9, mitochondrial (Fragment) OS=Homo sapiens OX=9606 GN=ACAD9 PE=1 SV=1	Q9H845	ACAD9	3	10	12	10	9	11	12	10	12	10	9	11	12	10	12	10	9	11	12	35.3	35.3	35.3	68.76	621	621;384;173	0	76.898	By MS/MS	By MS/MS	By MS/MS	By MS/MS	By MS/MS	By MS/MS	28	33.5	30.3	24	29.5	33.5	3770400	671520	801270	570560	517420	339490
tr|B7Z9I1|B7Z9I1_HUMAN;sp|P11310|ACADM_HUMAN;tr|Q5T4U5|Q5T4U5_HUMAN;tr|E9PJM9|E9PJM9_HUMAN;tr|E9PRX4|E9PRX4_HUMAN	tr|B7Z9I1|B7Z9I1_HUMAN;sp|P11310|ACADM_HUMAN;tr|Q5T4U5|Q5T4U5_HUMAN	tr|B7Z9I1|B7Z9I1_HUMAN Medium-chain-specific acyl-CoA dehydrogenase, mitochondrial OS=Homo sapiens OX=9606 GN=ACADM PE=1 SV=1;sp|P11310|ACADM_HUMAN Medium-chain specific acyl-CoA dehydrogenase, mitochondrial OS=Homo sapiens OX=9606 GN=ACADM PE=1 SV=1;tr|Q5	P11310	ACADM	5	7	9	8	7	10	7	7	9	8	7	10	7	7	9	8	7	10	7	43.6	43.6	43.6	42.426	385	385;421;454;104;76	0	77.292	By MS/MS	By MS/MS	By MS/MS	By MS/MS	By MS/MS	By MS/MS	27	38.2	35.8	27	39	27	5227400	1094400	649450	950500	496550	969450
tr|E9PE82|E9PE82_HUMAN;sp|P16219|ACADS_HUMAN	tr|E9PE82|E9PE82_HUMAN;sp|P16219|ACADS_HUMAN	tr|E9PE82|E9PE82_HUMAN Short-chain-specific acyl-CoA dehydrogenase, mitochondrial OS=Homo sapiens OX=9606 GN=ACADS PE=1 SV=1;sp|P16219|ACADS_HUMAN Short-chain specific acyl-CoA dehydrogenase, mitochondrial OS=Homo sapiens OX=9606 GN=ACADS PE=1 SV=1	P16219	ACADS	2	2	2	1	2	1	2	2	2	1	2	1	2	2	2	1	2	1	2	10	10	10	44.012	408	408;412	0	33.898	By MS/MS	By MS/MS	By MS/MS	By MS/MS	By matching	By MS/MS	10	10	7.6	10	2.5	10	741410	177170	136010	92589	89142	11064
sp|P45954|ACDSB_HUMAN	sp|P45954|ACDSB_HUMAN	sp|P45954|ACDSB_HUMAN Short/branched chain specific acyl-CoA dehydrogenase, mitochondrial OS=Homo sapiens OX=9606 GN=ACADSB PE=1 SV=1	P45954	ACADSB	1	12	12	12	10	11	12	12	12	12	10	11	12	12	12	12	10	11	12	52.5	52.5	52.5	47.485	432	432	0	240.94	By MS/MS	By MS/MS	By MS/MS	By MS/MS	By MS/MS	By MS/MS	49.5	50	50.2	43.3	45.1	50	9467300	1001500	1531300	1344200	1251800	1115400
sp|P49748|ACADV_HUMAN;tr|G3V1M7|G3V1M7_HUMAN;tr|K7EQP4|K7EQP4_HUMAN;tr|J3QRJ8|J3QRJ8_HUMAN;tr|J3KS89|J3KS89_HUMAN;tr|J3QKU9|J3QKU9_HUMAN;tr|K7EJW8|K7EJW8_HUMAN;tr|J3KSR4|J3KSR4_HUMAN;tr|K7EMF8|K7EMF8_HUMAN	sp|P49748|ACADV_HUMAN	sp|P49748|ACADV_HUMAN Very long-chain specific acyl-CoA dehydrogenase, mitochondrial OS=Homo sapiens OX=9606 GN=ACADVL PE=1 SV=1	P49748	ACADVL	9	25	26	27	24	27	26	25	26	27	24	27	26	25	26	27	24	27	26	59.4	59.4	59.4	70.389	655	655;282;224;194;76;155;157;204;45	0	323.31	By MS/MS	By MS/MS	By MS/MS	By MS/MS	By MS/MS	By MS/MS	54.7	55.9	57.6	53.9	55.6	55.9	84420000	14859000	13938000	13176000	10743000	8899000
sp|P24752|THIL_HUMAN;tr|A0A5F9ZHL1|A0A5F9ZHL1_HUMAN;tr|A0A5F9ZHJ0|A0A5F9ZHJ0_HUMAN;tr|A0A5F9ZHD4|A0A5F9ZHD4_HUMAN;tr|A0A5F9ZHJ7|A0A5F9ZHJ7_HUMAN;tr|A0A5F9ZI66|A0A5F9ZI66_HUMAN;tr|A0A5F9ZHH9|A0A5F9ZHH9_HUMAN;tr|H0YEL7|H0YEL7_HUMAN;tr|A0A5F9ZHL7|A0A5F9ZHL7_HUMAN;tr|E9PRQ6|E9PRQ6_HUMAN	sp|P24752|THIL_HUMAN;tr|A0A5F9ZHL1|A0A5F9ZHL1_HUMAN;tr|A0A5F9ZHJ0|A0A5F9ZHJ0_HUMAN;tr|A0A5F9ZHD4|A0A5F9ZHD4_HUMAN;tr|A0A5F9ZHJ7|A0A5F9ZHJ7_HUMAN;tr|A0A5F9ZI66|A0A5F9ZI66_HUMAN	sp|P24752|THIL_HUMAN Acetyl-CoA acetyltransferase, mitochondrial OS=Homo sapiens OX=9606 GN=ACAT1 PE=1 SV=1;tr|A0A5F9ZHL1|A0A5F9ZHL1_HUMAN Acetyl-CoA acetyltransferase, mitochondrial OS=Homo sapiens OX=9606 GN=ACAT1 PE=4 SV=1;tr|A0A5F9ZHJ0|A0A5F9ZHJ0_HUMAN	P24752	ACAT1	10	16	16	16	15	15	16	16	16	16	15	15	16	16	16	16	15	15	16	60.2	60.2	60.2	45.199	427	427;434;337;306;315;322;197;136;106;141	0	295.56	By MS/MS	By MS/MS	By MS/MS	By MS/MS	By MS/MS	By MS/MS	60.2	60.2	60.2	57.1	52.9	58.1	14358000	1975500	2523000	2347300	1595900	1323000
sp|Q9BWD1|THIC_HUMAN	sp|Q9BWD1|THIC_HUMAN	sp|Q9BWD1|THIC_HUMAN Acetyl-CoA acetyltransferase, cytosolic OS=Homo sapiens OX=9606 GN=ACAT2 PE=1 SV=2	Q9BWD1	ACAT2	1	11	11	11	11	10	12	11	11	11	11	10	12	11	11	11	11	10	12	55.9	55.9	55.9	41.35	397	397	0	323.31	By MS/MS	By MS/MS	By MS/MS	By MS/MS	By MS/MS	By MS/MS	53.4	53.4	53.4	55.9	52.9	55.9	21393000	5798300	2834100	4518100	3804400	928570
sp|Q9H3P7|GCP60_HUMAN	sp|Q9H3P7|GCP60_HUMAN	sp|Q9H3P7|GCP60_HUMAN Golgi resident protein GCP60 OS=Homo sapiens OX=9606 GN=ACBD3 PE=1 SV=4	Q9H3P7	ACBD3	1	12	13	13	12	9	12	12	13	13	12	9	12	12	13	13	12	9	12	47.5	47.5	47.5	60.593	528	528	0	126.91	By MS/MS	By MS/MS	By MS/MS	By MS/MS	By MS/MS	By MS/MS	42	44.5	45.8	39.8	26.5	42.4	8044400	1855900	1396900	1702100	1554400	246550
tr|B7Z2R7|B7Z2R7_HUMAN;sp|Q5T8D3|ACBD5_HUMAN;tr|X6RDD7|X6RDD7_HUMAN;tr|Q5T8E0|Q5T8E0_HUMAN;sp|Q8NC06|ACBD4_HUMAN;tr|K7EM05|K7EM05_HUMAN	tr|B7Z2R7|B7Z2R7_HUMAN;sp|Q5T8D3|ACBD5_HUMAN;tr|X6RDD7|X6RDD7_HUMAN;tr|Q5T8E0|Q5T8E0_HUMAN	tr|B7Z2R7|B7Z2R7_HUMAN Acyl-CoA-binding domain-containing protein 5 OS=Homo sapiens OX=9606 GN=ACBD5 PE=1 SV=1;sp|Q5T8D3|ACBD5_HUMAN Acyl-CoA-binding domain-containing protein 5 OS=Homo sapiens OX=9606 GN=ACBD5 PE=1 SV=1;tr|X6RDD7|X6RDD7_HUMAN Acyl-CoA-bin	Q5T8D3	ACBD5	6	9	8	8	7	7	11	9	8	8	7	7	11	9	8	8	7	7	11	22	22	22	58.792	523	523;534;251;252;268;269	0	27.173	By MS/MS	By MS/MS	By MS/MS	By MS/MS	By MS/MS	By MS/MS	20.1	16.4	16.4	14.3	15.5	22	2305000	423310	333730	467580	349900	96002
sp|P12821|ACE_HUMAN;tr|A0A0A0MSN4|A0A0A0MSN4_HUMAN;tr|J3KS28|J3KS28_HUMAN	sp|P12821|ACE_HUMAN;tr|A0A0A0MSN4|A0A0A0MSN4_HUMAN	sp|P12821|ACE_HUMAN Angiotensin-converting enzyme OS=Homo sapiens OX=9606 GN=ACE PE=1 SV=1;tr|A0A0A0MSN4|A0A0A0MSN4_HUMAN Angiotensin-converting enzyme OS=Homo sapiens OX=9606 GN=ACE PE=1 SV=1	P12821	ACE	3	2	3	3	3	1	3	2	3	3	3	1	3	2	3	3	3	1	3	4.7	4.7	4.7	149.71	1306	1306;1242;314	0	11.28	By matching	By matching	By matching	By MS/MS	By MS/MS	By MS/MS	3.7	4.7	4.7	4.7	1.3	4.7	654990	80015	86567	122780	169630	23810
sp|Q9BYF1|ACE2_HUMAN	sp|Q9BYF1|ACE2_HUMAN	sp|Q9BYF1|ACE2_HUMAN Angiotensin-converting enzyme 2 OS=Homo sapiens OX=9606 GN=ACE2 PE=1 SV=2	Q9BYF1	ACE2	1	18	16	17	21	14	21	18	16	17	21	14	21	18	16	17	21	14	21	40	40	40	92.462	805	805	0	264.3	By MS/MS	By MS/MS	By MS/MS	By MS/MS	By MS/MS	By MS/MS	33.7	30.9	31.8	39.1	25.8	37.3	15296000	2978800	2523300	2479900	2084200	1229700
tr|B7Z2V2|B7Z2V2_HUMAN;tr|B7Z2Q2|B7Z2Q2_HUMAN;sp|Q9NUN7|ACER3_HUMAN	tr|B7Z2V2|B7Z2V2_HUMAN;tr|B7Z2Q2|B7Z2Q2_HUMAN;sp|Q9NUN7|ACER3_HUMAN	tr|B7Z2V2|B7Z2V2_HUMAN Alkaline ceramidase OS=Homo sapiens OX=9606 GN=ACER3 PE=1 SV=1;tr|B7Z2Q2|B7Z2Q2_HUMAN Alkaline ceramidase OS=Homo sapiens OX=9606 GN=ACER3 PE=1 SV=1;sp|Q9NUN7|ACER3_HUMAN Alkaline ceramidase 3 OS=Homo sapiens OX=9606 GN=ACER3 PE=1 SV	Q9NUN7	ACER3	3	1	1	1	1	1	0	1	1	1	1	1	0	1	1	1	1	1	0	8.7	8.7	8.7	20.647	172	172;230;267	0.0032719	2.3437	By matching	By MS/MS	By MS/MS	By matching	By matching		8.7	8.7	8.7	8.7	8.7	0	70095	22027	17247	16650	5883.9	5813.2
tr|S4R3H4|S4R3H4_HUMAN;tr|E7EQT4|E7EQT4_HUMAN;sp|Q9UKV3|ACINU_HUMAN;tr|G3V3B0|G3V3B0_HUMAN;tr|G3V3T3|G3V3T3_HUMAN;tr|A0A087WYN3|A0A087WYN3_HUMAN	tr|S4R3H4|S4R3H4_HUMAN;tr|E7EQT4|E7EQT4_HUMAN;sp|Q9UKV3|ACINU_HUMAN	tr|S4R3H4|S4R3H4_HUMAN Apoptotic chromatin condensation inducer in the nucleus OS=Homo sapiens OX=9606 GN=ACIN1 PE=1 SV=1;tr|E7EQT4|E7EQT4_HUMAN Apoptotic chromatin condensation inducer in the nucleus OS=Homo sapiens OX=9606 GN=ACIN1 PE=1 SV=2;sp|Q9UKV3|AC	Q9UKV3	ACIN1	6	11	14	13	12	11	14	11	14	13	12	11	14	11	14	13	12	11	14	20	20	20	145.44	1283	1283;1301;1341;582;194;82	0	103.44	By MS/MS	By MS/MS	By MS/MS	By MS/MS	By MS/MS	By MS/MS	14.4	17.8	16.3	15.7	12.5	17.8	5047700	1271300	784610	822400	654930	390400
sp|P53396|ACLY_HUMAN;tr|K7ESG8|K7ESG8_HUMAN;tr|K7EIE7|K7EIE7_HUMAN	sp|P53396|ACLY_HUMAN	sp|P53396|ACLY_HUMAN ATP-citrate synthase OS=Homo sapiens OX=9606 GN=ACLY PE=1 SV=3	P53396	ACLY	3	34	34	31	30	32	32	34	34	31	30	32	32	34	34	31	30	32	32	51.6	51.6	51.6	120.84	1101	1101;109;133	0	323.31	By MS/MS	By MS/MS	By MS/MS	By MS/MS	By MS/MS	By MS/MS	43.4	43.1	40.3	39.1	46.2	40.5	50926000	10914000	8795500	7625400	8386000	5426400
sp|P21399|ACOC_HUMAN	sp|P21399|ACOC_HUMAN	sp|P21399|ACOC_HUMAN Cytoplasmic aconitate hydratase OS=Homo sapiens OX=9606 GN=ACO1 PE=1 SV=3	P21399	ACO1	1	19	17	16	17	16	18	19	17	16	17	16	18	19	17	16	17	16	18	37.7	37.7	37.7	98.398	889	889	0	215.66	By MS/MS	By MS/MS	By MS/MS	By MS/MS	By MS/MS	By MS/MS	37.6	36.1	29.5	29.2	34.1	35.5	13242000	3743800	2893500	2075500	1431600	1022800
sp|Q99798|ACON_HUMAN;tr|A2A274|A2A274_HUMAN	sp|Q99798|ACON_HUMAN;tr|A2A274|A2A274_HUMAN	sp|Q99798|ACON_HUMAN Aconitate hydratase, mitochondrial OS=Homo sapiens OX=9606 GN=ACO2 PE=1 SV=2;tr|A2A274|A2A274_HUMAN Aconitate hydratase, mitochondrial OS=Homo sapiens OX=9606 GN=ACO2 PE=1 SV=1	Q99798	ACO2	2	25	27	28	21	27	28	25	27	28	21	27	28	25	27	28	21	27	28	62.8	62.8	62.8	85.424	780	780;805	0	323.31	By MS/MS	By MS/MS	By MS/MS	By MS/MS	By MS/MS	By MS/MS	57.7	57.6	61.8	45.8	51.4	61.2	60719000	7838600	10447000	9344800	9463000	4825800
sp|Q86TX2|ACOT1_HUMAN	sp|Q86TX2|ACOT1_HUMAN	sp|Q86TX2|ACOT1_HUMAN Acyl-coenzyme A thioesterase 1 OS=Homo sapiens OX=9606 GN=ACOT1 PE=1 SV=1	Q86TX2	ACOT1	1	10	10	9	10	9	11	1	1	1	1	1	1	1	1	1	1	1	1	39	5.7	5.7	46.277	421	421	0	29.185	By matching	By MS/MS	By MS/MS	By MS/MS	By MS/MS	By MS/MS	39	39	36.6	39	36.6	39	592280	57552	11202	88360	80692	40740
sp|Q9NPJ3|ACO13_HUMAN	sp|Q9NPJ3|ACO13_HUMAN	sp|Q9NPJ3|ACO13_HUMAN Acyl-coenzyme A thioesterase 13 OS=Homo sapiens OX=9606 GN=ACOT13 PE=1 SV=1	Q9NPJ3	ACOT13	1	3	2	3	2	2	2	3	2	3	2	2	2	3	2	3	2	2	2	42.1	42.1	42.1	14.96	140	140	0	13.994	By MS/MS	By MS/MS	By MS/MS	By MS/MS	By MS/MS	By MS/MS	42.1	33.6	42.1	33.6	17.9	33.6	452420	96912	92566	70698	62694	38414
tr|A0A087X0W7|A0A087X0W7_HUMAN;tr|A0A087WT95|A0A087WT95_HUMAN;sp|P49753|ACOT2_HUMAN;tr|G3V4F2|G3V4F2_HUMAN;sp|Q8N9L9|ACOT4_HUMAN	tr|A0A087X0W7|A0A087X0W7_HUMAN;tr|A0A087WT95|A0A087WT95_HUMAN;sp|P49753|ACOT2_HUMAN;tr|G3V4F2|G3V4F2_HUMAN	tr|A0A087X0W7|A0A087X0W7_HUMAN Acyl-coenzyme A thioesterase 2, mitochondrial OS=Homo sapiens OX=9606 GN=ACOT2 PE=1 SV=1;tr|A0A087WT95|A0A087WT95_HUMAN Acyl-coenzyme A thioesterase 2, mitochondrial OS=Homo sapiens OX=9606 GN=ACOT2 PE=1 SV=1;sp|P49753|ACOT2_	P49753	ACOT2	5	10	10	9	10	9	11	10	10	9	10	9	11	1	1	1	1	1	1	39	39	5.7	46.292	421	421;463;483;395;421	0	230.93	By MS/MS	By MS/MS	By MS/MS	By MS/MS	By MS/MS	By MS/MS	39	39	36.6	39	36.6	39	12792000	1631500	1913500	1852700	2956500	824350
tr|A0A2R8Y7H3|A0A2R8Y7H3_HUMAN;sp|Q3I5F7|ACOT6_HUMAN	tr|A0A2R8Y7H3|A0A2R8Y7H3_HUMAN;sp|Q3I5F7|ACOT6_HUMAN	tr|A0A2R8Y7H3|A0A2R8Y7H3_HUMAN Putative acyl-coenzyme A thioesterase 6 OS=Homo sapiens OX=9606 GN=ACOT6 PE=1 SV=1;sp|Q3I5F7|ACOT6_HUMAN Putative acyl-coenzyme A thioesterase 6 OS=Homo sapiens OX=9606 GN=ACOT6 PE=2 SV=1	Q3I5F7	ACOT6	2	2	2	2	2	1	2	2	2	2	2	1	2	2	2	2	2	1	2	9.3	9.3	9.3	46.788	421	421;207	0	4.4305	By matching	By matching	By matching	By MS/MS	By MS/MS	By matching	9.3	9.3	9.3	9.3	3.6	9.3	437160	93309	38246	68578	108890	18630
sp|O00154|BACH_HUMAN;tr|K7EKP8|K7EKP8_HUMAN	sp|O00154|BACH_HUMAN;tr|K7EKP8|K7EKP8_HUMAN	sp|O00154|BACH_HUMAN Cytosolic acyl coenzyme A thioester hydrolase OS=Homo sapiens OX=9606 GN=ACOT7 PE=1 SV=3;tr|K7EKP8|K7EKP8_HUMAN Cytosolic acyl coenzyme A thioester hydrolase (Fragment) OS=Homo sapiens OX=9606 GN=ACOT7 PE=1 SV=8	O00154	ACOT7	2	3	4	3	2	3	3	3	4	3	2	3	3	3	4	3	2	3	3	14.2	14.2	14.2	41.796	380	380;279	0	31.406	By MS/MS	By MS/MS	By MS/MS	By MS/MS	By MS/MS	By MS/MS	11.3	14.2	11.1	8.2	11.3	11.3	1226000	212310	254320	219420	211120	139880
sp|O14734|ACOT8_HUMAN;tr|Q9BR14|Q9BR14_HUMAN;tr|E9PMC4|E9PMC4_HUMAN;tr|E9PIS4|E9PIS4_HUMAN;tr|H7C5A7|H7C5A7_HUMAN;tr|E9PJN0|E9PJN0_HUMAN;tr|H0Y698|H0Y698_HUMAN;tr|F6VBM3|F6VBM3_HUMAN;tr|E9PRD4|E9PRD4_HUMAN;tr|A0A494C0N6|A0A494C0N6_HUMAN	sp|O14734|ACOT8_HUMAN;tr|Q9BR14|Q9BR14_HUMAN;tr|E9PMC4|E9PMC4_HUMAN;tr|E9PIS4|E9PIS4_HUMAN;tr|H7C5A7|H7C5A7_HUMAN;tr|E9PJN0|E9PJN0_HUMAN	sp|O14734|ACOT8_HUMAN Acyl-coenzyme A thioesterase 8 OS=Homo sapiens OX=9606 GN=ACOT8 PE=1 SV=1;tr|Q9BR14|Q9BR14_HUMAN Acyl-coenzyme A thioesterase 8 (Fragment) OS=Homo sapiens OX=9606 GN=ACOT8 PE=1 SV=1;tr|E9PMC4|E9PMC4_HUMAN Acyl-coenzyme A thioesterase	O14734	ACOT8	10	2	3	3	2	1	3	2	3	3	2	1	3	2	3	3	2	1	3	16.3	16.3	16.3	35.914	319	319;92;94;132;209;226;74;107;171;184	0	74.161	By MS/MS	By MS/MS	By MS/MS	By MS/MS	By MS/MS	By MS/MS	11.3	16.3	16.3	11.3	6	16.3	1293800	202520	258810	185790	139720	105290
sp|Q9Y305|ACOT9_HUMAN;tr|H7C5Q2|H7C5Q2_HUMAN;tr|C9J7L8|C9J7L8_HUMAN	sp|Q9Y305|ACOT9_HUMAN;tr|H7C5Q2|H7C5Q2_HUMAN	sp|Q9Y305|ACOT9_HUMAN Acyl-coenzyme A thioesterase 9, mitochondrial OS=Homo sapiens OX=9606 GN=ACOT9 PE=1 SV=2;tr|H7C5Q2|H7C5Q2_HUMAN Acyl-coenzyme A thioesterase 9, mitochondrial (Fragment) OS=Homo sapiens OX=9606 GN=ACOT9 PE=1 SV=1	Q9Y305	ACOT9	3	10	10	8	9	9	11	10	10	8	9	9	11	10	10	8	9	9	11	37.1	37.1	37.1	49.901	439	439;264;136	0	78.797	By MS/MS	By MS/MS	By MS/MS	By MS/MS	By MS/MS	By MS/MS	34.9	34.6	28.7	31.9	28.5	37.1	8344800	1411800	1243700	1265700	1326800	589620
sp|Q15067|ACOX1_HUMAN;tr|K7ELT1|K7ELT1_HUMAN;tr|I3L0T4|I3L0T4_HUMAN;tr|K7ENF1|K7ENF1_HUMAN;tr|K7ESC7|K7ESC7_HUMAN;tr|I3L2U4|I3L2U4_HUMAN;tr|I3L4S5|I3L4S5_HUMAN	sp|Q15067|ACOX1_HUMAN	sp|Q15067|ACOX1_HUMAN Peroxisomal acyl-coenzyme A oxidase 1 OS=Homo sapiens OX=9606 GN=ACOX1 PE=1 SV=3	Q15067	ACOX1	7	15	14	14	15	16	14	15	14	14	15	16	14	15	14	14	15	16	14	36.8	36.8	36.8	74.423	660	660;156;223;132;153;71;108	0	181.3	By MS/MS	By MS/MS	By MS/MS	By MS/MS	By MS/MS	By MS/MS	35.6	33.2	32.6	35.6	36.8	34.1	11624000	2576000	1881400	1729600	1006100	1181600
tr|C9J0G0|C9J0G0_HUMAN;sp|Q99424|ACOX2_HUMAN	tr|C9J0G0|C9J0G0_HUMAN;sp|Q99424|ACOX2_HUMAN	tr|C9J0G0|C9J0G0_HUMAN Acyl-coenzyme A oxidase OS=Homo sapiens OX=9606 GN=ACOX2 PE=1 SV=1;sp|Q99424|ACOX2_HUMAN Peroxisomal acyl-coenzyme A oxidase 2 OS=Homo sapiens OX=9606 GN=ACOX2 PE=1 SV=1	Q99424	ACOX2	2	0	1	1	0	1	1	0	1	1	0	1	1	0	1	1	0	1	1	2.8	2.8	2.8	75.141	667	667;681	0.0033066	2.4525		By MS/MS	By matching		By matching	By matching	0	2.8	2.8	0	2.8	2.8	60994	0	34602	3316.8	0	7417
sp|O15254|ACOX3_HUMAN;tr|D6RJ89|D6RJ89_HUMAN	sp|O15254|ACOX3_HUMAN	sp|O15254|ACOX3_HUMAN Peroxisomal acyl-coenzyme A oxidase 3 OS=Homo sapiens OX=9606 GN=ACOX3 PE=1 SV=2	O15254	ACOX3	2	10	11	10	10	11	10	10	11	10	10	11	10	10	11	10	10	11	10	30.4	30.4	30.4	77.628	700	700;110	0	72.292	By MS/MS	By MS/MS	By MS/MS	By MS/MS	By MS/MS	By MS/MS	23.4	24.7	23.4	23.4	24.7	23.4	3053300	469620	571900	410290	443090	337200
sp|P24666|PPAC_HUMAN;tr|G5E9R5|G5E9R5_HUMAN;tr|F2Z2Q9|F2Z2Q9_HUMAN;tr|D3YTI2|D3YTI2_HUMAN	sp|P24666|PPAC_HUMAN;tr|G5E9R5|G5E9R5_HUMAN	sp|P24666|PPAC_HUMAN Low molecular weight phosphotyrosine protein phosphatase OS=Homo sapiens OX=9606 GN=ACP1 PE=1 SV=3;tr|G5E9R5|G5E9R5_HUMAN Acid phosphatase 1, soluble, isoform CRA_d OS=Homo sapiens OX=9606 GN=ACP1 PE=1 SV=1	P24666	ACP1	4	5	5	5	5	6	6	5	5	5	5	6	6	5	5	5	5	6	6	58.2	58.2	58.2	18.042	158	158;80;70;85	0	71.027	By MS/MS	By MS/MS	By MS/MS	By MS/MS	By MS/MS	By MS/MS	51.3	51.3	51.3	51.3	58.2	58.2	2649500	550980	829010	398590	134100	233890
tr|E9PQY3|E9PQY3_HUMAN;sp|P11117|PPAL_HUMAN;tr|E9PHY0|E9PHY0_HUMAN;tr|A0A5F9ZHR7|A0A5F9ZHR7_HUMAN;tr|B7Z7D2|B7Z7D2_HUMAN;tr|A0A5F9ZH82|A0A5F9ZH82_HUMAN;tr|A0A5F9ZI20|A0A5F9ZI20_HUMAN;tr|A0A5F9ZH40|A0A5F9ZH40_HUMAN;tr|B7Z6U3|B7Z6U3_HUMAN	tr|E9PQY3|E9PQY3_HUMAN;sp|P11117|PPAL_HUMAN;tr|E9PHY0|E9PHY0_HUMAN;tr|A0A5F9ZHR7|A0A5F9ZHR7_HUMAN;tr|B7Z7D2|B7Z7D2_HUMAN;tr|A0A5F9ZH82|A0A5F9ZH82_HUMAN	tr|E9PQY3|E9PQY3_HUMAN Lysosomal acid phosphatase OS=Homo sapiens OX=9606 GN=ACP2 PE=1 SV=1;sp|P11117|PPAL_HUMAN Lysosomal acid phosphatase OS=Homo sapiens OX=9606 GN=ACP2 PE=1 SV=3;tr|E9PHY0|E9PHY0_HUMAN Lysosomal acid phosphatase OS=Homo sapiens OX=9606	P11117	ACP2	9	5	5	5	6	4	6	5	5	5	6	4	6	5	5	5	6	4	6	17.7	17.7	17.7	45.306	395	395;423;360;434;391;305;151;160;162	0	17.893	By MS/MS	By MS/MS	By MS/MS	By MS/MS	By MS/MS	By MS/MS	15.4	15.4	15.4	17.7	12.7	17.7	2327600	462740	386150	400520	307910	138300
sp|Q9NPH0|PPA6_HUMAN;tr|V9GZ71|V9GZ71_HUMAN;tr|A0A087WW36|A0A087WW36_HUMAN	sp|Q9NPH0|PPA6_HUMAN	sp|Q9NPH0|PPA6_HUMAN Lysophosphatidic acid phosphatase type 6 OS=Homo sapiens OX=9606 GN=ACP6 PE=1 SV=3	Q9NPH0	ACP6	3	4	5	5	4	4	5	4	5	5	4	4	5	4	5	5	4	4	5	22.2	22.2	22.2	48.886	428	428;157;143	0	34.79	By MS/MS	By MS/MS	By MS/MS	By MS/MS	By MS/MS	By MS/MS	17.5	22.2	22.2	17.5	17.5	22.2	1802900	365370	327660	254890	318090	34267
sp|P15309|PPAP_HUMAN;tr|E9PFE6|E9PFE6_HUMAN	sp|P15309|PPAP_HUMAN	sp|P15309|PPAP_HUMAN Prostatic acid phosphatase OS=Homo sapiens OX=9606 GN=ACPP PE=1 SV=3	P15309	ACPP	2	6	6	6	4	7	6	6	6	6	4	7	6	6	6	6	4	7	6	26.2	26.2	26.2	44.566	386	386;165	0	84.6	By MS/MS	By MS/MS	By MS/MS	By MS/MS	By MS/MS	By MS/MS	23.6	19.2	23.6	13.5	26.2	23.6	3225400	430510	331410	447430	455480	554340
sp|Q96CM8|ACSF2_HUMAN;tr|E9PF16|E9PF16_HUMAN;tr|D6RF87|D6RF87_HUMAN	sp|Q96CM8|ACSF2_HUMAN;tr|E9PF16|E9PF16_HUMAN	sp|Q96CM8|ACSF2_HUMAN Medium-chain acyl-CoA ligase ACSF2, mitochondrial OS=Homo sapiens OX=9606 GN=ACSF2 PE=1 SV=2;tr|E9PF16|E9PF16_HUMAN Medium-chain acyl-CoA ligase ACSF2, mitochondrial OS=Homo sapiens OX=9606 GN=ACSF2 PE=1 SV=1	Q96CM8	ACSF2	3	15	15	14	14	15	16	15	15	14	14	15	16	15	15	14	14	15	16	42	42	42	68.124	615	615;572;183	0	115.76	By MS/MS	By MS/MS	By MS/MS	By MS/MS	By MS/MS	By MS/MS	40.3	41.5	38.5	38.5	40.2	42	9157300	1302400	1911800	1015500	1070700	924760
sp|Q4G176|ACSF3_HUMAN;tr|F5H5A1|F5H5A1_HUMAN;tr|A0A3B3ISK9|A0A3B3ISK9_HUMAN;tr|F5H362|F5H362_HUMAN;tr|F5H755|F5H755_HUMAN;tr|H0YGC7|H0YGC7_HUMAN;tr|F5H2G6|F5H2G6_HUMAN;tr|F5H3B2|F5H3B2_HUMAN;tr|H0YH37|H0YH37_HUMAN;tr|F5GX20|F5GX20_HUMAN	sp|Q4G176|ACSF3_HUMAN;tr|F5H5A1|F5H5A1_HUMAN;tr|A0A3B3ISK9|A0A3B3ISK9_HUMAN;tr|F5H362|F5H362_HUMAN;tr|F5H755|F5H755_HUMAN;tr|H0YGC7|H0YGC7_HUMAN	sp|Q4G176|ACSF3_HUMAN Malonate--CoA ligase ACSF3, mitochondrial OS=Homo sapiens OX=9606 GN=ACSF3 PE=1 SV=3;tr|F5H5A1|F5H5A1_HUMAN Malonate--CoA ligase ACSF3, mitochondrial OS=Homo sapiens OX=9606 GN=ACSF3 PE=1 SV=1;tr|A0A3B3ISK9|A0A3B3ISK9_HUMAN Malonate--	Q4G176	ACSF3	10	9	10	8	6	6	8	9	10	8	6	6	8	9	10	8	6	6	8	30.6	30.6	30.6	64.129	576	576;311;646;190;235;183;368;105;144;237	0	38.92	By MS/MS	By MS/MS	By MS/MS	By MS/MS	By MS/MS	By MS/MS	25.2	30.6	25.5	17.9	13.9	25	2570000	487570	463360	445890	451090	106340
sp|P33121|ACSL1_HUMAN;tr|E7EPM6|E7EPM6_HUMAN;tr|B7Z3Z9|B7Z3Z9_HUMAN;tr|D6RER0|D6RER0_HUMAN;tr|H0Y9U7|H0Y9U7_HUMAN;tr|D6RG07|D6RG07_HUMAN;tr|H0Y9Z9|H0Y9Z9_HUMAN;sp|Q9ULC5|ACSL5_HUMAN	sp|P33121|ACSL1_HUMAN;tr|E7EPM6|E7EPM6_HUMAN;tr|B7Z3Z9|B7Z3Z9_HUMAN;tr|D6RER0|D6RER0_HUMAN	sp|P33121|ACSL1_HUMAN Long-chain-fatty-acid--CoA ligase 1 OS=Homo sapiens OX=9606 GN=ACSL1 PE=1 SV=1;tr|E7EPM6|E7EPM6_HUMAN Long-chain-fatty-acid--CoA ligase 1 OS=Homo sapiens OX=9606 GN=ACSL1 PE=1 SV=1;tr|B7Z3Z9|B7Z3Z9_HUMAN Long-chain-fatty-acid--CoA lig	P33121	ACSL1	8	16	17	16	10	19	21	16	17	16	10	19	21	15	16	16	10	19	19	44.7	44.7	39.5	77.942	698	698;664;527;388;294;126;94;683	0	163.82	By MS/MS	By MS/MS	By MS/MS	By MS/MS	By MS/MS	By MS/MS	33.7	36.1	30.2	22.3	38	43.6	7229800	1620400	861050	822750	666190	963070
sp|O95573|ACSL3_HUMAN;tr|F5H062|F5H062_HUMAN;tr|F5GWH2|F5GWH2_HUMAN	sp|O95573|ACSL3_HUMAN	sp|O95573|ACSL3_HUMAN Long-chain-fatty-acid--CoA ligase 3 OS=Homo sapiens OX=9606 GN=ACSL3 PE=1 SV=3	O95573	ACSL3	3	15	18	16	15	18	17	12	15	13	12	15	15	12	15	13	12	15	15	42.1	36.2	36.2	80.419	720	720;95;141	0	296.38	By MS/MS	By MS/MS	By MS/MS	By MS/MS	By MS/MS	By MS/MS	34.3	40.3	34	34	40.6	38.8	10340000	1737400	1720900	1685300	1865500	857980
sp|O60488|ACSL4_HUMAN;tr|H0Y9A0|H0Y9A0_HUMAN;tr|D6RF95|D6RF95_HUMAN;tr|D6RD96|D6RD96_HUMAN;tr|D6RDA8|D6RDA8_HUMAN	sp|O60488|ACSL4_HUMAN	sp|O60488|ACSL4_HUMAN Long-chain-fatty-acid--CoA ligase 4 OS=Homo sapiens OX=9606 GN=ACSL4 PE=1 SV=2	O60488	ACSL4	5	20	21	20	18	20	19	20	21	20	18	20	19	17	18	17	15	17	17	51.5	51.5	45.6	79.187	711	711;156;154;145;128	0	323.31	By MS/MS	By MS/MS	By MS/MS	By MS/MS	By MS/MS	By MS/MS	46.3	48.2	46.3	37.4	45	44.2	29678000	5925700	4803400	6801800	4083200	3132500
sp|Q9NUB1|ACS2L_HUMAN;tr|Q5TF43|Q5TF43_HUMAN	sp|Q9NUB1|ACS2L_HUMAN	sp|Q9NUB1|ACS2L_HUMAN Acetyl-coenzyme A synthetase 2-like, mitochondrial OS=Homo sapiens OX=9606 GN=ACSS1 PE=1 SV=2	Q9NUB1	ACSS1	2	15	16	15	13	16	16	15	16	15	13	16	16	15	16	15	13	16	16	42.2	42.2	42.2	74.856	689	689;153	0	244.89	By MS/MS	By MS/MS	By MS/MS	By MS/MS	By MS/MS	By MS/MS	36.3	37.9	37.4	31.2	37	37.4	15154000	2313200	2611000	2541700	2232600	1136100
sp|Q9NR19|ACSA_HUMAN	sp|Q9NR19|ACSA_HUMAN	sp|Q9NR19|ACSA_HUMAN Acetyl-coenzyme A synthetase, cytoplasmic OS=Homo sapiens OX=9606 GN=ACSS2 PE=1 SV=1	Q9NR19	ACSS2	1	6	6	6	5	3	6	6	6	6	5	3	6	6	6	6	5	3	6	20.5	20.5	20.5	78.579	701	701	0	78.757	By MS/MS	By MS/MS	By MS/MS	By MS/MS	By MS/MS	By MS/MS	20.5	20.5	20.5	14.8	9.7	20.5	3049200	834820	596070	495070	433060	152800
tr|A0A0B4J1R2|A0A0B4J1R2_HUMAN;sp|Q9H6R3|ACSS3_HUMAN	tr|A0A0B4J1R2|A0A0B4J1R2_HUMAN;sp|Q9H6R3|ACSS3_HUMAN	tr|A0A0B4J1R2|A0A0B4J1R2_HUMAN Acyl-CoA synthetase short-chain family member 3, mitochondrial OS=Homo sapiens OX=9606 GN=ACSS3 PE=1 SV=1;sp|Q9H6R3|ACSS3_HUMAN Acyl-CoA synthetase short-chain family member 3, mitochondrial OS=Homo sapiens OX=9606 GN=ACSS3 P	Q9H6R3	ACSS3	2	7	7	8	8	7	8	7	7	8	8	7	8	7	7	8	8	7	8	26.1	26.1	26.1	74.591	685	685;686	0	43.521	By MS/MS	By MS/MS	By MS/MS	By MS/MS	By MS/MS	By MS/MS	18.2	20.6	22.2	20.3	20.9	22.5	3203200	522830	380400	395480	514720	299710
sp|P62736|ACTA_HUMAN;sp|P63267|ACTH_HUMAN;tr|F6UVQ4|F6UVQ4_HUMAN;tr|F6QUT6|F6QUT6_HUMAN;tr|C9JFL5|C9JFL5_HUMAN;tr|F8WB63|F8WB63_HUMAN;tr|B8ZZJ2|B8ZZJ2_HUMAN	sp|P62736|ACTA_HUMAN;sp|P63267|ACTH_HUMAN	sp|P62736|ACTA_HUMAN Actin, aortic smooth muscle OS=Homo sapiens OX=9606 GN=ACTA2 PE=1 SV=1;sp|P63267|ACTH_HUMAN Actin, gamma-enteric smooth muscle OS=Homo sapiens OX=9606 GN=ACTG2 PE=1 SV=1	P62736	ACTA2	7	20	19	20	20	19	19	1	1	1	1	1	1	1	1	1	1	1	1	73.5	2.9	2.9	42.009	377	377;376;151;151;144;105;119	0	4.579	By MS/MS	By MS/MS	By MS/MS	By MS/MS	By MS/MS	By MS/MS	73.5	73.5	73.5	73.5	70	70	599530	100630	103740	93067	220670	41635
sp|P60709|ACTB_HUMAN;tr|A0A2R8Y793|A0A2R8Y793_HUMAN;tr|E7EVS6|E7EVS6_HUMAN;tr|A0A2R8YGF8|A0A2R8YGF8_HUMAN;tr|G5E9R0|G5E9R0_HUMAN;tr|C9JUM1|C9JUM1_HUMAN;tr|C9JZR7|C9JZR7_HUMAN;tr|A0A2R8YFE2|A0A2R8YFE2_HUMAN;tr|C9JTX5|C9JTX5_HUMAN;sp|Q9BYX7|ACTBM_HUMAN;tr|F8WCH0|F8WCH0_HUMAN	sp|P60709|ACTB_HUMAN;tr|A0A2R8Y793|A0A2R8Y793_HUMAN	sp|P60709|ACTB_HUMAN Actin, cytoplasmic 1 OS=Homo sapiens OX=9606 GN=ACTB PE=1 SV=1;tr|A0A2R8Y793|A0A2R8Y793_HUMAN Actin, cytoplasmic 1 (Fragment) OS=Homo sapiens OX=9606 GN=ACTB PE=1 SV=1	P60709	ACTB	11	27	26	27	26	27	26	1	1	1	1	1	1	1	1	1	1	1	1	83.2	4.5	4.5	41.736	375	375;309;163;165;125;96;102;79;80;375;52	0	41.329	By MS/MS	By MS/MS	By MS/MS	By MS/MS	By MS/MS	By MS/MS	83.2	83.2	83.2	83.2	83.2	82.7	5621500	531270	1684100	1018500	433300	820620
sp|Q562R1|ACTBL_HUMAN	sp|Q562R1|ACTBL_HUMAN	sp|Q562R1|ACTBL_HUMAN Beta-actin-like protein 2 OS=Homo sapiens OX=9606 GN=ACTBL2 PE=1 SV=2	Q562R1	ACTBL2	1	13	13	13	14	14	13	6	7	6	7	7	6	6	7	6	7	7	6	55.6	47.9	47.9	42.003	376	376	0	69.386	By MS/MS	By MS/MS	By MS/MS	By MS/MS	By MS/MS	By MS/MS	49.5	55.6	47.6	55.6	55.6	47.6	20407000	2845700	3546300	3197300	4430500	604190
sp|P68032|ACTC_HUMAN;sp|P68133|ACTS_HUMAN;tr|A6NL76|A6NL76_HUMAN	sp|P68032|ACTC_HUMAN;sp|P68133|ACTS_HUMAN;tr|A6NL76|A6NL76_HUMAN	sp|P68032|ACTC_HUMAN Actin, alpha cardiac muscle 1 OS=Homo sapiens OX=9606 GN=ACTC1 PE=1 SV=1;sp|P68133|ACTS_HUMAN Actin, alpha skeletal muscle OS=Homo sapiens OX=9606 GN=ACTA1 PE=1 SV=1;tr|A6NL76|A6NL76_HUMAN Actin, alpha skeletal muscle OS=Homo sapiens O	P68032	ACTC1	3	20	19	20	20	19	19	9	9	9	9	8	8	0	0	0	0	0	0	73.5	48.8	0	42.019	377	377;377;254	0	271.58	By MS/MS	By MS/MS	By MS/MS	By MS/MS	By MS/MS	By MS/MS	73.5	73.5	73.5	73.5	70	70	NaN	NaN	NaN	NaN	NaN	NaN
sp|P63261|ACTG_HUMAN;tr|I3L3I0|I3L3I0_HUMAN;tr|I3L1U9|I3L1U9_HUMAN;tr|I3L4N8|I3L4N8_HUMAN;tr|I3L3R2|I3L3R2_HUMAN;tr|J3KT65|J3KT65_HUMAN	sp|P63261|ACTG_HUMAN;tr|I3L3I0|I3L3I0_HUMAN;tr|I3L1U9|I3L1U9_HUMAN	sp|P63261|ACTG_HUMAN Actin, cytoplasmic 2 OS=Homo sapiens OX=9606 GN=ACTG1 PE=1 SV=1;tr|I3L3I0|I3L3I0_HUMAN Actin, cytoplasmic 2 (Fragment) OS=Homo sapiens OX=9606 GN=ACTG1 PE=1 SV=1;tr|I3L1U9|I3L1U9_HUMAN Actin, cytoplasmic 2 (Fragment) OS=Homo sapiens OX	P63261	ACTG1	6	27	26	27	26	27	26	27	26	27	26	27	26	0	0	0	0	0	0	83.2	83.2	0	41.792	375	375;214;214;241;164;198	0	323.31	By MS/MS	By MS/MS	By MS/MS	By MS/MS	By MS/MS	By MS/MS	83.2	83.2	83.2	83.2	83.2	82.7	NaN	NaN	NaN	NaN	NaN	NaN
tr|K7EM38|K7EM38_HUMAN	tr|K7EM38|K7EM38_HUMAN	tr|K7EM38|K7EM38_HUMAN Actin, cytoplasmic 2 (Fragment) OS=Homo sapiens OX=9606 GN=ACTG1 PE=1 SV=1	K7EM38	ACTG1	1	9	10	10	10	10	10	0	1	1	1	1	1	0	1	1	1	1	1	78.9	7.5	7.5	14.522	133	133	0.0037568	2.2522	By matching	By matching	By matching	By MS/MS	By matching	By MS/MS	71.4	78.9	78.9	78.9	78.9	78.9	48478	0	6792.8	8090.9	11642	5734.7
sp|O96019|ACL6A_HUMAN;tr|H7C5S0|H7C5S0_HUMAN;tr|C9JQT2|C9JQT2_HUMAN;sp|O94805|ACL6B_HUMAN	sp|O96019|ACL6A_HUMAN;tr|H7C5S0|H7C5S0_HUMAN	sp|O96019|ACL6A_HUMAN Actin-like protein 6A OS=Homo sapiens OX=9606 GN=ACTL6A PE=1 SV=1;tr|H7C5S0|H7C5S0_HUMAN Actin-like protein 6A (Fragment) OS=Homo sapiens OX=9606 GN=ACTL6A PE=1 SV=1	O96019	ACTL6A	4	8	9	10	10	9	9	8	9	10	10	9	9	8	9	10	10	9	9	38.2	38.2	38.2	47.46	429	429;161;50;426	0	79.678	By MS/MS	By MS/MS	By MS/MS	By MS/MS	By MS/MS	By MS/MS	32.6	35.9	38.2	38.2	35.9	35	7142700	942980	1574500	1456400	1186600	444560
sp|P12814|ACTN1_HUMAN;tr|H9KV75|H9KV75_HUMAN;tr|G3V2N5|G3V2N5_HUMAN;tr|H7C5W8|H7C5W8_HUMAN;tr|G3V2W4|G3V2W4_HUMAN;tr|H0YJW3|H0YJW3_HUMAN;tr|H0YJ11|H0YJ11_HUMAN;tr|G3V2X9|G3V2X9_HUMAN;tr|A0A494C033|A0A494C033_HUMAN;tr|A0A494C166|A0A494C166_HUMAN;tr|G3V5M4|G3V5M4_HUMAN;tr|A0A494C0Q3|A0A494C0Q3_HUMAN;tr|G3V380|G3V380_HUMAN;tr|G3V2E8|G3V2E8_HUMAN;tr|A0A494C031|A0A494C031_HUMAN	sp|P12814|ACTN1_HUMAN;tr|H9KV75|H9KV75_HUMAN	sp|P12814|ACTN1_HUMAN Alpha-actinin-1 OS=Homo sapiens OX=9606 GN=ACTN1 PE=1 SV=2;tr|H9KV75|H9KV75_HUMAN Alpha-actinin-1 OS=Homo sapiens OX=9606 GN=ACTN1 PE=1 SV=1	P12814	ACTN1	15	39	38	37	42	39	41	26	24	23	27	26	26	24	22	21	25	24	24	65.7	47	45.3	103.06	892	892;822;260;297;238;251;207;144;182;263;126;131;72;85;61	0	323.31	By MS/MS	By MS/MS	By MS/MS	By MS/MS	By MS/MS	By MS/MS	57.4	58.5	56.8	61.1	58.2	59.6	28930000	5023200	6469800	4686100	3748000	2742300
sp|O43707|ACTN4_HUMAN;tr|F5GXS2|F5GXS2_HUMAN;tr|H7C144|H7C144_HUMAN;tr|K7EP19|K7EP19_HUMAN	sp|O43707|ACTN4_HUMAN;tr|F5GXS2|F5GXS2_HUMAN	sp|O43707|ACTN4_HUMAN Alpha-actinin-4 OS=Homo sapiens OX=9606 GN=ACTN4 PE=1 SV=2;tr|F5GXS2|F5GXS2_HUMAN Alpha-actinin-4 OS=Homo sapiens OX=9606 GN=ACTN4 PE=1 SV=2	O43707	ACTN4	4	48	46	48	47	43	50	48	46	48	47	43	50	30	27	29	28	26	31	69.9	69.9	44.8	104.85	911	911;521;342;105	0	323.31	By MS/MS	By MS/MS	By MS/MS	By MS/MS	By MS/MS	By MS/MS	65.9	66.1	67.1	67.8	62.2	67.8	113710000	18232000	22952000	21172000	18141000	10175000
tr|K7EJH8|K7EJH8_HUMAN	tr|K7EJH8|K7EJH8_HUMAN	tr|K7EJH8|K7EJH8_HUMAN Alpha-actinin-4 (Fragment) OS=Homo sapiens OX=9606 GN=ACTN4 PE=1 SV=1	K7EJH8	ACTN4	1	7	6	7	6	6	6	1	0	1	1	1	1	1	0	1	1	1	1	49.5	8.8	8.8	21.43	182	182	0.0065403	1.9457	By matching	By matching	By matching	By MS/MS	By matching	By MS/MS	49.5	40.7	49.5	45.1	45.1	45.1	174480	991.22	0	41671	111620	812.21
sp|Q9NZ32|ARP10_HUMAN;tr|V9GYX7|V9GYX7_HUMAN;tr|G3V5Y4|G3V5Y4_HUMAN;tr|F6S9Y6|F6S9Y6_HUMAN;tr|G3V2Q5|G3V2Q5_HUMAN;tr|G3V524|G3V524_HUMAN;tr|G3V4K6|G3V4K6_HUMAN;tr|H0YJD9|H0YJD9_HUMAN	sp|Q9NZ32|ARP10_HUMAN;tr|V9GYX7|V9GYX7_HUMAN;tr|G3V5Y4|G3V5Y4_HUMAN;tr|F6S9Y6|F6S9Y6_HUMAN;tr|G3V2Q5|G3V2Q5_HUMAN	sp|Q9NZ32|ARP10_HUMAN Actin-related protein 10 OS=Homo sapiens OX=9606 GN=ACTR10 PE=1 SV=1;tr|V9GYX7|V9GYX7_HUMAN Actin-related protein 10 (Fragment) OS=Homo sapiens OX=9606 GN=ACTR10 PE=1 SV=1;tr|G3V5Y4|G3V5Y4_HUMAN Actin-related protein 10 OS=Homo sapien	Q9NZ32	ACTR10	8	9	10	8	6	8	9	9	10	8	6	8	9	9	10	8	6	8	9	49.2	49.2	49.2	46.306	417	417;302;179;185;126;90;43;149	0	108.61	By MS/MS	By MS/MS	By MS/MS	By MS/MS	By MS/MS	By MS/MS	38.1	41.2	35.3	21.3	33.6	38.1	2308700	477180	379170	526290	338120	165490
sp|P61163|ACTZ_HUMAN;tr|R4GMT0|R4GMT0_HUMAN;tr|A0A1B0GVS3|A0A1B0GVS3_HUMAN	sp|P61163|ACTZ_HUMAN;tr|R4GMT0|R4GMT0_HUMAN	sp|P61163|ACTZ_HUMAN Alpha-centractin OS=Homo sapiens OX=9606 GN=ACTR1A PE=1 SV=1;tr|R4GMT0|R4GMT0_HUMAN Alpha-centractin OS=Homo sapiens OX=9606 GN=ACTR1A PE=1 SV=1	P61163	ACTR1A	3	7	7	8	8	7	8	7	7	8	8	7	8	4	3	5	4	3	4	48.9	48.9	25.8	42.613	376	376;332;221	0	183.79	By MS/MS	By MS/MS	By MS/MS	By MS/MS	By MS/MS	By MS/MS	39.1	41	41.2	46.8	41	43.1	10790000	1961000	2417100	1449900	2569600	989460
sp|P42025|ACTY_HUMAN	sp|P42025|ACTY_HUMAN	sp|P42025|ACTY_HUMAN Beta-centractin OS=Homo sapiens OX=9606 GN=ACTR1B PE=1 SV=1	P42025	ACTR1B	1	8	9	7	8	9	8	5	5	4	4	5	4	5	5	4	4	5	4	45.7	22.6	22.6	42.293	376	376	0	47.146	By MS/MS	By MS/MS	By MS/MS	By MS/MS	By MS/MS	By MS/MS	38	45.7	33.5	41.2	45.7	45.2	2714200	466310	688220	437480	535390	111440
sp|P61160|ARP2_HUMAN;tr|F5H6T1|F5H6T1_HUMAN;tr|A0A1B0GWD0|A0A1B0GWD0_HUMAN;tr|A0A1B0GWH0|A0A1B0GWH0_HUMAN	sp|P61160|ARP2_HUMAN;tr|F5H6T1|F5H6T1_HUMAN	sp|P61160|ARP2_HUMAN Actin-related protein 2 OS=Homo sapiens OX=9606 GN=ACTR2 PE=1 SV=1;tr|F5H6T1|F5H6T1_HUMAN Actin-related protein 2 OS=Homo sapiens OX=9606 GN=ACTR2 PE=1 SV=2	P61160	ACTR2	4	10	11	11	10	10	10	10	11	11	10	10	10	10	11	11	10	10	10	44.9	44.9	44.9	44.76	394	394;339;53;65	0	184.65	By MS/MS	By MS/MS	By MS/MS	By MS/MS	By MS/MS	By MS/MS	41.1	44.9	44.9	41.9	41.1	41.1	14609000	2768700	3006700	2348200	2170500	1609500
sp|P61158|ARP3_HUMAN;tr|B4DXW1|B4DXW1_HUMAN;tr|F8WDR7|F8WDR7_HUMAN;tr|F8WEW2|F8WEW2_HUMAN;tr|F8WE84|F8WE84_HUMAN;tr|H7C4J1|H7C4J1_HUMAN	sp|P61158|ARP3_HUMAN;tr|B4DXW1|B4DXW1_HUMAN	sp|P61158|ARP3_HUMAN Actin-related protein 3 OS=Homo sapiens OX=9606 GN=ACTR3 PE=1 SV=3;tr|B4DXW1|B4DXW1_HUMAN Actin-related protein 3 OS=Homo sapiens OX=9606 GN=ACTR3 PE=1 SV=1	P61158	ACTR3	6	15	14	15	14	15	15	15	14	15	14	15	15	13	12	13	12	13	13	58.6	58.6	53.8	47.371	418	418;367;84;34;41;208	0	323.31	By MS/MS	By MS/MS	By MS/MS	By MS/MS	By MS/MS	By MS/MS	58.6	56.2	58.6	56.2	58.6	58.6	55445000	9611600	11294000	10460000	10596000	3107600
sp|Q9P1U1|ARP3B_HUMAN;tr|A0A0A0MTI9|A0A0A0MTI9_HUMAN;sp|Q9C0K3|ARP3C_HUMAN;tr|C9IZN3|C9IZN3_HUMAN	sp|Q9P1U1|ARP3B_HUMAN;tr|A0A0A0MTI9|A0A0A0MTI9_HUMAN;sp|Q9C0K3|ARP3C_HUMAN;tr|C9IZN3|C9IZN3_HUMAN	sp|Q9P1U1|ARP3B_HUMAN Actin-related protein 3B OS=Homo sapiens OX=9606 GN=ACTR3B PE=2 SV=1;tr|A0A0A0MTI9|A0A0A0MTI9_HUMAN Actin-related protein 3C OS=Homo sapiens OX=9606 GN=ACTR3C PE=3 SV=1;sp|Q9C0K3|ARP3C_HUMAN Actin-related protein 3C OS=Homo sapiens OX	Q9P1U1	ACTR3B	4	3	3	3	3	3	3	1	1	1	1	1	1	1	1	1	1	1	1	12	7.2	7.2	47.607	418	418;189;210;222	0	10.424	By MS/MS	By MS/MS	By MS/MS	By MS/MS	By matching	By MS/MS	12	12	12	12	12	12	225960	37605	33459	51660	64419	2648.5
sp|Q9H9F9|ARP5_HUMAN	sp|Q9H9F9|ARP5_HUMAN	sp|Q9H9F9|ARP5_HUMAN Actin-related protein 5 OS=Homo sapiens OX=9606 GN=ACTR5 PE=1 SV=2	Q9H9F9	ACTR5	1	2	0	2	1	1	1	2	0	2	1	1	1	2	0	2	1	1	1	6.4	6.4	6.4	68.297	607	607	0.00091241	3.1722	By MS/MS		By MS/MS	By matching	By matching	By matching	6.4	0	6.4	3	3.5	3.5	4638500	2458100	0	2156300	21266	337.77
sp|Q03154|ACY1_HUMAN;tr|C9JMV9|C9JMV9_HUMAN;tr|A0A1B0GW23|A0A1B0GW23_HUMAN;tr|F8WC59|F8WC59_HUMAN;tr|A0A1B0GVA5|A0A1B0GVA5_HUMAN;tr|A0A1B0GV31|A0A1B0GV31_HUMAN;tr|A0A1B0GU86|A0A1B0GU86_HUMAN;tr|A0A1B0GTG3|A0A1B0GTG3_HUMAN;tr|C9JYZ0|C9JYZ0_HUMAN	sp|Q03154|ACY1_HUMAN;tr|C9JMV9|C9JMV9_HUMAN;tr|A0A1B0GW23|A0A1B0GW23_HUMAN;tr|F8WC59|F8WC59_HUMAN;tr|A0A1B0GVA5|A0A1B0GVA5_HUMAN;tr|A0A1B0GV31|A0A1B0GV31_HUMAN;tr|A0A1B0GU86|A0A1B0GU86_HUMAN	sp|Q03154|ACY1_HUMAN Aminoacylase-1 OS=Homo sapiens OX=9606 GN=ACY1 PE=1 SV=1;tr|C9JMV9|C9JMV9_HUMAN ABHD14A-ACY1 readthrough OS=Homo sapiens OX=9606 GN=ABHD14A-ACY1 PE=4 SV=1;tr|A0A1B0GW23|A0A1B0GW23_HUMAN ABHD14A-ACY1 readthrough (Fragment) OS=Homo sapie	Q03154	ACY1	9	3	3	3	3	1	2	3	3	3	3	1	2	3	3	3	3	1	2	17.4	17.4	17.4	45.884	408	408;509;586;201;264;275;373;113;228	0	18.976	By MS/MS	By MS/MS	By MS/MS	By MS/MS	By matching	By MS/MS	17.4	17.4	17.4	17.4	5.6	8.3	934620	222930	216190	263110	175390	6047.6
tr|U3KPX1|U3KPX1_HUMAN;tr|U3KPX8|U3KPX8_HUMAN;tr|E9PF46|E9PF46_HUMAN;tr|F8WA34|F8WA34_HUMAN;sp|P14621|ACYP2_HUMAN;tr|U3KQL2|U3KQL2_HUMAN	tr|U3KPX1|U3KPX1_HUMAN;tr|U3KPX8|U3KPX8_HUMAN;tr|E9PF46|E9PF46_HUMAN;tr|F8WA34|F8WA34_HUMAN;sp|P14621|ACYP2_HUMAN;tr|U3KQL2|U3KQL2_HUMAN	tr|U3KPX1|U3KPX1_HUMAN Acylphosphatase (Fragment) OS=Homo sapiens OX=9606 GN=ACYP2 PE=1 SV=1;tr|U3KPX8|U3KPX8_HUMAN Acylphosphatase-2 OS=Homo sapiens OX=9606 GN=ACYP2 PE=1 SV=1;tr|E9PF46|E9PF46_HUMAN Acylphosphatase OS=Homo sapiens OX=9606 GN=ACYP2 PE=1 SV	U3KPX1	ACYP2	6	0	1	1	1	1	0	0	1	1	1	1	0	0	1	1	1	1	0	19.7	19.7	19.7	7.2321	66	66;83;97;98;99;172	0.0032946	2.41		By MS/MS	By matching	By matching	By MS/MS		0	19.7	19.7	19.7	19.7	0	165370	0	51129	101540	638.59	12061
sp|P00813|ADA_HUMAN;tr|F5GXW0|F5GXW0_HUMAN;tr|F5GWI4|F5GWI4_HUMAN;tr|F5GYD4|F5GYD4_HUMAN	sp|P00813|ADA_HUMAN;tr|F5GXW0|F5GXW0_HUMAN;tr|F5GWI4|F5GWI4_HUMAN	sp|P00813|ADA_HUMAN Adenosine deaminase OS=Homo sapiens OX=9606 GN=ADA PE=1 SV=3;tr|F5GXW0|F5GXW0_HUMAN Adenosine deaminase OS=Homo sapiens OX=9606 GN=ADA PE=1 SV=1;tr|F5GWI4|F5GWI4_HUMAN Adenosine deaminase OS=Homo sapiens OX=9606 GN=ADA PE=1 SV=1	P00813	ADA	4	6	5	6	5	3	6	6	5	6	5	3	6	6	5	6	5	3	6	30.9	30.9	30.9	40.764	363	363;263;339;75	0	14.352	By MS/MS	By MS/MS	By MS/MS	By MS/MS	By matching	By MS/MS	30.9	27	30.9	25.3	11.8	30.9	1870700	1089900	113910	165030	241260	37542
sp|O14672|ADA10_HUMAN;tr|H0YK87|H0YK87_HUMAN;tr|C9J9B4|C9J9B4_HUMAN;tr|H0YNC5|H0YNC5_HUMAN	sp|O14672|ADA10_HUMAN	sp|O14672|ADA10_HUMAN Disintegrin and metalloproteinase domain-containing protein 10 OS=Homo sapiens OX=9606 GN=ADAM10 PE=1 SV=1	O14672	ADAM10	4	7	6	9	8	5	7	7	6	9	8	5	7	7	6	9	8	5	7	25.1	25.1	25.1	84.141	748	748;115;125;148	0	59.087	By MS/MS	By MS/MS	By MS/MS	By MS/MS	By MS/MS	By MS/MS	16	14	25.1	20.1	11.5	16	NaN	333040	273250	NaN	360200	30779
sp|P78536|ADA17_HUMAN;tr|A0A3B3ISQ1|A0A3B3ISQ1_HUMAN;tr|A6H8L4|A6H8L4_HUMAN	sp|P78536|ADA17_HUMAN	sp|P78536|ADA17_HUMAN Disintegrin and metalloproteinase domain-containing protein 17 OS=Homo sapiens OX=9606 GN=ADAM17 PE=1 SV=1	P78536	ADAM17	3	3	4	4	4	5	5	3	4	4	4	5	5	3	4	4	4	5	5	9.1	9.1	9.1	93.02	824	824;181;258	0	25.517	By MS/MS	By MS/MS	By MS/MS	By MS/MS	By MS/MS	By MS/MS	5.3	7.3	7.3	7.2	9.1	9.1	874910	104530	116350	127250	265550	82374
sp|Q13443|ADAM9_HUMAN;tr|A0AVL1|A0AVL1_HUMAN;tr|F8WC54|F8WC54_HUMAN	sp|Q13443|ADAM9_HUMAN;tr|A0AVL1|A0AVL1_HUMAN;tr|F8WC54|F8WC54_HUMAN	sp|Q13443|ADAM9_HUMAN Disintegrin and metalloproteinase domain-containing protein 9 OS=Homo sapiens OX=9606 GN=ADAM9 PE=1 SV=1;tr|A0AVL1|A0AVL1_HUMAN ADAM9 protein OS=Homo sapiens OX=9606 GN=ADAM9 PE=1 SV=1;tr|F8WC54|F8WC54_HUMAN Disintegrin and metallopro	Q13443	ADAM9	3	3	4	4	3	0	4	3	4	4	3	0	4	3	4	4	3	0	4	8.3	8.3	8.3	90.555	819	819;712;628	0	9.5467	By MS/MS	By MS/MS	By MS/MS	By matching		By MS/MS	6.8	8.3	8.3	6.6	0	8.3	471210	75787	83578	130570	75761	0
sp|Q9UHI8|ATS1_HUMAN	sp|Q9UHI8|ATS1_HUMAN	sp|Q9UHI8|ATS1_HUMAN A disintegrin and metalloproteinase with thrombospondin motifs 1 OS=Homo sapiens OX=9606 GN=ADAMTS1 PE=1 SV=4	Q9UHI8	ADAMTS1	1	0	0	0	0	1	0	0	0	0	0	1	0	0	0	0	0	1	0	2	2	2	105.36	967	967	0.0019629	2.821					By MS/MS		0	0	0	0	2	0	22322	0	0	0	0	22322
sp|P55265|DSRAD_HUMAN;tr|A0A3B3ISX1|A0A3B3ISX1_HUMAN;tr|A0A3B3ITG9|A0A3B3ITG9_HUMAN;tr|A0A3B3ISU1|A0A3B3ISU1_HUMAN	sp|P55265|DSRAD_HUMAN;tr|A0A3B3ISX1|A0A3B3ISX1_HUMAN	sp|P55265|DSRAD_HUMAN Double-stranded RNA-specific adenosine deaminase OS=Homo sapiens OX=9606 GN=ADAR PE=1 SV=4;tr|A0A3B3ISX1|A0A3B3ISX1_HUMAN Double-stranded RNA-specific adenosine deaminase (Fragment) OS=Homo sapiens OX=9606 GN=ADAR PE=1 SV=1	P55265	ADAR	4	21	23	20	23	24	24	21	23	20	23	24	24	2	2	2	2	2	2	33.7	33.7	2.8	136.06	1226	1226;707;350;164	0	178.35	By MS/MS	By MS/MS	By MS/MS	By MS/MS	By MS/MS	By MS/MS	27	29.1	26	29	30.6	29.4	12113000	1447700	2281700	1885600	1974200	1373400
tr|A0A3B3IRQ9|A0A3B3IRQ9_HUMAN	tr|A0A3B3IRQ9|A0A3B3IRQ9_HUMAN	tr|A0A3B3IRQ9|A0A3B3IRQ9_HUMAN Double-stranded RNA-specific adenosine deaminase (Fragment) OS=Homo sapiens OX=9606 GN=ADAR PE=1 SV=1	A0A3B3IRQ9	ADAR	1	20	22	19	22	23	23	1	1	1	1	1	1	1	1	1	1	1	1	34.7	2	2	128.27	1158	1158	0.00018744	3.5935	By matching	By matching	By MS/MS	By MS/MS	By matching	By MS/MS	27.6	29.9	26.6	29.8	31.4	30.2	284600	46808	5266.3	67043	70338	5263.3
sp|Q3MIX3|ADCK5_HUMAN	sp|Q3MIX3|ADCK5_HUMAN	sp|Q3MIX3|ADCK5_HUMAN Uncharacterized aarF domain-containing protein kinase 5 OS=Homo sapiens OX=9606 GN=ADCK5 PE=1 SV=3	Q3MIX3	ADCK5	1	3	3	4	2	1	4	3	3	4	2	1	4	3	3	4	2	1	4	11.7	11.7	11.7	65.827	580	580	0	12.241	By MS/MS	By MS/MS	By MS/MS	By matching	By MS/MS	By MS/MS	9.7	8.3	11.7	6.7	2.9	11.7	766280	116730	41663	237300	45157	9799.6
sp|O43306|ADCY6_HUMAN;tr|B3KWA8|B3KWA8_HUMAN;sp|O95622|ADCY5_HUMAN	sp|O43306|ADCY6_HUMAN	sp|O43306|ADCY6_HUMAN Adenylate cyclase type 6 OS=Homo sapiens OX=9606 GN=ADCY6 PE=1 SV=2	O43306	ADCY6	3	2	3	2	1	2	2	2	3	2	1	2	2	2	3	2	1	2	2	3.2	3.2	3.2	130.61	1168	1168;919;1261	0	4.739	By MS/MS	By MS/MS	By MS/MS	By matching	By matching	By MS/MS	1.6	3.2	1.6	0.8	2.3	2.3	237630	48097	41070	44069	23056	43390
sp|O60503|ADCY9_HUMAN;tr|I3NI20|I3NI20_HUMAN	sp|O60503|ADCY9_HUMAN;tr|I3NI20|I3NI20_HUMAN	sp|O60503|ADCY9_HUMAN Adenylate cyclase type 9 OS=Homo sapiens OX=9606 GN=ADCY9 PE=1 SV=4;tr|I3NI20|I3NI20_HUMAN Adenylate cyclase type 9 (Fragment) OS=Homo sapiens OX=9606 GN=ADCY9 PE=1 SV=1	O60503	ADCY9	2	1	1	1	2	1	2	1	1	1	2	1	2	1	1	1	2	1	2	2	2	2	150.7	1353	1353;257	0	6.6478	By MS/MS	By MS/MS	By MS/MS	By MS/MS	By matching	By MS/MS	1.3	1.3	1.3	2	1.3	2	178910	30973	23040	24951	37046	7515.1
tr|E7EV99|E7EV99_HUMAN;tr|E7ENY0|E7ENY0_HUMAN;sp|P35611|ADDA_HUMAN;tr|A0A0A0MSR2|A0A0A0MSR2_HUMAN;tr|H0Y9H2|H0Y9H2_HUMAN;tr|D6RF25|D6RF25_HUMAN;tr|D6RJE2|D6RJE2_HUMAN;tr|D6RAH3|D6RAH3_HUMAN;tr|H0YFD8|H0YFD8_HUMAN;tr|H0YG19|H0YG19_HUMAN	tr|E7EV99|E7EV99_HUMAN;tr|E7ENY0|E7ENY0_HUMAN;sp|P35611|ADDA_HUMAN;tr|A0A0A0MSR2|A0A0A0MSR2_HUMAN;tr|H0Y9H2|H0Y9H2_HUMAN	tr|E7EV99|E7EV99_HUMAN Alpha-adducin OS=Homo sapiens OX=9606 GN=ADD1 PE=1 SV=1;tr|E7ENY0|E7ENY0_HUMAN Alpha-adducin OS=Homo sapiens OX=9606 GN=ADD1 PE=1 SV=1;sp|P35611|ADDA_HUMAN Alpha-adducin OS=Homo sapiens OX=9606 GN=ADD1 PE=1 SV=2;tr|A0A0A0MSR2|A0A0A0M	P35611	ADD1	10	15	16	15	13	13	13	15	16	15	13	13	13	15	16	15	13	13	13	45.9	45.9	45.9	70.055	632	632;663;737;400;444;142;69;137;105;114	0	159.7	By MS/MS	By MS/MS	By MS/MS	By MS/MS	By MS/MS	By MS/MS	44.3	45.9	44.3	38.6	38.6	39.9	6959300	1396500	1501800	1251100	917460	312580
sp|Q9UEY8|ADDG_HUMAN	sp|Q9UEY8|ADDG_HUMAN	sp|Q9UEY8|ADDG_HUMAN Gamma-adducin OS=Homo sapiens OX=9606 GN=ADD3 PE=1 SV=1	Q9UEY8	ADD3	1	7	6	7	5	5	5	7	6	7	5	5	5	7	6	7	5	5	5	20.5	20.5	20.5	79.154	706	706	0	42.007	By MS/MS	By MS/MS	By MS/MS	By MS/MS	By MS/MS	By MS/MS	18.3	15.4	18.3	11.9	11.6	12.2	1729800	373760	315900	372540	178680	88263
tr|H3BSJ6|H3BSJ6_HUMAN;tr|H3BRH0|H3BRH0_HUMAN;tr|A0A5F9ZHT7|A0A5F9ZHT7_HUMAN;tr|A0A5F9ZH94|A0A5F9ZH94_HUMAN;sp|Q9Y653|AGRG1_HUMAN;tr|H3BNH4|H3BNH4_HUMAN;tr|H3BV52|H3BV52_HUMAN	tr|H3BSJ6|H3BSJ6_HUMAN;tr|H3BRH0|H3BRH0_HUMAN;tr|A0A5F9ZHT7|A0A5F9ZHT7_HUMAN;tr|A0A5F9ZH94|A0A5F9ZH94_HUMAN;sp|Q9Y653|AGRG1_HUMAN;tr|H3BNH4|H3BNH4_HUMAN;tr|H3BV52|H3BV52_HUMAN	tr|H3BSJ6|H3BSJ6_HUMAN Adhesion G-protein-coupled receptor G1 (Fragment) OS=Homo sapiens OX=9606 GN=ADGRG1 PE=1 SV=1;tr|H3BRH0|H3BRH0_HUMAN Adhesion G-protein-coupled receptor G1 (Fragment) OS=Homo sapiens OX=9606 GN=ADGRG1 PE=1 SV=1;tr|A0A5F9ZHT7|A0A5F9ZH	H3BSJ6	ADGRG1	7	1	2	2	1	0	1	1	2	2	1	0	1	1	2	2	1	0	1	13.4	13.4	13.4	21.008	187	187;256;670;690;693;198;199	0.0001885	3.6729	By matching	By MS/MS	By matching	By matching		By matching	8	13.4	13.4	8	0	5.3	143540	14039	63966	22019	19077	0
tr|H0Y5C0|H0Y5C0_HUMAN;tr|B1ALU1|B1ALU1_HUMAN;tr|B1ALU3|B1ALU3_HUMAN;sp|O95490|AGRL2_HUMAN	tr|H0Y5C0|H0Y5C0_HUMAN;tr|B1ALU1|B1ALU1_HUMAN;tr|B1ALU3|B1ALU3_HUMAN;sp|O95490|AGRL2_HUMAN	tr|H0Y5C0|H0Y5C0_HUMAN Adhesion G protein-coupled receptor L2 (Fragment) OS=Homo sapiens OX=9606 GN=ADGRL2 PE=1 SV=1;tr|B1ALU1|B1ALU1_HUMAN Adhesion G protein-coupled receptor L2 OS=Homo sapiens OX=9606 GN=ADGRL2 PE=1 SV=1;tr|B1ALU3|B1ALU3_HUMAN Adhesion G	H0Y5C0	ADGRL2	4	2	2	3	3	2	3	2	2	3	3	2	3	2	2	3	3	2	3	5	5	5	151.14	1351	1351;1384;1431;1459	0	10.384	By MS/MS	By MS/MS	By MS/MS	By MS/MS	By MS/MS	By MS/MS	2.9	2.6	4.1	4.1	2.6	3.8	292920	46326	21021	61617	86282	16776
sp|Q8WXG9|AGRV1_HUMAN	sp|Q8WXG9|AGRV1_HUMAN	sp|Q8WXG9|AGRV1_HUMAN Adhesion G-protein coupled receptor V1 OS=Homo sapiens OX=9606 GN=ADGRV1 PE=1 SV=2	Q8WXG9	ADGRV1	1	0	0	0	1	0	1	0	0	0	1	0	1	0	0	0	1	0	1	0.3	0.3	0.3	693.06	6306	6306	0.0086036	1.7387				By MS/MS		By matching	0	0	0	0.3	0	0.3	402980	0	0	0	214790	0
sp|P11766|ADHX_HUMAN;tr|H0YAG8|H0YAG8_HUMAN;tr|D6R9G2|D6R9G2_HUMAN;tr|D6RFE4|D6RFE4_HUMAN;tr|D6RAY0|D6RAY0_HUMAN	sp|P11766|ADHX_HUMAN;tr|H0YAG8|H0YAG8_HUMAN	sp|P11766|ADHX_HUMAN Alcohol dehydrogenase class-3 OS=Homo sapiens OX=9606 GN=ADH5 PE=1 SV=4;tr|H0YAG8|H0YAG8_HUMAN Alcohol dehydrogenase class-3 (Fragment) OS=Homo sapiens OX=9606 GN=ADH5 PE=1 SV=1	P11766	ADH5	5	6	7	8	6	7	7	6	7	8	6	7	7	6	7	8	6	7	7	38.5	38.5	38.5	39.724	374	374;262;95;115;56	0	105.17	By MS/MS	By MS/MS	By MS/MS	By MS/MS	By MS/MS	By MS/MS	31	33.2	38.5	21.4	26.7	33.2	6533600	1044700	1696400	1340700	1074800	509190
sp|Q9BV57|MTND_HUMAN;tr|A0A0G2JQN5|A0A0G2JQN5_HUMAN	sp|Q9BV57|MTND_HUMAN	sp|Q9BV57|MTND_HUMAN 1,2-dihydroxy-3-keto-5-methylthiopentene dioxygenase OS=Homo sapiens OX=9606 GN=ADI1 PE=1 SV=1	Q9BV57	ADI1	2	3	3	3	3	3	3	3	3	3	3	3	3	3	3	3	3	3	3	23.5	23.5	23.5	21.498	179	179;99	0	17.174	By MS/MS	By MS/MS	By MS/MS	By MS/MS	By matching	By MS/MS	23.5	23.5	23.5	23.5	23.5	23.5	618970	126180	113800	133800	152850	19135
sp|P55263|ADK_HUMAN;tr|A0A5F9ZH31|A0A5F9ZH31_HUMAN;tr|A0A5F9ZH72|A0A5F9ZH72_HUMAN;tr|A0A5F9ZHJ1|A0A5F9ZHJ1_HUMAN;tr|A0A5F9ZH83|A0A5F9ZH83_HUMAN;tr|A0A5F9ZGZ8|A0A5F9ZGZ8_HUMAN;tr|A0A5F9ZH76|A0A5F9ZH76_HUMAN	sp|P55263|ADK_HUMAN;tr|A0A5F9ZH31|A0A5F9ZH31_HUMAN;tr|A0A5F9ZH72|A0A5F9ZH72_HUMAN;tr|A0A5F9ZHJ1|A0A5F9ZHJ1_HUMAN	sp|P55263|ADK_HUMAN Adenosine kinase OS=Homo sapiens OX=9606 GN=ADK PE=1 SV=2;tr|A0A5F9ZH31|A0A5F9ZH31_HUMAN Adenosine kinase OS=Homo sapiens OX=9606 GN=ADK PE=4 SV=1;tr|A0A5F9ZH72|A0A5F9ZH72_HUMAN Adenosine kinase OS=Homo sapiens OX=9606 GN=ADK PE=4 SV=1;	P55263	ADK	7	7	7	7	8	7	6	7	7	7	8	7	6	7	7	7	8	7	6	35.6	35.6	35.6	40.545	362	362;294;229;270;99;179;37	0	109.63	By MS/MS	By MS/MS	By MS/MS	By MS/MS	By MS/MS	By MS/MS	30.7	32.9	30.7	35.6	32.9	27.9	4587500	693290	865070	1235100	704390	238810
sp|Q9H2P0|ADNP_HUMAN;tr|A0A2R8Y6X0|A0A2R8Y6X0_HUMAN;tr|A0A2R8Y469|A0A2R8Y469_HUMAN;tr|A0A2R8YCL6|A0A2R8YCL6_HUMAN	sp|Q9H2P0|ADNP_HUMAN;tr|A0A2R8Y6X0|A0A2R8Y6X0_HUMAN	sp|Q9H2P0|ADNP_HUMAN Activity-dependent neuroprotector homeobox protein OS=Homo sapiens OX=9606 GN=ADNP PE=1 SV=1;tr|A0A2R8Y6X0|A0A2R8Y6X0_HUMAN Activity-dependent neuroprotector homeobox protein OS=Homo sapiens OX=9606 GN=ADNP PE=1 SV=1	Q9H2P0	ADNP	4	6	8	9	8	5	8	6	8	9	8	5	8	6	8	9	8	5	8	13.3	13.3	13.3	123.56	1102	1102;874;210;111	0	60.28	By MS/MS	By MS/MS	By MS/MS	By MS/MS	By MS/MS	By MS/MS	7.5	10.3	11.2	10	5.7	10.1	1287400	104230	198090	299560	237400	33832
sp|Q96SZ5|AEDO_HUMAN	sp|Q96SZ5|AEDO_HUMAN	sp|Q96SZ5|AEDO_HUMAN 2-aminoethanethiol dioxygenase OS=Homo sapiens OX=9606 GN=ADO PE=1 SV=2	Q96SZ5	ADO	1	2	2	2	2	2	2	2	2	2	2	2	2	2	2	2	2	2	2	10	10	10	29.751	270	270	0	10.766	By MS/MS	By MS/MS	By MS/MS	By MS/MS	By matching	By matching	10	10	10	10	10	10	319910	67765	73800	50122	84741	4201.9
sp|Q9BRR6|ADPGK_HUMAN;tr|H3BRS6|H3BRS6_HUMAN;tr|H3BU35|H3BU35_HUMAN	sp|Q9BRR6|ADPGK_HUMAN	sp|Q9BRR6|ADPGK_HUMAN ADP-dependent glucokinase OS=Homo sapiens OX=9606 GN=ADPGK PE=1 SV=1	Q9BRR6	ADPGK	3	6	7	6	7	7	8	6	7	6	7	7	8	6	7	6	7	7	8	34	34	34	54.088	497	497;204;154	0	90.119	By MS/MS	By MS/MS	By MS/MS	By MS/MS	By MS/MS	By MS/MS	24.7	32.4	24.7	26.4	32.4	34	6362800	2005400	530090	1085800	1043200	345330
sp|P54922|ADPRH_HUMAN	sp|P54922|ADPRH_HUMAN	sp|P54922|ADPRH_HUMAN [Protein ADP-ribosylarginine] hydrolase OS=Homo sapiens OX=9606 GN=ADPRH PE=1 SV=1	P54922	ADPRH	1	1	1	0	0	1	1	1	1	0	0	1	1	1	1	0	0	1	1	5	5	5	39.506	357	357	0.0036082	2.3068	By MS/MS	By MS/MS			By matching	By matching	5	5	0	0	5	5	106320	38171	37570	0	0	5555.1
sp|Q9NX46|ARHL2_HUMAN	sp|Q9NX46|ARHL2_HUMAN	sp|Q9NX46|ARHL2_HUMAN ADP-ribose glycohydrolase ARH3 OS=Homo sapiens OX=9606 GN=ADPRHL2 PE=1 SV=1	Q9NX46	ADPRHL2	1	7	8	7	7	6	7	7	8	7	7	6	7	7	8	7	7	6	7	51.5	51.5	51.5	38.946	363	363	0	38.275	By MS/MS	By MS/MS	By MS/MS	By MS/MS	By MS/MS	By MS/MS	33.1	41	41.3	39.7	30.9	36.4	2283600	373940	455230	477090	549470	104240
sp|Q16186|ADRM1_HUMAN;tr|A0A087WX59|A0A087WX59_HUMAN;tr|A0A087WUX6|A0A087WUX6_HUMAN	sp|Q16186|ADRM1_HUMAN;tr|A0A087WX59|A0A087WX59_HUMAN	sp|Q16186|ADRM1_HUMAN Proteasomal ubiquitin receptor ADRM1 OS=Homo sapiens OX=9606 GN=ADRM1 PE=1 SV=2;tr|A0A087WX59|A0A087WX59_HUMAN Proteasomal ubiquitin receptor ADRM1 OS=Homo sapiens OX=9606 GN=ADRM1 PE=1 SV=1	Q16186	ADRM1	3	4	3	4	4	1	3	4	3	4	4	1	3	4	3	4	4	1	3	15.2	15.2	15.2	42.153	407	407;368;141	0	30.176	By MS/MS	By MS/MS	By MS/MS	By MS/MS	By MS/MS	By MS/MS	15.2	10.8	15.2	15.2	3.9	10.6	1617800	377350	289940	467270	336880	12213
sp|P30566|PUR8_HUMAN;tr|A0A1B0GTJ7|A0A1B0GTJ7_HUMAN;tr|A0A1B0GWJ0|A0A1B0GWJ0_HUMAN;tr|A0A0A6YY92|A0A0A6YY92_HUMAN;tr|A0A1B0GWF8|A0A1B0GWF8_HUMAN;tr|A0A096LNY6|A0A096LNY6_HUMAN;tr|A0A1B0GTG9|A0A1B0GTG9_HUMAN;tr|A0A096LNY5|A0A096LNY5_HUMAN;tr|A0A096LNY4|A0A096LNY4_HUMAN;tr|A0A096LP72|A0A096LP72_HUMAN;tr|B4DEP1|B4DEP1_HUMAN;tr|A0A096LP92|A0A096LP92_HUMAN;tr|A0A096LPA2|A0A096LPA2_HUMAN;tr|A0A096LP76|…	sp|P30566|PUR8_HUMAN;tr|A0A1B0GTJ7|A0A1B0GTJ7_HUMAN;tr|A0A1B0GWJ0|A0A1B0GWJ0_HUMAN;tr|A0A0A6YY92|A0A0A6YY92_HUMAN;tr|A0A1B0GWF8|A0A1B0GWF8_HUMAN;tr|A0A096LNY6|A0A096LNY6_HUMAN;tr|A0A1B0GTG9|A0A1B0GTG9_HUMAN	sp|P30566|PUR8_HUMAN Adenylosuccinate lyase OS=Homo sapiens OX=9606 GN=ADSL PE=1 SV=2;tr|A0A1B0GTJ7|A0A1B0GTJ7_HUMAN Adenylosuccinate lyase OS=Homo sapiens OX=9606 GN=ADSL PE=1 SV=1;tr|A0A1B0GWJ0|A0A1B0GWJ0_HUMAN Adenylosuccinate lyase OS=Homo sapiens OX=9	P30566	ADSL	17	12	13	13	10	7	11	12	13	13	10	7	11	12	13	13	10	7	11	50.8	50.8	50.8	54.889	484	484;480;480;498;403;360;377;262;164;149;127;78;133;102;142;81;57	0	233.86	By MS/MS	By MS/MS	By MS/MS	By MS/MS	By MS/MS	By MS/MS	46.5	50.8	50.8	37.8	26.4	44	6165300	1158500	1185400	1678700	1241200	120010
sp|P30520|PURA2_HUMAN	sp|P30520|PURA2_HUMAN	sp|P30520|PURA2_HUMAN Adenylosuccinate synthetase isozyme 2 OS=Homo sapiens OX=9606 GN=ADSS2 PE=1 SV=3	P30520	ADSS2	1	8	8	7	7	7	7	8	8	7	7	7	7	8	8	7	7	7	7	26.1	26.1	26.1	50.097	456	456	0	26.416	By MS/MS	By MS/MS	By MS/MS	By MS/MS	By MS/MS	By MS/MS	26.1	26.1	23.7	23.7	23.7	23.7	2936500	570100	640270	608370	709330	148280
sp|P55196|AFAD_HUMAN;tr|J3KN01|J3KN01_HUMAN;tr|Q5TIG5|Q5TIG5_HUMAN;tr|A8MQ02|A8MQ02_HUMAN;tr|H0Y8U8|H0Y8U8_HUMAN;tr|H0YA98|H0YA98_HUMAN;tr|H0Y948|H0Y948_HUMAN;tr|F8W9I4|F8W9I4_HUMAN;tr|E9PFY5|E9PFY5_HUMAN;tr|H0Y8L4|H0Y8L4_HUMAN;tr|H0Y7R8|H0Y7R8_HUMAN	sp|P55196|AFAD_HUMAN;tr|J3KN01|J3KN01_HUMAN;tr|Q5TIG5|Q5TIG5_HUMAN;tr|A8MQ02|A8MQ02_HUMAN	sp|P55196|AFAD_HUMAN Afadin OS=Homo sapiens OX=9606 GN=AFDN PE=1 SV=3;tr|J3KN01|J3KN01_HUMAN Afadin OS=Homo sapiens OX=9606 GN=AFDN PE=1 SV=1;tr|Q5TIG5|Q5TIG5_HUMAN Afadin OS=Homo sapiens OX=9606 GN=AFDN PE=1 SV=1;tr|A8MQ02|A8MQ02_HUMAN Afadin OS=Homo sapi	P55196	AFDN	11	6	6	7	7	4	5	6	6	7	7	4	5	6	6	7	7	4	5	7	7	7	206.8	1824	1824;1831;1665;1781;124;167;191;247;250;313;389	0	39.582	By MS/MS	By MS/MS	By MS/MS	By MS/MS	By MS/MS	By MS/MS	5.9	5.9	7	7	3.9	5	1141500	129760	140710	273330	210550	89655
sp|Q9UHB7|AFF4_HUMAN;tr|H7C319|H7C319_HUMAN	sp|Q9UHB7|AFF4_HUMAN	sp|Q9UHB7|AFF4_HUMAN AF4/FMR2 family member 4 OS=Homo sapiens OX=9606 GN=AFF4 PE=1 SV=1	Q9UHB7	AFF4	2	4	2	4	4	3	4	4	2	4	4	3	4	4	2	4	4	3	4	6.1	6.1	6.1	127.46	1163	1163;171	0	11.773	By MS/MS	By MS/MS	By MS/MS	By MS/MS	By MS/MS	By MS/MS	5.1	2.3	5.1	5.1	3.4	5.1	405350	64260	35841	74236	97410	31702
tr|A6ZJA2|A6ZJA2_HUMAN;sp|Q8WV93|AFG1L_HUMAN	tr|A6ZJA2|A6ZJA2_HUMAN;sp|Q8WV93|AFG1L_HUMAN	tr|A6ZJA2|A6ZJA2_HUMAN AFG1-like ATPase (Fragment) OS=Homo sapiens OX=9606 GN=AFG1L PE=1 SV=1;sp|Q8WV93|AFG1L_HUMAN AFG1-like ATPase OS=Homo sapiens OX=9606 GN=AFG1L PE=1 SV=2	Q8WV93	AFG1L	2	1	1	1	1	0	1	1	1	1	1	0	1	1	1	1	1	0	1	10.6	10.6	10.6	18.571	160	160;481	0.0033055	2.4485	By matching	By MS/MS	By matching	By MS/MS		By MS/MS	10.6	10.6	10.6	10.6	0	10.6	143810	5926.7	31436	22745	31449	0
sp|Q9Y4W6|AFG32_HUMAN;tr|K7EP56|K7EP56_HUMAN	sp|Q9Y4W6|AFG32_HUMAN	sp|Q9Y4W6|AFG32_HUMAN AFG3-like protein 2 OS=Homo sapiens OX=9606 GN=AFG3L2 PE=1 SV=2	Q9Y4W6	AFG3L2	2	15	15	15	13	17	18	15	15	15	13	17	18	15	15	15	13	17	18	35.3	35.3	35.3	88.583	797	797;209	0	144.68	By MS/MS	By MS/MS	By MS/MS	By MS/MS	By MS/MS	By MS/MS	30.7	30.9	29.4	25.3	33	33	9671700	1410000	1271600	2172100	1292800	703250
sp|Q6ULP2|AFTIN_HUMAN;tr|B8ZZI9|B8ZZI9_HUMAN;tr|A0A0U1RR74|A0A0U1RR74_HUMAN	sp|Q6ULP2|AFTIN_HUMAN;tr|B8ZZI9|B8ZZI9_HUMAN	sp|Q6ULP2|AFTIN_HUMAN Aftiphilin OS=Homo sapiens OX=9606 GN=AFTPH PE=1 SV=3;tr|B8ZZI9|B8ZZI9_HUMAN Aftiphilin (Fragment) OS=Homo sapiens OX=9606 GN=AFTPH PE=1 SV=2	Q6ULP2	AFTPH	3	3	3	3	3	1	3	3	3	3	3	1	3	3	3	3	3	1	3	7.4	7.4	7.4	102.11	936	936;592;227	0	7.943	By MS/MS	By MS/MS	By MS/MS	By MS/MS	By matching	By MS/MS	7.4	7.4	7.4	7.4	1.5	7.4	593410	111730	91922	122860	111650	2972.7
sp|P20933|ASPG_HUMAN;tr|H0Y9C7|H0Y9C7_HUMAN	sp|P20933|ASPG_HUMAN	sp|P20933|ASPG_HUMAN N(4)-(beta-N-acetylglucosaminyl)-L-asparaginase OS=Homo sapiens OX=9606 GN=AGA PE=1 SV=2	P20933	AGA	2	2	3	2	3	1	3	2	3	2	3	1	3	2	3	2	3	1	3	22.5	22.5	22.5	37.208	346	346;154	0	11.069	By MS/MS	By MS/MS	By matching	By MS/MS	By matching	By MS/MS	13	16.5	12.4	13.6	3.5	19.1	301150	16122	145110	22408	74053	6193.4
sp|Q96P47|AGAP3_HUMAN;tr|C9J975|C9J975_HUMAN;tr|H0Y873|H0Y873_HUMAN	sp|Q96P47|AGAP3_HUMAN;tr|C9J975|C9J975_HUMAN;tr|H0Y873|H0Y873_HUMAN	sp|Q96P47|AGAP3_HUMAN Arf-GAP with GTPase, ANK repeat and PH domain-containing protein 3 OS=Homo sapiens OX=9606 GN=AGAP3 PE=1 SV=2;tr|C9J975|C9J975_HUMAN Arf-GAP with GTPase, ANK repeat and PH domain-containing protein 3 OS=Homo sapiens OX=9606 GN=AGAP3 P	Q96P47	AGAP3	3	2	2	2	1	1	2	2	2	2	1	1	2	2	2	2	1	1	2	4.1	4.1	4.1	95.043	875	875;343;404	0	5.7658	By MS/MS	By MS/MS	By matching	By matching	By matching	By MS/MS	4.1	4.1	4.1	2.2	2.2	4.1	330850	63178	78921	59055	39794	9330.5
sp|P52594|AGFG1_HUMAN;tr|B8ZZY2|B8ZZY2_HUMAN;tr|C9J2I0|C9J2I0_HUMAN	sp|P52594|AGFG1_HUMAN;tr|B8ZZY2|B8ZZY2_HUMAN	sp|P52594|AGFG1_HUMAN Arf-GAP domain and FG repeat-containing protein 1 OS=Homo sapiens OX=9606 GN=AGFG1 PE=1 SV=2;tr|B8ZZY2|B8ZZY2_HUMAN Arf-GAP domain and FG repeat-containing protein 1 OS=Homo sapiens OX=9606 GN=AGFG1 PE=1 SV=1	P52594	AGFG1	3	9	9	9	8	5	7	9	9	9	8	5	7	9	9	9	8	5	7	24.6	24.6	24.6	58.259	562	562;541;237	0	113.2	By MS/MS	By MS/MS	By MS/MS	By MS/MS	By MS/MS	By MS/MS	24.6	24.6	24.6	21.5	16.7	19.9	3206100	655080	619400	793240	844480	75541
sp|O95081|AGFG2_HUMAN;tr|A0A0C4DG34|A0A0C4DG34_HUMAN	sp|O95081|AGFG2_HUMAN;tr|A0A0C4DG34|A0A0C4DG34_HUMAN	sp|O95081|AGFG2_HUMAN Arf-GAP domain and FG repeat-containing protein 2 OS=Homo sapiens OX=9606 GN=AGFG2 PE=1 SV=2;tr|A0A0C4DG34|A0A0C4DG34_HUMAN Arf-GAP domain and FG repeat-containing protein 2 OS=Homo sapiens OX=9606 GN=AGFG2 PE=1 SV=1	O95081	AGFG2	2	3	3	4	4	2	2	3	3	4	4	2	2	3	3	4	4	2	2	11.2	11.2	11.2	48.962	481	481;155	0.00073516	3.2704	By MS/MS	By MS/MS	By matching	By MS/MS	By matching	By matching	9.4	7.5	11.2	11.2	4.4	5.6	325070	88300	59129	67342	71190	7544.1
tr|A0A3B3ISZ0|A0A3B3ISZ0_HUMAN;tr|E9PC15|E9PC15_HUMAN;sp|Q53H12|AGK_HUMAN;tr|A0A3B3ITD0|A0A3B3ITD0_HUMAN;tr|A0A3B3ISY9|A0A3B3ISY9_HUMAN;tr|A0A0G2JLG5|A0A0G2JLG5_HUMAN;tr|E9PG39|E9PG39_HUMAN;tr|A0A3B3ITX7|A0A3B3ITX7_HUMAN;tr|A0A0G2JLD0|A0A0G2JLD0_HUMAN;tr|A0A3B3IUC9|A0A3B3IUC9_HUMAN;tr|A0A3B3ITV0|A0A3B3ITV0_HUMAN;tr|A0A3B3IS09|A0A3B3IS09_HUMAN	tr|A0A3B3ISZ0|A0A3B3ISZ0_HUMAN;tr|E9PC15|E9PC15_HUMAN;sp|Q53H12|AGK_HUMAN;tr|A0A3B3ITD0|A0A3B3ITD0_HUMAN;tr|A0A3B3ISY9|A0A3B3ISY9_HUMAN;tr|A0A0G2JLG5|A0A0G2JLG5_HUMAN;tr|E9PG39|E9PG39_HUMAN	tr|A0A3B3ISZ0|A0A3B3ISZ0_HUMAN Acylglycerol kinase, mitochondrial OS=Homo sapiens OX=9606 GN=AGK PE=1 SV=1;tr|E9PC15|E9PC15_HUMAN Acylglycerol kinase, mitochondrial OS=Homo sapiens OX=9606 GN=AGK PE=1 SV=1;sp|Q53H12|AGK_HUMAN Acylglycerol kinase, mitochond	Q53H12	AGK	12	7	8	6	8	10	9	7	8	6	8	10	9	7	8	6	8	10	9	43.7	43.7	43.7	39.032	350	350;394;422;418;330;226;244;214;51;134;138;146	0	176.4	By MS/MS	By MS/MS	By MS/MS	By MS/MS	By MS/MS	By MS/MS	33.4	37.4	25.7	37.1	43.7	39.7	8862700	1372100	1355700	1431700	1491400	690590
sp|P35573|GDE_HUMAN	sp|P35573|GDE_HUMAN	sp|P35573|GDE_HUMAN Glycogen debranching enzyme OS=Homo sapiens OX=9606 GN=AGL PE=1 SV=3	P35573	AGL	1	25	23	24	26	16	22	25	23	24	26	16	22	25	23	24	26	16	22	29	29	29	174.76	1532	1532	0	113.75	By MS/MS	By MS/MS	By MS/MS	By MS/MS	By MS/MS	By MS/MS	26.8	24.9	26.2	27.3	17.4	24.7	6764100	1422100	1383200	1301000	1597400	209790
tr|Q5TA58|Q5TA58_HUMAN;sp|Q9UL18|AGO1_HUMAN	tr|Q5TA58|Q5TA58_HUMAN;sp|Q9UL18|AGO1_HUMAN	tr|Q5TA58|Q5TA58_HUMAN Protein argonaute-1 OS=Homo sapiens OX=9606 GN=AGO1 PE=1 SV=1;sp|Q9UL18|AGO1_HUMAN Protein argonaute-1 OS=Homo sapiens OX=9606 GN=AGO1 PE=1 SV=3	Q9UL18	AGO1	2	2	0	3	3	1	3	0	0	1	1	0	1	0	0	1	1	0	1	5.8	2.4	2.4	88.878	782	782;857	0.0032889	2.3864	By matching		By matching	By MS/MS	By matching	By matching	3.3	0	5.8	5.8	1.3	5.8	75373	0	0	25958	35110	0
sp|Q9UKV8|AGO2_HUMAN	sp|Q9UKV8|AGO2_HUMAN	sp|Q9UKV8|AGO2_HUMAN Protein argonaute-2 OS=Homo sapiens OX=9606 GN=AGO2 PE=1 SV=3	Q9UKV8	AGO2	1	4	1	3	3	1	4	4	1	3	3	1	4	2	1	1	1	0	2	6.6	6.6	3.6	97.207	859	859	0	6.9887	By MS/MS	By matching	By matching	By MS/MS	By matching	By MS/MS	6.6	2.2	5.2	5.2	1.2	6.6	219040	47091	2752.8	39916	60232	5476.8
sp|Q99943|PLCA_HUMAN	sp|Q99943|PLCA_HUMAN	sp|Q99943|PLCA_HUMAN 1-acyl-sn-glycerol-3-phosphate acyltransferase alpha OS=Homo sapiens OX=9606 GN=AGPAT1 PE=1 SV=2	Q99943	AGPAT1	1	1	2	1	1	2	2	1	2	1	1	2	2	1	2	1	1	2	2	14.8	14.8	14.8	31.716	283	283	0	40.479	By MS/MS	By MS/MS	By MS/MS	By MS/MS	By MS/MS	By matching	7.4	14.8	7.4	7.4	14.8	14.8	773010	28277	264850	113250	19495	97458
sp|Q9NRZ7|PLCC_HUMAN;tr|C9JL26|C9JL26_HUMAN	sp|Q9NRZ7|PLCC_HUMAN;tr|C9JL26|C9JL26_HUMAN	sp|Q9NRZ7|PLCC_HUMAN 1-acyl-sn-glycerol-3-phosphate acyltransferase gamma OS=Homo sapiens OX=9606 GN=AGPAT3 PE=1 SV=1;tr|C9JL26|C9JL26_HUMAN 1-acyl-sn-glycerol-3-phosphate acyltransferase gamma (Fragment) OS=Homo sapiens OX=9606 GN=AGPAT3 PE=1 SV=1	Q9NRZ7	AGPAT3	2	2	3	1	2	2	3	2	3	1	2	2	3	2	3	1	2	2	3	9.8	9.8	9.8	43.38	376	376;255	0	10.5	By MS/MS	By MS/MS	By matching	By MS/MS	By MS/MS	By MS/MS	6.9	9.8	4.8	6.9	6.9	9.8	440780	116440	87682	57686	33824	25928
sp|Q9NUQ2|PLCE_HUMAN;tr|H0YC22|H0YC22_HUMAN	sp|Q9NUQ2|PLCE_HUMAN	sp|Q9NUQ2|PLCE_HUMAN 1-acyl-sn-glycerol-3-phosphate acyltransferase epsilon OS=Homo sapiens OX=9606 GN=AGPAT5 PE=1 SV=3	Q9NUQ2	AGPAT5	2	8	7	7	6	7	7	8	7	7	6	7	7	8	7	7	6	7	7	30.8	30.8	30.8	42.072	364	364;181	0	62.88	By MS/MS	By MS/MS	By MS/MS	By MS/MS	By MS/MS	By MS/MS	30.8	27.2	27.2	24.2	28	27.2	4164700	901550	577510	793220	340450	330930
sp|O00116|ADAS_HUMAN;tr|A0A1B0GWA2|A0A1B0GWA2_HUMAN;tr|A0A2R8YEL0|A0A2R8YEL0_HUMAN;tr|B8ZZ81|B8ZZ81_HUMAN	sp|O00116|ADAS_HUMAN;tr|A0A1B0GWA2|A0A1B0GWA2_HUMAN;tr|A0A2R8YEL0|A0A2R8YEL0_HUMAN	sp|O00116|ADAS_HUMAN Alkyldihydroxyacetonephosphate synthase, peroxisomal OS=Homo sapiens OX=9606 GN=AGPS PE=1 SV=1;tr|A0A1B0GWA2|A0A1B0GWA2_HUMAN Alkylglycerone-phosphate synthase (Fragment) OS=Homo sapiens OX=9606 GN=AGPS PE=1 SV=1;tr|A0A2R8YEL0|A0A2R8YE	O00116	AGPS	4	18	22	21	17	18	17	18	22	21	17	18	17	18	22	21	17	18	17	56.8	56.8	56.8	72.911	658	658;543;560;189	0	177.84	By MS/MS	By MS/MS	By MS/MS	By MS/MS	By MS/MS	By MS/MS	48.2	56.8	55	44.4	44.8	47.1	13526000	2503000	2524800	2664200	2655300	887000
sp|Q6RW13|ATRAP_HUMAN	sp|Q6RW13|ATRAP_HUMAN	sp|Q6RW13|ATRAP_HUMAN Type-1 angiotensin II receptor-associated protein OS=Homo sapiens OX=9606 GN=AGTRAP PE=1 SV=1	Q6RW13	AGTRAP	1	2	2	2	1	2	2	2	2	2	1	2	2	2	2	2	1	2	2	24.5	24.5	24.5	17.419	159	159	0	34.474	By MS/MS	By MS/MS	By MS/MS	By matching	By MS/MS	By MS/MS	24.5	24.5	24.5	10.7	24.5	24.5	1281600	417590	90858	103690	50327	163970
sp|Q8WYP5|ELYS_HUMAN	sp|Q8WYP5|ELYS_HUMAN	sp|Q8WYP5|ELYS_HUMAN Protein ELYS OS=Homo sapiens OX=9606 GN=AHCTF1 PE=1 SV=3	Q8WYP5	AHCTF1	1	7	7	7	6	5	8	7	7	7	6	5	8	7	7	7	6	5	8	6.2	6.2	6.2	252.5	2266	2266	0	36.24	By MS/MS	By MS/MS	By MS/MS	By MS/MS	By MS/MS	By MS/MS	5.3	5.6	5.6	4.2	3.3	6.2	795490	58574	106450	117800	113850	40407
sp|P23526|SAHH_HUMAN	sp|P23526|SAHH_HUMAN	sp|P23526|SAHH_HUMAN Adenosylhomocysteinase OS=Homo sapiens OX=9606 GN=AHCY PE=1 SV=4	P23526	AHCY	1	12	12	11	11	11	12	12	12	11	11	11	12	12	12	11	11	11	12	35	35	35	47.716	432	432	0	160.91	By MS/MS	By MS/MS	By MS/MS	By MS/MS	By MS/MS	By MS/MS	35	35	30.8	30.8	30.6	35	14301000	2481900	2939200	3079200	2852200	714760
sp|O43865|SAHH2_HUMAN;tr|H0Y8B3|H0Y8B3_HUMAN;sp|Q96HN2|SAHH3_HUMAN	sp|O43865|SAHH2_HUMAN;tr|H0Y8B3|H0Y8B3_HUMAN;sp|Q96HN2|SAHH3_HUMAN	sp|O43865|SAHH2_HUMAN S-adenosylhomocysteine hydrolase-like protein 1 OS=Homo sapiens OX=9606 GN=AHCYL1 PE=1 SV=2;tr|H0Y8B3|H0Y8B3_HUMAN Adenosylhomocysteinase 3 (Fragment) OS=Homo sapiens OX=9606 GN=AHCYL2 PE=1 SV=1;sp|Q96HN2|SAHH3_HUMAN Adenosylhomocyste	O43865	AHCYL1	3	9	9	9	8	6	8	9	9	9	8	6	8	9	9	9	8	6	8	28.9	28.9	28.9	58.951	530	530;518;611	0	38.81	By MS/MS	By MS/MS	By MS/MS	By MS/MS	By MS/MS	By MS/MS	23.6	23.6	26.4	18.9	15.1	24.3	2603700	615640	662810	354480	469720	167890
sp|Q09666|AHNK_HUMAN;tr|E9PJZ0|E9PJZ0_HUMAN;tr|E9PKR9|E9PKR9_HUMAN;tr|E9PJC6|E9PJC6_HUMAN;tr|E9PLK4|E9PLK4_HUMAN;tr|E9PQE3|E9PQE3_HUMAN	sp|Q09666|AHNK_HUMAN	sp|Q09666|AHNK_HUMAN Neuroblast differentiation-associated protein AHNAK OS=Homo sapiens OX=9606 GN=AHNAK PE=1 SV=2	Q09666	AHNAK	6	80	91	81	77	85	86	80	91	81	77	85	86	80	89	81	77	83	84	37.5	37.5	36.9	629.09	5890	5890;121;123;131;144;85	0	323.31	By MS/MS	By MS/MS	By MS/MS	By MS/MS	By MS/MS	By MS/MS	30	33.8	30.6	28.7	31	30.6	36816000	5922100	7335700	5705000	4264300	6095700
sp|O95433|AHSA1_HUMAN;tr|H0YJG7|H0YJG7_HUMAN;tr|G3V438|G3V438_HUMAN;tr|G3V3W9|G3V3W9_HUMAN;tr|H0YJ63|H0YJ63_HUMAN;tr|H0YJU2|H0YJU2_HUMAN	sp|O95433|AHSA1_HUMAN;tr|H0YJG7|H0YJG7_HUMAN;tr|G3V438|G3V438_HUMAN	sp|O95433|AHSA1_HUMAN Activator of 90 kDa heat shock protein ATPase homolog 1 OS=Homo sapiens OX=9606 GN=AHSA1 PE=1 SV=1;tr|H0YJG7|H0YJG7_HUMAN Activator of 90 kDa heat shock protein ATPase homolog 1 (Fragment) OS=Homo sapiens OX=9606 GN=AHSA1 PE=1 SV=1;tr	O95433	AHSA1	6	11	12	10	10	9	10	11	12	10	10	9	10	11	12	10	10	9	10	55	55	55	38.274	338	338;216;203;100;90;133	0	133.21	By MS/MS	By MS/MS	By MS/MS	By MS/MS	By MS/MS	By MS/MS	51.5	55	46.4	46.4	36.4	48.5	9765100	1635700	2287700	1986300	1520000	326120
sp|Q96BJ3|AIDA_HUMAN	sp|Q96BJ3|AIDA_HUMAN	sp|Q96BJ3|AIDA_HUMAN Axin interactor, dorsalization-associated protein OS=Homo sapiens OX=9606 GN=AIDA PE=1 SV=1	Q96BJ3	AIDA	1	4	3	4	4	2	3	4	3	4	4	2	3	4	3	4	4	2	3	21.2	21.2	21.2	35.023	306	306	0	34.166	By MS/MS	By MS/MS	By MS/MS	By MS/MS	By MS/MS	By MS/MS	21.2	16	21.2	21.2	11.8	16	893090	156240	16370	349490	154220	51923
tr|Q5JUP3|Q5JUP3_HUMAN;sp|Q9BQI0|AIF1L_HUMAN	tr|Q5JUP3|Q5JUP3_HUMAN;sp|Q9BQI0|AIF1L_HUMAN	tr|Q5JUP3|Q5JUP3_HUMAN Allograft inflammatory factor 1-like OS=Homo sapiens OX=9606 GN=AIF1L PE=1 SV=1;sp|Q9BQI0|AIF1L_HUMAN Allograft inflammatory factor 1-like OS=Homo sapiens OX=9606 GN=AIF1L PE=1 SV=1	Q9BQI0	AIF1L	2	1	1	0	1	1	1	1	1	0	1	1	1	1	1	0	1	1	1	10.3	10.3	10.3	11.341	97	97;150	0.007806	1.7937	By matching	By matching		By matching	By MS/MS	By matching	10.3	10.3	0	10.3	10.3	10.3	76752	14651	4501.2	0	14968	22677
sp|O95831|AIFM1_HUMAN;tr|E9PMA0|E9PMA0_HUMAN	sp|O95831|AIFM1_HUMAN;tr|E9PMA0|E9PMA0_HUMAN	sp|O95831|AIFM1_HUMAN Apoptosis-inducing factor 1, mitochondrial OS=Homo sapiens OX=9606 GN=AIFM1 PE=1 SV=1;tr|E9PMA0|E9PMA0_HUMAN Apoptosis-inducing factor 1, mitochondrial OS=Homo sapiens OX=9606 GN=AIFM1 PE=1 SV=1	O95831	AIFM1	2	17	20	22	20	18	20	17	20	22	20	18	20	17	20	22	20	18	20	53.3	53.3	53.3	66.9	613	613;274	0	274.04	By MS/MS	By MS/MS	By MS/MS	By MS/MS	By MS/MS	By MS/MS	45.5	49.6	53.3	49.9	45.4	49.9	25985000	3551500	5443900	4185700	3338800	2313000
sp|Q9BRQ8|AIFM2_HUMAN	sp|Q9BRQ8|AIFM2_HUMAN	sp|Q9BRQ8|AIFM2_HUMAN Apoptosis-inducing factor 2 OS=Homo sapiens OX=9606 GN=AIFM2 PE=1 SV=1	Q9BRQ8	AIFM2	1	2	4	3	1	3	3	2	4	3	1	3	3	2	4	3	1	3	3	20.4	20.4	20.4	40.526	373	373	0	40.058	By MS/MS	By MS/MS	By MS/MS	By MS/MS	By MS/MS	By MS/MS	8.8	20.4	12.3	3.8	12.3	16.9	581120	58840	160080	128840	50001	54987
tr|Q5THU2|Q5THU2_HUMAN;tr|Q5T2H3|Q5T2H3_HUMAN;tr|Q5T2H4|Q5T2H4_HUMAN;tr|A0A2R8YCJ8|A0A2R8YCJ8_HUMAN;sp|Q9NVV5|AIG1_HUMAN	tr|Q5THU2|Q5THU2_HUMAN;tr|Q5T2H3|Q5T2H3_HUMAN;tr|Q5T2H4|Q5T2H4_HUMAN;tr|A0A2R8YCJ8|A0A2R8YCJ8_HUMAN;sp|Q9NVV5|AIG1_HUMAN	tr|Q5THU2|Q5THU2_HUMAN Androgen-induced gene 1 protein OS=Homo sapiens OX=9606 GN=AIG1 PE=1 SV=1;tr|Q5T2H3|Q5T2H3_HUMAN Androgen-induced gene 1 protein (Fragment) OS=Homo sapiens OX=9606 GN=AIG1 PE=1 SV=8;tr|Q5T2H4|Q5T2H4_HUMAN Androgen-induced gene 1 prot	Q5THU2	AIG1	5	0	1	1	1	0	1	0	1	1	1	0	1	0	1	1	1	0	1	31.9	31.9	31.9	5.3704	47	47;123;192;231;245	0.0021231	2.7268		By matching	By matching	By MS/MS		By matching	0	31.9	31.9	31.9	0	31.9	70633	0	25553	6270.6	33963	0
sp|Q12904|AIMP1_HUMAN;tr|A0A5F9ZHC5|A0A5F9ZHC5_HUMAN;tr|D6R937|D6R937_HUMAN	sp|Q12904|AIMP1_HUMAN;tr|A0A5F9ZHC5|A0A5F9ZHC5_HUMAN	sp|Q12904|AIMP1_HUMAN Aminoacyl tRNA synthase complex-interacting multifunctional protein 1 OS=Homo sapiens OX=9606 GN=AIMP1 PE=1 SV=2;tr|A0A5F9ZHC5|A0A5F9ZHC5_HUMAN Aminoacyl tRNA synthase complex-interacting multifunctional protein 1 OS=Homo sapiens OX=9	Q12904	AIMP1	3	8	8	7	8	7	7	8	8	7	8	7	7	7	8	6	8	7	7	50.3	50.3	45.2	34.352	312	312;273;150	0	67.336	By MS/MS	By MS/MS	By MS/MS	By MS/MS	By MS/MS	By MS/MS	45.5	45.2	41.3	40.4	41	40.4	4956300	917970	1444700	746100	735190	336000
sp|Q13155|AIMP2_HUMAN;tr|A8MU58|A8MU58_HUMAN	sp|Q13155|AIMP2_HUMAN;tr|A8MU58|A8MU58_HUMAN	sp|Q13155|AIMP2_HUMAN Aminoacyl tRNA synthase complex-interacting multifunctional protein 2 OS=Homo sapiens OX=9606 GN=AIMP2 PE=1 SV=2;tr|A8MU58|A8MU58_HUMAN Aminoacyl tRNA synthase complex-interacting multifunctional protein 2 OS=Homo sapiens OX=9606 GN=A	Q13155	AIMP2	2	8	8	7	9	9	10	8	8	7	9	9	10	8	8	7	9	9	10	53.8	53.8	53.8	35.348	320	320;242	0	110.29	By MS/MS	By MS/MS	By MS/MS	By MS/MS	By MS/MS	By MS/MS	39.7	45.9	43.1	42.5	50	53.8	6659300	1287700	1248900	827120	1324900	219930
sp|O00170|AIP_HUMAN;tr|E9PMH2|E9PMH2_HUMAN;tr|V9GYQ3|V9GYQ3_HUMAN	sp|O00170|AIP_HUMAN;tr|E9PMH2|E9PMH2_HUMAN	sp|O00170|AIP_HUMAN AH receptor-interacting protein OS=Homo sapiens OX=9606 GN=AIP PE=1 SV=2;tr|E9PMH2|E9PMH2_HUMAN Peptidylprolyl isomerase (Fragment) OS=Homo sapiens OX=9606 GN=AIP PE=1 SV=2	O00170	AIP	3	7	9	10	7	5	8	7	9	10	7	5	8	7	9	10	7	5	8	47.6	47.6	47.6	37.636	330	330;232;188	0	47.445	By MS/MS	By MS/MS	By MS/MS	By MS/MS	By MS/MS	By MS/MS	30.3	42.4	47.6	34.2	22.1	39.7	2596300	445960	718860	471130	457790	109210
tr|Q5T9B7|Q5T9B7_HUMAN;sp|P00568|KAD1_HUMAN;tr|H0YID2|H0YID2_HUMAN	tr|Q5T9B7|Q5T9B7_HUMAN;sp|P00568|KAD1_HUMAN	tr|Q5T9B7|Q5T9B7_HUMAN Adenylate kinase isoenzyme 1 OS=Homo sapiens OX=9606 GN=AK1 PE=1 SV=1;sp|P00568|KAD1_HUMAN Adenylate kinase isoenzyme 1 OS=Homo sapiens OX=9606 GN=AK1 PE=1 SV=3	P00568	AK1	3	9	9	8	9	7	7	9	9	8	9	7	7	9	9	8	9	7	7	53.8	53.8	53.8	23.411	210	210;194;51	0	129.01	By MS/MS	By MS/MS	By MS/MS	By MS/MS	By MS/MS	By MS/MS	53.3	53.3	48.1	53.3	48.6	47.6	13346000	2143000	2854400	2685900	3031800	455870
tr|F8W1A4|F8W1A4_HUMAN;sp|P54819|KAD2_HUMAN;tr|F8VY04|F8VY04_HUMAN;tr|F8VZG5|F8VZG5_HUMAN;tr|A0A5F9ZHP2|A0A5F9ZHP2_HUMAN;tr|G3V213|G3V213_HUMAN;tr|F8VPP1|F8VPP1_HUMAN	tr|F8W1A4|F8W1A4_HUMAN;sp|P54819|KAD2_HUMAN;tr|F8VY04|F8VY04_HUMAN;tr|F8VZG5|F8VZG5_HUMAN;tr|A0A5F9ZHP2|A0A5F9ZHP2_HUMAN	tr|F8W1A4|F8W1A4_HUMAN Adenylate kinase 2, mitochondrial OS=Homo sapiens OX=9606 GN=AK2 PE=1 SV=1;sp|P54819|KAD2_HUMAN Adenylate kinase 2, mitochondrial OS=Homo sapiens OX=9606 GN=AK2 PE=1 SV=2;tr|F8VY04|F8VY04_HUMAN Adenylate kinase 2, mitochondrial OS=Ho	P54819	AK2	7	10	10	10	10	11	10	10	10	10	10	11	10	10	10	10	10	11	10	65.5	65.5	65.5	25.63	232	232;239;190;162;162;133;42	0	132.06	By MS/MS	By MS/MS	By MS/MS	By MS/MS	By MS/MS	By MS/MS	61.2	61.2	61.2	61.2	65.5	61.2	31171000	5322200	5278500	5958100	3956600	2494200
sp|Q9UIJ7|KAD3_HUMAN	sp|Q9UIJ7|KAD3_HUMAN	sp|Q9UIJ7|KAD3_HUMAN GTP:AMP phosphotransferase AK3, mitochondrial OS=Homo sapiens OX=9606 GN=AK3 PE=1 SV=4	Q9UIJ7	AK3	1	13	13	12	13	12	13	13	13	12	13	12	13	13	12	12	12	11	13	63	63	58.1	25.565	227	227	0	166.21	By MS/MS	By MS/MS	By MS/MS	By MS/MS	By MS/MS	By MS/MS	58.1	59.5	54.6	59.5	53.7	58.1	14103000	2853000	1966500	2135700	1911100	1117500
tr|F8VS11|F8VS11_HUMAN;sp|P27144|KAD4_HUMAN	tr|F8VS11|F8VS11_HUMAN;sp|P27144|KAD4_HUMAN	tr|F8VS11|F8VS11_HUMAN Adenylate kinase 4, mitochondrial OS=Homo sapiens OX=9606 GN=AK4 PE=1 SV=1;sp|P27144|KAD4_HUMAN Adenylate kinase 4, mitochondrial OS=Homo sapiens OX=9606 GN=AK4 PE=1 SV=1	P27144	AK4	2	7	8	7	8	8	8	7	8	7	8	8	8	7	8	7	8	8	8	67.8	67.8	67.8	19.78	171	171;223	0	64.461	By MS/MS	By MS/MS	By MS/MS	By MS/MS	By MS/MS	By MS/MS	60.8	67.8	60.8	67.8	67.8	67.8	9795900	1989700	1210200	2178900	1920200	648180
sp|Q92667|AKAP1_HUMAN;tr|I3L0K6|I3L0K6_HUMAN;tr|I3L2A2|I3L2A2_HUMAN;tr|I3L2N7|I3L2N7_HUMAN;tr|I3L0W0|I3L0W0_HUMAN	sp|Q92667|AKAP1_HUMAN;tr|I3L0K6|I3L0K6_HUMAN;tr|I3L2A2|I3L2A2_HUMAN;tr|I3L2N7|I3L2N7_HUMAN;tr|I3L0W0|I3L0W0_HUMAN	sp|Q92667|AKAP1_HUMAN A-kinase anchor protein 1, mitochondrial OS=Homo sapiens OX=9606 GN=AKAP1 PE=1 SV=1;tr|I3L0K6|I3L0K6_HUMAN A-kinase anchor protein 1, mitochondrial (Fragment) OS=Homo sapiens OX=9606 GN=AKAP1 PE=1 SV=1;tr|I3L2A2|I3L2A2_HUMAN A-kinase	Q92667	AKAP1	5	1	2	1	2	1	2	1	2	1	2	1	2	1	2	1	2	1	2	3	3	3	97.34	903	903;137;182;186;204	0.00018737	3.5918	By matching	By MS/MS	By matching	By MS/MS	By matching	By MS/MS	1.2	3	1.2	3	1.2	3	127720	14968	22542	15626	33190	2815.4
tr|E7EMD6|E7EMD6_HUMAN;sp|O43572|AKA10_HUMAN	tr|E7EMD6|E7EMD6_HUMAN;sp|O43572|AKA10_HUMAN	tr|E7EMD6|E7EMD6_HUMAN A-kinase anchor protein 10, mitochondrial OS=Homo sapiens OX=9606 GN=AKAP10 PE=1 SV=3;sp|O43572|AKA10_HUMAN A-kinase anchor protein 10, mitochondrial OS=Homo sapiens OX=9606 GN=AKAP10 PE=1 SV=2	O43572	AKAP10	2	2	2	2	0	1	2	2	2	2	0	1	2	2	2	2	0	1	2	6.3	6.3	6.3	67.751	604	604;662	0	5.6008	By matching	By matching	By MS/MS		By matching	By matching	6.3	6.3	6.3	0	3.5	6.3	183870	67862	49228	52006	0	3593.9
sp|Q9UKA4|AKA11_HUMAN	sp|Q9UKA4|AKA11_HUMAN	sp|Q9UKA4|AKA11_HUMAN A-kinase anchor protein 11 OS=Homo sapiens OX=9606 GN=AKAP11 PE=1 SV=1	Q9UKA4	AKAP11	1	4	3	3	3	1	4	4	3	3	3	1	4	4	3	3	3	1	4	4.4	4.4	4.4	210.51	1901	1901	0	24.148	By MS/MS	By matching	By matching	By MS/MS	By MS/MS	By MS/MS	4.4	3.1	3.1	3.4	1.3	4.4	359140	62739	35427	27810	95690	25744
sp|Q02952|AKA12_HUMAN	sp|Q02952|AKA12_HUMAN	sp|Q02952|AKA12_HUMAN A-kinase anchor protein 12 OS=Homo sapiens OX=9606 GN=AKAP12 PE=1 SV=4	Q02952	AKAP12	1	7	8	8	8	5	8	7	8	8	8	5	8	7	8	8	8	5	8	10.3	10.3	10.3	191.48	1782	1782	0	36.185	By MS/MS	By MS/MS	By MS/MS	By MS/MS	By MS/MS	By MS/MS	7.4	8.5	8.5	8.1	5.4	8.6	6849500	1606200	1706100	1081000	173950	968950
sp|Q12802|AKP13_HUMAN;tr|H0YMW2|H0YMW2_HUMAN;tr|A0A087WTD7|A0A087WTD7_HUMAN;tr|A8MYJ1|A8MYJ1_HUMAN;tr|A0A087WY36|A0A087WY36_HUMAN;tr|A0A087WX73|A0A087WX73_HUMAN	sp|Q12802|AKP13_HUMAN;tr|H0YMW2|H0YMW2_HUMAN	sp|Q12802|AKP13_HUMAN A-kinase anchor protein 13 OS=Homo sapiens OX=9606 GN=AKAP13 PE=1 SV=2;tr|H0YMW2|H0YMW2_HUMAN A-kinase anchor protein 13 (Fragment) OS=Homo sapiens OX=9606 GN=AKAP13 PE=1 SV=1	Q12802	AKAP13	6	12	14	15	12	5	15	12	14	15	12	5	15	12	14	15	12	5	15	10.5	10.5	10.5	307.55	2813	2813;1745;1429;1434;967;166	0	81.67	By MS/MS	By MS/MS	By MS/MS	By MS/MS	By matching	By MS/MS	7.7	9.1	9.6	8	2.6	9.4	4105800	426570	920880	561990	865100	164110
tr|X6RAJ1|X6RAJ1_HUMAN;sp|Q02040|AK17A_HUMAN	tr|X6RAJ1|X6RAJ1_HUMAN;sp|Q02040|AK17A_HUMAN	tr|X6RAJ1|X6RAJ1_HUMAN A-kinase anchor protein 17A OS=Homo sapiens OX=9606 GN=AKAP17A PE=1 SV=1;sp|Q02040|AK17A_HUMAN A-kinase anchor protein 17A OS=Homo sapiens OX=9606 GN=AKAP17A PE=1 SV=2	Q02040	AKAP17A	2	2	1	1	1	0	2	2	1	1	1	0	2	2	1	1	1	0	2	8.1	8.1	8.1	51.506	446	446;695	0	6.4565	By MS/MS	By matching	By MS/MS	By MS/MS		By MS/MS	8.1	2.7	2.7	2.7	0	8.1	79711	20782	7732.5	13436	17319	0
sp|Q9Y2D5|AKAP2_HUMAN;tr|C9JVY5|C9JVY5_HUMAN	sp|Q9Y2D5|AKAP2_HUMAN;tr|C9JVY5|C9JVY5_HUMAN	sp|Q9Y2D5|AKAP2_HUMAN A-kinase anchor protein 2 OS=Homo sapiens OX=9606 GN=AKAP2 PE=1 SV=3;tr|C9JVY5|C9JVY5_HUMAN PALM2 and AKAP2 fusion (Fragment) OS=Homo sapiens OX=9606 GN=PALM2AKAP2 PE=1 SV=1	Q9Y2D5	AKAP2	2	3	5	4	3	2	4	3	5	4	3	2	4	3	5	4	3	2	4	9	9	9	94.659	859	859;778	0	12.254	By MS/MS	By MS/MS	By MS/MS	By MS/MS	By matching	By MS/MS	5.4	9	6.6	5.4	2.8	7.7	907830	142280	231420	155090	185150	17631
sp|P24588|AKAP5_HUMAN	sp|P24588|AKAP5_HUMAN	sp|P24588|AKAP5_HUMAN A-kinase anchor protein 5 OS=Homo sapiens OX=9606 GN=AKAP5 PE=1 SV=3	P24588	AKAP5	1	2	1	2	2	0	2	2	1	2	2	0	2	2	1	2	2	0	2	10.3	10.3	10.3	47.088	427	427	0	28.888	By MS/MS	By matching	By MS/MS	By MS/MS		By matching	10.3	3.5	10.3	10.3	0	10.3	109920	37217	6291.6	22995	26960	0
sp|Q9P0M2|AKA7G_HUMAN;tr|J3KN37|J3KN37_HUMAN;sp|O43687|AKA7A_HUMAN;tr|F5GXD1|F5GXD1_HUMAN	sp|Q9P0M2|AKA7G_HUMAN;tr|J3KN37|J3KN37_HUMAN;sp|O43687|AKA7A_HUMAN;tr|F5GXD1|F5GXD1_HUMAN	sp|Q9P0M2|AKA7G_HUMAN A-kinase anchor protein 7 isoform gamma OS=Homo sapiens OX=9606 GN=AKAP7 PE=1 SV=2;tr|J3KN37|J3KN37_HUMAN A-kinase anchor protein 7 isoform gamma OS=Homo sapiens OX=9606 GN=AKAP7 PE=1 SV=1;sp|O43687|AKA7A_HUMAN A-kinase anchor protein	Q9P0M2	AKAP7	4	2	1	2	1	1	1	2	1	2	1	1	1	2	1	2	1	1	1	8.9	8.9	8.9	39.517	348	348;84;104;350	0	5.8507	By MS/MS	By matching	By MS/MS	By matching	By MS/MS	By MS/MS	8.9	3.4	8.9	5.5	3.4	3.4	190730	24953	54791	28284	20567	23076
sp|O43823|AKAP8_HUMAN;tr|M0QYL4|M0QYL4_HUMAN	sp|O43823|AKAP8_HUMAN	sp|O43823|AKAP8_HUMAN A-kinase anchor protein 8 OS=Homo sapiens OX=9606 GN=AKAP8 PE=1 SV=1	O43823	AKAP8	2	6	7	7	4	3	8	6	7	7	4	3	8	6	7	7	4	3	8	22.7	22.7	22.7	76.107	692	692;178	0	37.583	By MS/MS	By MS/MS	By MS/MS	By MS/MS	By MS/MS	By MS/MS	19.1	20.8	20.8	12.3	7.5	22.7	984710	96165	238060	222780	128160	83416
sp|Q9ULX6|AKP8L_HUMAN;tr|V9GZ50|V9GZ50_HUMAN;tr|M0R1Y5|M0R1Y5_HUMAN;tr|M0R010|M0R010_HUMAN;tr|M0QYT7|M0QYT7_HUMAN	sp|Q9ULX6|AKP8L_HUMAN	sp|Q9ULX6|AKP8L_HUMAN A-kinase anchor protein 8-like OS=Homo sapiens OX=9606 GN=AKAP8L PE=1 SV=4	Q9ULX6	AKAP8L	5	7	8	7	7	5	6	7	8	7	7	5	6	7	8	7	7	5	6	17.8	17.8	17.8	71.639	646	646;431;109;161;162	0	40.94	By MS/MS	By MS/MS	By MS/MS	By MS/MS	By MS/MS	By MS/MS	15.8	17.8	15.8	14.2	10.2	12.2	1958900	398350	341970	363770	341150	141900
sp|Q99996|AKAP9_HUMAN;tr|A0A0A0MRF6|A0A0A0MRF6_HUMAN;tr|A0A0A0MRE9|A0A0A0MRE9_HUMAN;tr|H7BYL6|H7BYL6_HUMAN;tr|A0A087WX84|A0A087WX84_HUMAN;tr|A0A2R8Y590|A0A2R8Y590_HUMAN;tr|H7BZV6|H7BZV6_HUMAN;tr|Q6PJH3|Q6PJH3_HUMAN	sp|Q99996|AKAP9_HUMAN;tr|A0A0A0MRF6|A0A0A0MRF6_HUMAN;tr|A0A0A0MRE9|A0A0A0MRE9_HUMAN	sp|Q99996|AKAP9_HUMAN A-kinase anchor protein 9 OS=Homo sapiens OX=9606 GN=AKAP9 PE=1 SV=4;tr|A0A0A0MRF6|A0A0A0MRF6_HUMAN A-kinase anchor protein 9 OS=Homo sapiens OX=9606 GN=AKAP9 PE=1 SV=1;tr|A0A0A0MRE9|A0A0A0MRE9_HUMAN A-kinase anchor protein 9 OS=Homo	Q99996	AKAP9	8	18	18	18	16	7	16	18	18	18	16	7	16	18	18	18	16	7	16	7.8	7.8	7.8	452.98	3907	3907;3910;3126;1769;1637;282;232;314	0	136.42	By MS/MS	By MS/MS	By MS/MS	By MS/MS	By MS/MS	By MS/MS	6.3	6.5	6.5	5.4	2.5	5.6	4319100	694710	1636500	469790	503050	389400
sp|P14550|AK1A1_HUMAN;tr|Q5T621|Q5T621_HUMAN;tr|V9GYG2|V9GYG2_HUMAN;tr|V9GYP9|V9GYP9_HUMAN	sp|P14550|AK1A1_HUMAN;tr|Q5T621|Q5T621_HUMAN	sp|P14550|AK1A1_HUMAN Aldo-keto reductase family 1 member A1 OS=Homo sapiens OX=9606 GN=AKR1A1 PE=1 SV=3;tr|Q5T621|Q5T621_HUMAN Aldo-keto reductase family 1 member A1 (Fragment) OS=Homo sapiens OX=9606 GN=AKR1A1 PE=1 SV=1	P14550	AKR1A1	4	12	13	11	11	10	10	12	13	11	11	10	10	12	13	11	11	10	10	59.4	59.4	59.4	36.573	325	325;147;119;140	0	223.92	By MS/MS	By MS/MS	By MS/MS	By MS/MS	By MS/MS	By MS/MS	50.8	55.4	47.4	47.4	41.8	43.7	9508200	2079000	2132900	1576100	1966000	462710
sp|P15121|ALDR_HUMAN;tr|E9PCX2|E9PCX2_HUMAN;tr|E9PEF9|E9PEF9_HUMAN	sp|P15121|ALDR_HUMAN;tr|E9PCX2|E9PCX2_HUMAN	sp|P15121|ALDR_HUMAN Aldo-keto reductase family 1 member B1 OS=Homo sapiens OX=9606 GN=AKR1B1 PE=1 SV=3;tr|E9PCX2|E9PCX2_HUMAN Aldo-keto reductase family 1 member B1 OS=Homo sapiens OX=9606 GN=AKR1B1 PE=1 SV=1	P15121	AKR1B1	3	15	16	15	14	14	14	15	16	15	14	14	14	14	15	14	14	13	14	69.9	69.9	67.4	35.853	316	316;263;102	0	197.22	By MS/MS	By MS/MS	By MS/MS	By MS/MS	By MS/MS	By MS/MS	58.9	69.9	58.9	56.3	63.9	64.9	24489000	4992800	4130400	4578000	4661000	1508300
sp|O60218|AK1BA_HUMAN	sp|O60218|AK1BA_HUMAN	sp|O60218|AK1BA_HUMAN Aldo-keto reductase family 1 member B10 OS=Homo sapiens OX=9606 GN=AKR1B10 PE=1 SV=2	O60218	AKR1B10	1	5	5	5	6	7	8	5	5	5	6	7	8	3	1	3	3	4	4	33.2	33.2	17.1	36.019	316	316	0	71.935	By MS/MS	By matching	By matching	By matching	By MS/MS	By MS/MS	21.8	22.5	22.2	26.6	30.1	33.2	1911900	95191	73588	70529	38729	914860
sp|Q04828|AK1C1_HUMAN;sp|P52895|AK1C2_HUMAN;tr|H0Y804|H0Y804_HUMAN;tr|B4DK69|B4DK69_HUMAN;tr|S4R3P0|S4R3P0_HUMAN;tr|A6NHU4|A6NHU4_HUMAN;tr|S4R3D5|S4R3D5_HUMAN;tr|S4R3Z2|S4R3Z2_HUMAN;tr|A0A0A0MSS8|A0A0A0MSS8_HUMAN;sp|P42330|AK1C3_HUMAN	sp|Q04828|AK1C1_HUMAN;sp|P52895|AK1C2_HUMAN;tr|H0Y804|H0Y804_HUMAN;tr|B4DK69|B4DK69_HUMAN	sp|Q04828|AK1C1_HUMAN Aldo-keto reductase family 1 member C1 OS=Homo sapiens OX=9606 GN=AKR1C1 PE=1 SV=1;sp|P52895|AK1C2_HUMAN Aldo-keto reductase family 1 member C2 OS=Homo sapiens OX=9606 GN=AKR1C2 PE=1 SV=3;tr|H0Y804|H0Y804_HUMAN Aldo-keto reductase fam	Q04828	AKR1C1	10	5	7	5	5	5	7	5	7	5	5	5	7	5	7	5	5	5	7	32.5	32.5	32.5	36.788	323	323;323;248;297;200;205;155;300;323;323	0	85.468	By MS/MS	By MS/MS	By MS/MS	By MS/MS	By MS/MS	By MS/MS	25.7	32.5	25.7	25.7	25.4	32.5	2603200	429270	561530	410610	462150	232300
sp|O43488|ARK72_HUMAN;tr|H3BLU7|H3BLU7_HUMAN;tr|H7C5H7|H7C5H7_HUMAN;tr|A0A499FJT0|A0A499FJT0_HUMAN;sp|Q8NHP1|ARK74_HUMAN;tr|H7C4Q7|H7C4Q7_HUMAN;sp|O95154|ARK73_HUMAN	sp|O43488|ARK72_HUMAN;tr|H3BLU7|H3BLU7_HUMAN	sp|O43488|ARK72_HUMAN Aflatoxin B1 aldehyde reductase member 2 OS=Homo sapiens OX=9606 GN=AKR7A2 PE=1 SV=3;tr|H3BLU7|H3BLU7_HUMAN Aflatoxin B1 aldehyde reductase member 2 (Fragment) OS=Homo sapiens OX=9606 GN=AKR7A2 PE=1 SV=1	O43488	AKR7A2	7	8	9	9	7	5	7	8	9	9	7	5	7	8	9	9	7	5	7	39.8	39.8	39.8	39.589	359	359;314;205;330;331;55;331	0	76.541	By MS/MS	By MS/MS	By MS/MS	By MS/MS	By MS/MS	By MS/MS	34.3	39.6	36.8	27.6	19.2	33.4	4364300	750890	613430	1214200	886760	351180
sp|P31749|AKT1_HUMAN	sp|P31749|AKT1_HUMAN	sp|P31749|AKT1_HUMAN RAC-alpha serine/threonine-protein kinase OS=Homo sapiens OX=9606 GN=AKT1 PE=1 SV=2	P31749	AKT1	1	2	2	2	2	1	2	2	2	2	2	1	2	2	2	2	2	1	2	5.8	5.8	5.8	55.686	480	480	0	15.114	By MS/MS	By MS/MS	By MS/MS	By MS/MS	By matching	By MS/MS	5.8	5.8	5.8	5.8	3.5	5.8	638110	46901	108660	179510	201410	8902.1
sp|Q96B36|AKTS1_HUMAN;tr|H9KV91|H9KV91_HUMAN	sp|Q96B36|AKTS1_HUMAN;tr|H9KV91|H9KV91_HUMAN	sp|Q96B36|AKTS1_HUMAN Proline-rich AKT1 substrate 1 OS=Homo sapiens OX=9606 GN=AKT1S1 PE=1 SV=1;tr|H9KV91|H9KV91_HUMAN Proline-rich AKT1 substrate 1 (Fragment) OS=Homo sapiens OX=9606 GN=AKT1S1 PE=1 SV=1	Q96B36	AKT1S1	2	1	2	2	2	2	1	1	2	2	2	2	1	1	2	2	2	2	1	8.6	8.6	8.6	27.383	256	256;108	0.00018727	3.5855	By MS/MS	By MS/MS	By MS/MS	By MS/MS	By matching	By MS/MS	3.9	8.6	8.6	8.6	8.6	3.9	317010	47652	106710	57244	67768	5483.6
tr|M0R0P9|M0R0P9_HUMAN;sp|P31751|AKT2_HUMAN;tr|J3QKW1|J3QKW1_HUMAN;tr|M0R275|M0R275_HUMAN;tr|M0QZK3|M0QZK3_HUMAN;tr|J3QLS6|J3QLS6_HUMAN;tr|C9JHS6|C9JHS6_HUMAN	tr|M0R0P9|M0R0P9_HUMAN;sp|P31751|AKT2_HUMAN;tr|J3QKW1|J3QKW1_HUMAN	tr|M0R0P9|M0R0P9_HUMAN Non-specific serine/threonine protein kinase OS=Homo sapiens OX=9606 GN=AKT2 PE=1 SV=1;sp|P31751|AKT2_HUMAN RAC-beta serine/threonine-protein kinase OS=Homo sapiens OX=9606 GN=AKT2 PE=1 SV=2;tr|J3QKW1|J3QKW1_HUMAN RAC-beta serine/thr	P31751	AKT2	7	2	3	2	2	2	2	2	3	2	2	2	2	2	2	1	2	2	1	10.2	10.2	6	51.571	450	450;481;396;129;151;157;184	0	10.014	By MS/MS	By MS/MS	By MS/MS	By MS/MS	By matching	By MS/MS	6	10.2	7.8	6	6	7.8	419750	66628	65510	92916	135060	13369
tr|H3BM79|H3BM79_HUMAN;sp|Q9H8T0|AKTIP_HUMAN	tr|H3BM79|H3BM79_HUMAN;sp|Q9H8T0|AKTIP_HUMAN	tr|H3BM79|H3BM79_HUMAN AKT-interacting protein (Fragment) OS=Homo sapiens OX=9606 GN=AKTIP PE=1 SV=1;sp|Q9H8T0|AKTIP_HUMAN AKT-interacting protein OS=Homo sapiens OX=9606 GN=AKTIP PE=1 SV=1	Q9H8T0	AKTIP	2	1	1	1	1	1	1	1	1	1	1	1	1	1	1	1	1	1	1	8.8	8.8	8.8	28.004	249	249;292	0.0031353	2.47	By MS/MS	By MS/MS	By matching	By matching	By matching	By matching	8.8	8.8	8.8	8.8	8.8	8.8	257860	37098	81437	27519	16371	6456.5
sp|P13716|HEM2_HUMAN;tr|B7ZBK6|B7ZBK6_HUMAN	sp|P13716|HEM2_HUMAN	sp|P13716|HEM2_HUMAN Delta-aminolevulinic acid dehydratase OS=Homo sapiens OX=9606 GN=ALAD PE=1 SV=1	P13716	ALAD	2	9	9	8	7	7	8	9	9	8	7	7	8	8	9	7	7	7	7	57.3	57.3	53.9	36.294	330	330;120	0	107.89	By MS/MS	By MS/MS	By MS/MS	By MS/MS	By MS/MS	By MS/MS	45.8	53.9	45.8	42.4	43.9	45.8	6839000	1098600	2031700	838080	1100100	428550
sp|P13196|HEM1_HUMAN	sp|P13196|HEM1_HUMAN	sp|P13196|HEM1_HUMAN 5-aminolevulinate synthase, nonspecific, mitochondrial OS=Homo sapiens OX=9606 GN=ALAS1 PE=1 SV=2	P13196	ALAS1	1	3	3	3	3	1	3	3	3	3	3	1	3	3	3	3	3	1	3	9.4	9.4	9.4	70.58	640	640	0	8.8702	By MS/MS	By MS/MS	By MS/MS	By MS/MS	By matching	By MS/MS	9.4	9.4	9.4	9.4	5.2	9.4	637780	132880	88416	130980	120750	9830.3
sp|Q13740|CD166_HUMAN;tr|F5GXJ9|F5GXJ9_HUMAN;tr|H7C543|H7C543_HUMAN	sp|Q13740|CD166_HUMAN;tr|F5GXJ9|F5GXJ9_HUMAN	sp|Q13740|CD166_HUMAN CD166 antigen OS=Homo sapiens OX=9606 GN=ALCAM PE=1 SV=2;tr|F5GXJ9|F5GXJ9_HUMAN CD166 antigen OS=Homo sapiens OX=9606 GN=ALCAM PE=1 SV=1	Q13740	ALCAM	3	9	9	9	9	9	9	9	9	9	9	9	9	9	9	9	9	9	9	27.3	27.3	27.3	65.102	583	583;532;344	0	124.16	By MS/MS	By MS/MS	By MS/MS	By MS/MS	By MS/MS	By MS/MS	27.3	27.3	27.3	27.3	27.3	27.3	9622400	1376200	1924000	1422900	2168300	625080
sp|Q8IZ83|A16A1_HUMAN;tr|F5H4B6|F5H4B6_HUMAN;tr|M0QY06|M0QY06_HUMAN	sp|Q8IZ83|A16A1_HUMAN;tr|F5H4B6|F5H4B6_HUMAN	sp|Q8IZ83|A16A1_HUMAN Aldehyde dehydrogenase family 16 member A1 OS=Homo sapiens OX=9606 GN=ALDH16A1 PE=1 SV=2;tr|F5H4B6|F5H4B6_HUMAN Aldehyde dehydrogenase family 16 member A1 OS=Homo sapiens OX=9606 GN=ALDH16A1 PE=1 SV=1	Q8IZ83	ALDH16A1	3	6	7	5	4	4	4	6	7	5	4	4	4	6	7	5	4	4	4	19	19	19	85.126	802	802;639;163	0	38.408	By MS/MS	By MS/MS	By MS/MS	By MS/MS	By MS/MS	By MS/MS	12.8	17.3	10.8	6.5	9.4	8.2	1440500	320340	337750	91869	249130	106840
sp|P54886|P5CS_HUMAN	sp|P54886|P5CS_HUMAN	sp|P54886|P5CS_HUMAN Delta-1-pyrroline-5-carboxylate synthase OS=Homo sapiens OX=9606 GN=ALDH18A1 PE=1 SV=2	P54886	ALDH18A1	1	25	28	24	23	23	28	25	28	24	23	23	28	25	28	24	23	23	28	60.3	60.3	60.3	87.301	795	795	0	323.31	By MS/MS	By MS/MS	By MS/MS	By MS/MS	By MS/MS	By MS/MS	50.3	57.6	45.7	40.4	49.7	55	NaN	NaN	NaN	NaN	3924900	NaN
sp|P00352|AL1A1_HUMAN;tr|Q5SYQ9|Q5SYQ9_HUMAN;tr|Q5SYQ8|Q5SYQ8_HUMAN;tr|Q5SYQ7|Q5SYQ7_HUMAN	sp|P00352|AL1A1_HUMAN;tr|Q5SYQ9|Q5SYQ9_HUMAN;tr|Q5SYQ8|Q5SYQ8_HUMAN	sp|P00352|AL1A1_HUMAN Retinal dehydrogenase 1 OS=Homo sapiens OX=9606 GN=ALDH1A1 PE=1 SV=2;tr|Q5SYQ9|Q5SYQ9_HUMAN Retinal dehydrogenase 1 OS=Homo sapiens OX=9606 GN=ALDH1A1 PE=1 SV=1;tr|Q5SYQ8|Q5SYQ8_HUMAN Retinal dehydrogenase 1 (Fragment) OS=Homo sapiens	P00352	ALDH1A1	4	3	3	3	3	3	3	3	3	3	3	3	3	3	3	3	3	3	3	13.6	13.6	13.6	54.861	501	501;230;238;203	0	11.092	By MS/MS	By MS/MS	By MS/MS	By MS/MS	By MS/MS	By MS/MS	9.8	10.6	9.8	10.6	10.6	10.2	604250	130000	86877	76141	57674	58814
sp|O94788|AL1A2_HUMAN;tr|E9PF31|E9PF31_HUMAN;tr|H0YMG7|H0YMG7_HUMAN	sp|O94788|AL1A2_HUMAN;tr|E9PF31|E9PF31_HUMAN;tr|H0YMG7|H0YMG7_HUMAN	sp|O94788|AL1A2_HUMAN Retinal dehydrogenase 2 OS=Homo sapiens OX=9606 GN=ALDH1A2 PE=1 SV=3;tr|E9PF31|E9PF31_HUMAN Retinal dehydrogenase 2 OS=Homo sapiens OX=9606 GN=ALDH1A2 PE=1 SV=2;tr|H0YMG7|H0YMG7_HUMAN Retinal dehydrogenase 2 OS=Homo sapiens OX=9606 GN	O94788	ALDH1A2	3	2	2	1	1	0	1	2	2	1	1	0	1	2	2	1	1	0	1	8.5	8.5	8.5	56.723	518	518;40;489	0.00019004	3.8276	By matching	By MS/MS	By matching	By matching		By matching	8.5	8.5	4.1	4.1	0	4.4	76524	23618	41192	1358.5	6889.8	0
sp|P47895|AL1A3_HUMAN;tr|H0Y2X5|H0Y2X5_HUMAN;tr|H0YNQ3|H0YNQ3_HUMAN;tr|H0YKF9|H0YKF9_HUMAN	sp|P47895|AL1A3_HUMAN;tr|H0Y2X5|H0Y2X5_HUMAN	sp|P47895|AL1A3_HUMAN Aldehyde dehydrogenase family 1 member A3 OS=Homo sapiens OX=9606 GN=ALDH1A3 PE=1 SV=2;tr|H0Y2X5|H0Y2X5_HUMAN Aldehyde dehydrogenase 1 family, member A3, isoform CRA_b OS=Homo sapiens OX=9606 GN=ALDH1A3 PE=1 SV=1	P47895	ALDH1A3	4	3	2	2	3	3	3	3	2	2	3	3	3	3	2	2	3	3	3	9.2	9.2	9.2	56.108	512	512;405;141;144	0	6.0525	By MS/MS	By MS/MS	By matching	By MS/MS	By MS/MS	By MS/MS	9.2	6.4	5.9	9.2	9.2	9.2	195080	39209	19769	5805.7	49153	31685
sp|P30837|AL1B1_HUMAN;tr|A0A0U1RQK9|A0A0U1RQK9_HUMAN	sp|P30837|AL1B1_HUMAN	sp|P30837|AL1B1_HUMAN Aldehyde dehydrogenase X, mitochondrial OS=Homo sapiens OX=9606 GN=ALDH1B1 PE=1 SV=3	P30837	ALDH1B1	2	12	13	13	12	12	14	12	13	13	12	12	14	12	13	13	12	12	14	39.1	39.1	39.1	57.206	517	517;130	0	138.36	By MS/MS	By MS/MS	By MS/MS	By MS/MS	By MS/MS	By MS/MS	34.4	36.2	36.9	34	32.1	39.1	8556800	1154700	1796700	1928400	1307000	614590
sp|P05091|ALDH2_HUMAN;tr|F8VP50|F8VP50_HUMAN;tr|S4R3S4|S4R3S4_HUMAN	sp|P05091|ALDH2_HUMAN	sp|P05091|ALDH2_HUMAN Aldehyde dehydrogenase, mitochondrial OS=Homo sapiens OX=9606 GN=ALDH2 PE=1 SV=2	P05091	ALDH2	3	16	18	16	16	16	17	16	18	16	16	16	17	16	18	16	16	16	17	53.4	53.4	53.4	56.381	517	517;261;117	0	203.79	By MS/MS	By MS/MS	By MS/MS	By MS/MS	By MS/MS	By MS/MS	44.5	53.4	49.1	50.9	51.3	51.3	20632000	2882200	4267200	3259100	2354400	2175600
tr|A0A5F9ZHN9|A0A5F9ZHN9_HUMAN;sp|P51648|AL3A2_HUMAN;tr|A0A5F9ZGX4|A0A5F9ZGX4_HUMAN;tr|A0A5F9ZHI5|A0A5F9ZHI5_HUMAN;tr|J3QRD1|J3QRD1_HUMAN;tr|A0A5F9ZI12|A0A5F9ZI12_HUMAN;tr|A0A5F9ZHZ9|A0A5F9ZHZ9_HUMAN;tr|I3L0X1|I3L0X1_HUMAN;tr|I3L1M4|I3L1M4_HUMAN;tr|J3KTG1|J3KTG1_HUMAN;tr|A0A5F9ZHP6|A0A5F9ZHP6_HUMAN;tr|K7EN73|K7EN73_HUMAN;tr|J3QS00|J3QS00_HUMAN;tr|I3L2W1|I3L2W1_HUMAN;tr|A0A0D9SGC3|A0A0D9SGC3_HUMAN…	tr|A0A5F9ZHN9|A0A5F9ZHN9_HUMAN;sp|P51648|AL3A2_HUMAN;tr|A0A5F9ZGX4|A0A5F9ZGX4_HUMAN;tr|A0A5F9ZHI5|A0A5F9ZHI5_HUMAN;tr|J3QRD1|J3QRD1_HUMAN;tr|A0A5F9ZI12|A0A5F9ZI12_HUMAN	tr|A0A5F9ZHN9|A0A5F9ZHN9_HUMAN Aldehyde dehydrogenase family 3 member A2 OS=Homo sapiens OX=9606 GN=ALDH3A2 PE=4 SV=1;sp|P51648|AL3A2_HUMAN Aldehyde dehydrogenase family 3 member A2 OS=Homo sapiens OX=9606 GN=ALDH3A2 PE=1 SV=1;tr|A0A5F9ZGX4|A0A5F9ZGX4_HUMA	P51648	ALDH3A2	17	17	19	18	17	19	17	17	19	18	17	19	17	17	19	18	17	19	17	52.6	52.6	52.6	58.681	521	521;485;460;403;393;393;233;182;162;146;195;126;134;76;97;54;85	0	323.31	By MS/MS	By MS/MS	By MS/MS	By MS/MS	By MS/MS	By MS/MS	50.9	52.6	52.6	52.6	52.6	50.3	68058000	12062000	11134000	11783000	5387300	10301000
sp|P43353|AL3B1_HUMAN;tr|A0A087X192|A0A087X192_HUMAN;tr|Q9BUJ8|Q9BUJ8_HUMAN	sp|P43353|AL3B1_HUMAN;tr|A0A087X192|A0A087X192_HUMAN;tr|Q9BUJ8|Q9BUJ8_HUMAN	sp|P43353|AL3B1_HUMAN Aldehyde dehydrogenase family 3 member B1 OS=Homo sapiens OX=9606 GN=ALDH3B1 PE=1 SV=1;tr|A0A087X192|A0A087X192_HUMAN Aldehyde dehydrogenase family 3 member B1 (Fragment) OS=Homo sapiens OX=9606 GN=ALDH3B1 PE=1 SV=1;tr|Q9BUJ8|Q9BUJ8_H	P43353	ALDH3B1	3	2	2	2	0	0	1	2	2	2	0	0	1	2	2	2	0	0	1	9.8	9.8	9.8	51.839	468	468;211;230	0.0082905	1.7562	By matching	By MS/MS	By matching			By MS/MS	9.8	9.8	9.8	0	0	6.8	79963	17976	40039	5925.2	0	0
sp|P30038|AL4A1_HUMAN;tr|Q5TF55|Q5TF55_HUMAN	sp|P30038|AL4A1_HUMAN	sp|P30038|AL4A1_HUMAN Delta-1-pyrroline-5-carboxylate dehydrogenase, mitochondrial OS=Homo sapiens OX=9606 GN=ALDH4A1 PE=1 SV=3	P30038	ALDH4A1	2	6	6	6	6	4	8	6	6	6	6	4	8	6	6	6	6	4	8	25.6	25.6	25.6	61.719	563	563;214	0	74.424	By MS/MS	By MS/MS	By MS/MS	By matching	By MS/MS	By MS/MS	21.3	21.8	21.3	21.3	12.4	25.6	3198100	510690	551340	432680	97735	402880
tr|C9J8Q5|C9J8Q5_HUMAN;sp|P51649|SSDH_HUMAN;tr|A0A5F9ZI23|A0A5F9ZI23_HUMAN;tr|A0A5F9ZH98|A0A5F9ZH98_HUMAN	tr|C9J8Q5|C9J8Q5_HUMAN;sp|P51649|SSDH_HUMAN;tr|A0A5F9ZI23|A0A5F9ZI23_HUMAN	tr|C9J8Q5|C9J8Q5_HUMAN Succinate-semialdehyde dehydrogenase OS=Homo sapiens OX=9606 GN=ALDH5A1 PE=1 SV=1;sp|P51649|SSDH_HUMAN Succinate-semialdehyde dehydrogenase, mitochondrial OS=Homo sapiens OX=9606 GN=ALDH5A1 PE=1 SV=2;tr|A0A5F9ZI23|A0A5F9ZI23_HUMAN Su	P51649	ALDH5A1	4	5	5	5	4	3	6	5	5	5	4	3	6	5	5	5	4	3	6	31.2	31.2	25.6	53.867	507	507;535;408;229	0	43.429	By MS/MS	By MS/MS	By matching	By MS/MS	By MS/MS	By MS/MS	23.5	23.5	23.5	13.8	11	25.6	1163300	101360	159180	164810	91855	41172
sp|Q02252|MMSA_HUMAN;tr|G3V4Z4|G3V4Z4_HUMAN	sp|Q02252|MMSA_HUMAN;tr|G3V4Z4|G3V4Z4_HUMAN	sp|Q02252|MMSA_HUMAN Methylmalonate-semialdehyde dehydrogenase [acylating], mitochondrial OS=Homo sapiens OX=9606 GN=ALDH6A1 PE=1 SV=2;tr|G3V4Z4|G3V4Z4_HUMAN Methylmalonate-semialdehyde dehydrogenase [acylating], mitochondrial OS=Homo sapiens OX=9606 GN=AL	Q02252	ALDH6A1	2	11	10	9	11	10	11	11	10	9	11	10	11	11	10	9	11	10	11	35	35	35	57.839	535	535;252	0	57.687	By MS/MS	By MS/MS	By MS/MS	By MS/MS	By MS/MS	By MS/MS	32.9	31	29.5	33.1	30.8	33.1	5892700	1034600	834970	1124400	757460	641100
tr|A0A1B0GW77|A0A1B0GW77_HUMAN;sp|P49419|AL7A1_HUMAN;tr|A0A1B0GW82|A0A1B0GW82_HUMAN;tr|A0A1B0GTG2|A0A1B0GTG2_HUMAN;tr|A0A1B0GUA1|A0A1B0GUA1_HUMAN;tr|A0A1B0GTJ4|A0A1B0GTJ4_HUMAN;tr|A0A1B0GV49|A0A1B0GV49_HUMAN;tr|A0A1B0GTY9|A0A1B0GTY9_HUMAN;tr|A0A1B0GUY0|A0A1B0GUY0_HUMAN;tr|A0A0J9YWF7|A0A0J9YWF7_HUMAN;tr|H0YHM6|H0YHM6_HUMAN;tr|F8VVF2|F8VVF2_HUMAN;tr|F8WDY6|F8WDY6_HUMAN;tr|A0A1B0GVU0|A0A1B0GVU0_HUMA…	tr|A0A1B0GW77|A0A1B0GW77_HUMAN;sp|P49419|AL7A1_HUMAN;tr|A0A1B0GW82|A0A1B0GW82_HUMAN;tr|A0A1B0GTG2|A0A1B0GTG2_HUMAN;tr|A0A1B0GUA1|A0A1B0GUA1_HUMAN;tr|A0A1B0GTJ4|A0A1B0GTJ4_HUMAN;tr|A0A1B0GV49|A0A1B0GV49_HUMAN;tr|A0A1B0GTY9|A0A1B0GTY9_HUMAN	tr|A0A1B0GW77|A0A1B0GW77_HUMAN Alpha-aminoadipic semialdehyde dehydrogenase OS=Homo sapiens OX=9606 GN=ALDH7A1 PE=1 SV=1;sp|P49419|AL7A1_HUMAN Alpha-aminoadipic semialdehyde dehydrogenase OS=Homo sapiens OX=9606 GN=ALDH7A1 PE=1 SV=5;tr|A0A1B0GW82|A0A1B0GW8	P49419	ALDH7A1	18	13	14	14	15	13	14	13	14	14	15	13	14	13	14	14	14	13	14	46.4	46.4	45.7	60.032	554	554;539;545;536;521;499;472;479;348;294;239;193;136;164;41;97;77;27	0	170.6	By MS/MS	By MS/MS	By MS/MS	By MS/MS	By MS/MS	By MS/MS	43.1	45.7	45.7	46.4	39.7	45.7	14360000	3038600	3267500	2222400	1800400	1201400
sp|P49189|AL9A1_HUMAN	sp|P49189|AL9A1_HUMAN	sp|P49189|AL9A1_HUMAN 4-trimethylaminobutyraldehyde dehydrogenase OS=Homo sapiens OX=9606 GN=ALDH9A1 PE=1 SV=3	P49189	ALDH9A1	1	14	14	11	7	13	12	14	14	11	7	13	12	14	14	11	7	13	12	48.8	48.8	48.8	53.801	494	494	0	104.89	By MS/MS	By MS/MS	By MS/MS	By MS/MS	By MS/MS	By MS/MS	46.6	46.6	39.1	25.3	44.1	37.2	8594400	1813900	1818500	1996300	518090	1267800
sp|P04075|ALDOA_HUMAN;tr|H3BQN4|H3BQN4_HUMAN;tr|J3KPS3|J3KPS3_HUMAN;tr|H3BPS8|H3BPS8_HUMAN;tr|H3BUH7|H3BUH7_HUMAN;tr|H3BR04|H3BR04_HUMAN;tr|H3BMQ8|H3BMQ8_HUMAN;tr|H3BU78|H3BU78_HUMAN;tr|H3BR68|H3BR68_HUMAN	sp|P04075|ALDOA_HUMAN;tr|H3BQN4|H3BQN4_HUMAN;tr|J3KPS3|J3KPS3_HUMAN;tr|H3BPS8|H3BPS8_HUMAN	sp|P04075|ALDOA_HUMAN Fructose-bisphosphate aldolase A OS=Homo sapiens OX=9606 GN=ALDOA PE=1 SV=2;tr|H3BQN4|H3BQN4_HUMAN Fructose-bisphosphate aldolase OS=Homo sapiens OX=9606 GN=ALDOA PE=1 SV=1;tr|J3KPS3|J3KPS3_HUMAN Fructose-bisphosphate aldolase OS=Homo	P04075	ALDOA	9	27	28	28	27	27	27	27	28	28	27	27	27	23	23	24	23	23	23	82.4	82.4	70.1	39.42	364	364;361;368;278;155;162;140;204;130	0	323.31	By MS/MS	By MS/MS	By MS/MS	By MS/MS	By MS/MS	By MS/MS	80.2	80.2	82.4	80.2	82.4	80.2	NaN	NaN	NaN	NaN	NaN	NaN
sp|P09972|ALDOC_HUMAN;tr|A8MVZ9|A8MVZ9_HUMAN;tr|J3KSV6|J3KSV6_HUMAN;tr|J3QKP5|J3QKP5_HUMAN;tr|K7EKH5|K7EKH5_HUMAN;tr|C9J8F3|C9J8F3_HUMAN;tr|J3QKK1|J3QKK1_HUMAN	sp|P09972|ALDOC_HUMAN;tr|A8MVZ9|A8MVZ9_HUMAN	sp|P09972|ALDOC_HUMAN Fructose-bisphosphate aldolase C OS=Homo sapiens OX=9606 GN=ALDOC PE=1 SV=2;tr|A8MVZ9|A8MVZ9_HUMAN Fructose-bisphosphate aldolase OS=Homo sapiens OX=9606 GN=ALDOC PE=1 SV=1	P09972	ALDOC	7	15	16	16	13	15	15	11	11	12	9	11	11	11	11	12	9	11	11	62.9	50.5	50.5	39.455	364	364;336;175;180;135;149;122	0	323.31	By MS/MS	By MS/MS	By MS/MS	By MS/MS	By MS/MS	By MS/MS	58.8	54.7	62.9	46.2	54.7	54.7	47396000	9612000	9258900	11248000	8761700	3070100
sp|Q9BT22|ALG1_HUMAN;tr|K7EID2|K7EID2_HUMAN;tr|K7EPU3|K7EPU3_HUMAN;sp|Q6GMV1|ALG1L_HUMAN;tr|A0A087WZJ8|A0A087WZJ8_HUMAN;sp|C9J202|AG1L2_HUMAN	sp|Q9BT22|ALG1_HUMAN	sp|Q9BT22|ALG1_HUMAN Chitobiosyldiphosphodolichol beta-mannosyltransferase OS=Homo sapiens OX=9606 GN=ALG1 PE=1 SV=2	Q9BT22	ALG1	6	3	2	3	4	4	4	3	2	3	4	4	4	3	2	3	4	4	4	13.8	13.8	13.8	52.518	464	464;167;184;187;207;215	0	47.155	By MS/MS	By MS/MS	By MS/MS	By MS/MS	By MS/MS	By MS/MS	10.3	8.2	10.3	12.3	12.3	11.6	2310400	382100	389250	314890	392920	132540
sp|Q2TAA5|ALG11_HUMAN;tr|A0A3B3ISU2|A0A3B3ISU2_HUMAN	sp|Q2TAA5|ALG11_HUMAN	sp|Q2TAA5|ALG11_HUMAN GDP-Man:Man(3)GlcNAc(2)-PP-Dol alpha-1,2-mannosyltransferase OS=Homo sapiens OX=9606 GN=ALG11 PE=1 SV=2	Q2TAA5	ALG11	2	2	4	4	3	2	4	2	4	4	3	2	4	2	4	4	3	2	4	19.3	19.3	19.3	55.65	492	492;232	0	27.788	By MS/MS	By MS/MS	By MS/MS	By MS/MS	By MS/MS	By MS/MS	6.9	19.3	19.3	12	6.9	19.3	810840	101730	135490	148660	161380	28912
sp|Q9BV10|ALG12_HUMAN	sp|Q9BV10|ALG12_HUMAN	sp|Q9BV10|ALG12_HUMAN Dol-P-Man:Man(7)GlcNAc(2)-PP-Dol alpha-1,6-mannosyltransferase OS=Homo sapiens OX=9606 GN=ALG12 PE=1 SV=1	Q9BV10	ALG12	1	1	1	2	1	1	2	1	1	2	1	1	2	1	1	2	1	1	2	12.7	12.7	12.7	54.654	488	488	0	4.2955	By MS/MS	By matching	By MS/MS	By matching	By matching	By matching	7	7	12.7	5.7	7	12.7	226220	71233	42008	19808	9481.6	894.83
tr|A0A096LNJ4|A0A096LNJ4_HUMAN;tr|A0A087WX43|A0A087WX43_HUMAN;tr|D6RE84|D6RE84_HUMAN;tr|A0A087WTT9|A0A087WTT9_HUMAN;tr|A0A1B0GVW6|A0A1B0GVW6_HUMAN;sp|Q9NP73|ALG13_HUMAN;tr|A0A096LNL2|A0A096LNL2_HUMAN	tr|A0A096LNJ4|A0A096LNJ4_HUMAN;tr|A0A087WX43|A0A087WX43_HUMAN;tr|D6RE84|D6RE84_HUMAN;tr|A0A087WTT9|A0A087WTT9_HUMAN;tr|A0A1B0GVW6|A0A1B0GVW6_HUMAN;sp|Q9NP73|ALG13_HUMAN;tr|A0A096LNL2|A0A096LNL2_HUMAN	tr|A0A096LNJ4|A0A096LNJ4_HUMAN Putative bifunctional UDP-N-acetylglucosamine transferase and deubiquitinase ALG13 OS=Homo sapiens OX=9606 GN=ALG13 PE=1 SV=1;tr|A0A087WX43|A0A087WX43_HUMAN Putative bifunctional UDP-N-acetylglucosamine transferase and deubiq	A0A096LNJ4	ALG13	7	2	2	2	2	1	2	2	2	2	2	1	2	1	1	1	1	0	1	28.8	28.8	14.4	14.767	132	132;133;159;171;296;1137;150	0	11.204	By MS/MS	By MS/MS	By MS/MS	By MS/MS	By matching	By MS/MS	28.8	28.8	28.8	28.8	14.4	28.8	521000	112650	64695	85131	84571	31943
sp|Q96F25|ALG14_HUMAN	sp|Q96F25|ALG14_HUMAN	sp|Q96F25|ALG14_HUMAN UDP-N-acetylglucosamine transferase subunit ALG14 homolog OS=Homo sapiens OX=9606 GN=ALG14 PE=1 SV=1	Q96F25	ALG14	1	1	1	1	1	0	1	1	1	1	1	0	1	1	1	1	1	0	1	6.5	6.5	6.5	24.15	216	216	0.0019611	2.8156	By matching	By MS/MS	By matching	By matching		By MS/MS	6.5	6.5	6.5	6.5	0	6.5	121080	23262	56899	11467	3273.8	0
sp|Q9H553|ALG2_HUMAN;tr|A0A0A0MTE0|A0A0A0MTE0_HUMAN	sp|Q9H553|ALG2_HUMAN	sp|Q9H553|ALG2_HUMAN Alpha-1,3/1,6-mannosyltransferase ALG2 OS=Homo sapiens OX=9606 GN=ALG2 PE=1 SV=1	Q9H553	ALG2	2	7	8	6	8	6	8	7	8	6	8	6	8	7	8	6	8	6	8	29.8	29.8	29.8	47.091	416	416;138	0	62.967	By MS/MS	By MS/MS	By MS/MS	By MS/MS	By MS/MS	By MS/MS	26.9	29.8	23.3	29.8	24	29.8	4435700	738190	963380	497800	564040	420710
tr|H7C0X4|H7C0X4_HUMAN;sp|Q92685|ALG3_HUMAN;tr|F8WF93|F8WF93_HUMAN;tr|H7BZZ2|H7BZZ2_HUMAN;tr|F8WE30|F8WE30_HUMAN;tr|C9J7S5|C9J7S5_HUMAN	tr|H7C0X4|H7C0X4_HUMAN;sp|Q92685|ALG3_HUMAN;tr|F8WF93|F8WF93_HUMAN;tr|H7BZZ2|H7BZZ2_HUMAN;tr|F8WE30|F8WE30_HUMAN;tr|C9J7S5|C9J7S5_HUMAN	tr|H7C0X4|H7C0X4_HUMAN Dol-P-Man:Man(5)GlcNAc(2)-PP-Dol alpha-1,3-mannosyltransferase (Fragment) OS=Homo sapiens OX=9606 GN=ALG3 PE=1 SV=1;sp|Q92685|ALG3_HUMAN Dol-P-Man:Man(5)GlcNAc(2)-PP-Dol alpha-1,3-mannosyltransferase OS=Homo sapiens OX=9606 GN=ALG3 P	Q92685	ALG3	6	2	1	2	1	2	2	2	1	2	1	2	2	2	1	2	1	2	2	6.8	6.8	6.8	36.898	323	323;438;65;105;107;398	0.00037369	3.5326	By MS/MS	By MS/MS	By MS/MS	By matching	By MS/MS	By MS/MS	6.8	3.1	6.8	3.1	6.8	6.8	145600	44883	26262	30255	6997.7	17490
sp|Q9Y673|ALG5_HUMAN	sp|Q9Y673|ALG5_HUMAN	sp|Q9Y673|ALG5_HUMAN Dolichyl-phosphate beta-glucosyltransferase OS=Homo sapiens OX=9606 GN=ALG5 PE=1 SV=1	Q9Y673	ALG5	1	4	3	6	6	4	4	4	3	6	6	4	4	4	3	6	6	4	4	26.5	26.5	26.5	36.946	324	324	0	43.339	By MS/MS	By matching	By MS/MS	By MS/MS	By MS/MS	By MS/MS	23.1	12.3	26.5	26.5	16.4	22.8	1430900	265260	150180	296740	257750	147400
tr|A0A3B3IS62|A0A3B3IS62_HUMAN;tr|A0A3B3ITD6|A0A3B3ITD6_HUMAN;tr|A0A3B3ITI5|A0A3B3ITI5_HUMAN;tr|S4R350|S4R350_HUMAN;sp|Q9Y672|ALG6_HUMAN	tr|A0A3B3IS62|A0A3B3IS62_HUMAN;tr|A0A3B3ITD6|A0A3B3ITD6_HUMAN;tr|A0A3B3ITI5|A0A3B3ITI5_HUMAN;tr|S4R350|S4R350_HUMAN;sp|Q9Y672|ALG6_HUMAN	tr|A0A3B3IS62|A0A3B3IS62_HUMAN Alpha-1,3-glucosyltransferase OS=Homo sapiens OX=9606 GN=ALG6 PE=1 SV=1;tr|A0A3B3ITD6|A0A3B3ITD6_HUMAN Alpha-1,3-glucosyltransferase OS=Homo sapiens OX=9606 GN=ALG6 PE=1 SV=1;tr|A0A3B3ITI5|A0A3B3ITI5_HUMAN Alpha-1,3-glucosylt	A0A3B3IS62	ALG6	5	1	1	1	1	1	1	1	1	1	1	1	1	1	1	1	1	1	1	6.9	6.9	6.9	19.919	173	173;194;230;301;507	0	8.9444	By MS/MS	By MS/MS	By MS/MS	By MS/MS	By MS/MS	By MS/MS	6.9	6.9	6.9	6.9	6.9	6.9	735210	108810	133300	124120	137560	46909
tr|H0YCW6|H0YCW6_HUMAN;sp|Q9H6U8|ALG9_HUMAN;tr|A0A087WZ62|A0A087WZ62_HUMAN	tr|H0YCW6|H0YCW6_HUMAN;sp|Q9H6U8|ALG9_HUMAN;tr|A0A087WZ62|A0A087WZ62_HUMAN	tr|H0YCW6|H0YCW6_HUMAN Mannosyltransferase (Fragment) OS=Homo sapiens OX=9606 GN=ALG9 PE=3 SV=1;sp|Q9H6U8|ALG9_HUMAN Alpha-1,2-mannosyltransferase ALG9 OS=Homo sapiens OX=9606 GN=ALG9 PE=1 SV=2;tr|A0A087WZ62|A0A087WZ62_HUMAN Mannosyltransferase OS=Homo sap	Q9H6U8	ALG9	3	4	3	4	5	3	4	4	3	4	5	3	4	4	3	4	5	3	4	33.3	33.3	33.3	24.198	207	207;611;844	0	22.887	By MS/MS	By MS/MS	By MS/MS	By MS/MS	By matching	By MS/MS	29.5	19.3	29.5	33.3	21.7	25.6	1231200	282300	158200	215040	283280	55181
sp|Q6P6C2|ALKB5_HUMAN;tr|K7ER58|K7ER58_HUMAN	sp|Q6P6C2|ALKB5_HUMAN	sp|Q6P6C2|ALKB5_HUMAN RNA demethylase ALKBH5 OS=Homo sapiens OX=9606 GN=ALKBH5 PE=1 SV=2	Q6P6C2	ALKBH5	2	4	4	4	4	4	4	4	4	4	4	4	4	4	4	4	4	4	4	19.5	19.5	19.5	44.255	394	394;53	0	50.301	By MS/MS	By MS/MS	By MS/MS	By MS/MS	By matching	By MS/MS	19.5	19.5	19.5	19.5	19.5	19.5	787420	140620	157720	252950	127820	16727
tr|M0QZH2|M0QZH2_HUMAN;tr|M0QZI0|M0QZI0_HUMAN;sp|Q9BT30|ALKB7_HUMAN	tr|M0QZH2|M0QZH2_HUMAN;tr|M0QZI0|M0QZI0_HUMAN;sp|Q9BT30|ALKB7_HUMAN	tr|M0QZH2|M0QZH2_HUMAN Alpha-ketoglutarate-dependent dioxygenase alkB homolog 7, mitochondrial OS=Homo sapiens OX=9606 GN=ALKBH7 PE=1 SV=1;tr|M0QZI0|M0QZI0_HUMAN Alpha-ketoglutarate-dependent dioxygenase alkB homolog 7, mitochondrial OS=Homo sapiens OX=960	M0QZH2	ALKBH7	3	1	1	0	0	0	1	1	1	0	0	0	1	1	1	0	0	0	1	30.4	30.4	30.4	8.9801	79	79;160;221	0.00073354	3.2463	By matching	By matching				By MS/MS	30.4	30.4	0	0	0	30.4	36450	605.87	10552	0	0	0
sp|P18054|LOX12_HUMAN;tr|K7ENN9|K7ENN9_HUMAN	sp|P18054|LOX12_HUMAN	sp|P18054|LOX12_HUMAN Arachidonate 12-lipoxygenase, 12S-type OS=Homo sapiens OX=9606 GN=ALOX12 PE=1 SV=4	P18054	ALOX12	2	7	5	3	4	12	10	7	5	3	4	12	10	6	5	3	4	12	9	31.8	31.8	27.5	75.693	663	663;147	0	51.411	By MS/MS	By matching	By MS/MS	By matching	By MS/MS	By MS/MS	18.9	13.4	7.4	9.2	27.5	25.8	1998900	57211	26772	89418	58039	1362000
sp|O75342|LX12B_HUMAN;tr|A0A3B3IRK2|A0A3B3IRK2_HUMAN	sp|O75342|LX12B_HUMAN;tr|A0A3B3IRK2|A0A3B3IRK2_HUMAN	sp|O75342|LX12B_HUMAN Arachidonate 12-lipoxygenase, 12R-type OS=Homo sapiens OX=9606 GN=ALOX12B PE=1 SV=1;tr|A0A3B3IRK2|A0A3B3IRK2_HUMAN Arachidonate 12-lipoxygenase, 12R-type (Fragment) OS=Homo sapiens OX=9606 GN=ALOX12B PE=1 SV=1	O75342	ALOX12B	2	2	3	2	2	5	1	2	3	2	2	5	1	2	3	2	2	5	1	9.6	9.6	9.6	80.355	701	701;389	0	16.618	By matching	By matching	By matching	By matching	By MS/MS	By matching	4.4	6	4.4	4.3	9.6	1.3	387780	72071	52225	24096	18261	214300
sp|P05186|PPBT_HUMAN;tr|B1ANL0|B1ANL0_HUMAN	sp|P05186|PPBT_HUMAN	sp|P05186|PPBT_HUMAN Alkaline phosphatase, tissue-nonspecific isozyme OS=Homo sapiens OX=9606 GN=ALPL PE=1 SV=4	P05186	ALPL	2	16	16	15	14	19	17	16	16	15	14	19	17	16	16	15	14	18	16	59	59	57.6	57.304	524	524;216	0	323.31	By MS/MS	By MS/MS	By MS/MS	By MS/MS	By MS/MS	By MS/MS	50.6	52.1	50.6	39.7	57.4	47.3	24080000	5412400	6074700	3763400	3701900	1225300
sp|Q86V81|THOC4_HUMAN;tr|E9PB61|E9PB61_HUMAN	sp|Q86V81|THOC4_HUMAN;tr|E9PB61|E9PB61_HUMAN	sp|Q86V81|THOC4_HUMAN THO complex subunit 4 OS=Homo sapiens OX=9606 GN=ALYREF PE=1 SV=3;tr|E9PB61|E9PB61_HUMAN THO complex subunit 4 OS=Homo sapiens OX=9606 GN=ALYREF PE=1 SV=1	Q86V81	ALYREF	2	8	8	8	8	7	8	8	8	8	8	7	8	8	8	8	8	7	8	43.6	43.6	43.6	26.888	257	257;264	0	323.31	By MS/MS	By MS/MS	By MS/MS	By MS/MS	By MS/MS	By MS/MS	43.6	43.6	43.6	43.6	39.7	43.6	12992000	2003400	2642200	2184300	2062100	1011800
tr|A0A075B6T1|A0A075B6T1_HUMAN;sp|Q9C0C7|AMRA1_HUMAN	tr|A0A075B6T1|A0A075B6T1_HUMAN;sp|Q9C0C7|AMRA1_HUMAN	tr|A0A075B6T1|A0A075B6T1_HUMAN Activating molecule in BECN1-regulated autophagy protein 1 OS=Homo sapiens OX=9606 GN=AMBRA1 PE=1 SV=1;sp|Q9C0C7|AMRA1_HUMAN Activating molecule in BECN1-regulated autophagy protein 1 OS=Homo sapiens OX=9606 GN=AMBRA1 PE=1 SV	Q9C0C7	AMBRA1	2	1	1	1	1	0	0	1	1	1	1	0	0	1	1	1	1	0	0	1.5	1.5	1.5	129.6	1179	1179;1298	0.001084	2.9959	By matching	By MS/MS	By matching	By MS/MS			1.5	1.5	1.5	1.5	0	0	54945	10305	10298	14888	19454	0
sp|Q96NU7|HUTI_HUMAN;tr|H0YI62|H0YI62_HUMAN	sp|Q96NU7|HUTI_HUMAN	sp|Q96NU7|HUTI_HUMAN Probable imidazolonepropionase OS=Homo sapiens OX=9606 GN=AMDHD1 PE=1 SV=2	Q96NU7	AMDHD1	2	5	4	3	4	2	3	5	4	3	4	2	3	5	4	3	4	2	3	22.1	22.1	22.1	46.742	426	426;111	0	62.999	By MS/MS	By MS/MS	By MS/MS	By MS/MS	By matching	By MS/MS	22.1	19.5	15.7	19.5	11	15.7	558010	134070	114610	91313	118120	20976
tr|A0A3B3IU33|A0A3B3IU33_HUMAN;sp|Q9Y303|NAGA_HUMAN;tr|H3BQ15|H3BQ15_HUMAN;tr|H3BTE3|H3BTE3_HUMAN;tr|H3BTZ6|H3BTZ6_HUMAN;tr|H3BSV9|H3BSV9_HUMAN	tr|A0A3B3IU33|A0A3B3IU33_HUMAN;sp|Q9Y303|NAGA_HUMAN	tr|A0A3B3IU33|A0A3B3IU33_HUMAN N-acetylglucosamine-6-phosphate deacetylase OS=Homo sapiens OX=9606 GN=AMDHD2 PE=1 SV=1;sp|Q9Y303|NAGA_HUMAN N-acetylglucosamine-6-phosphate deacetylase OS=Homo sapiens OX=9606 GN=AMDHD2 PE=1 SV=2	Q9Y303	AMDHD2	6	2	3	3	3	0	3	2	3	3	3	0	3	2	3	3	3	0	3	14	14	14	41.333	386	386;409;152;269;296;300	0	7.3365	By matching	By MS/MS	By MS/MS	By MS/MS		By MS/MS	8.5	14	14	14	0	14	171080	7760.9	25304	90405	17676	0
sp|Q9UKV5|AMFR_HUMAN;tr|H3BRK9|H3BRK9_HUMAN;tr|R4GNG2|R4GNG2_HUMAN;tr|H3BSK3|H3BSK3_HUMAN	sp|Q9UKV5|AMFR_HUMAN;tr|H3BRK9|H3BRK9_HUMAN;tr|R4GNG2|R4GNG2_HUMAN	sp|Q9UKV5|AMFR_HUMAN E3 ubiquitin-protein ligase AMFR OS=Homo sapiens OX=9606 GN=AMFR PE=1 SV=2;tr|H3BRK9|H3BRK9_HUMAN E3 ubiquitin-protein ligase AMFR (Fragment) OS=Homo sapiens OX=9606 GN=AMFR PE=1 SV=1;tr|R4GNG2|R4GNG2_HUMAN E3 ubiquitin-protein ligase	Q9UKV5	AMFR	4	4	3	4	4	3	5	4	3	4	4	3	5	4	3	4	4	3	5	13.7	13.7	13.7	72.995	643	643;288;299;229	0	17.143	By MS/MS	By MS/MS	By MS/MS	By MS/MS	By MS/MS	By MS/MS	11	9	8.7	8.6	9	11.7	822980	241740	125140	118490	110640	21565
sp|P03971|MIS_HUMAN	sp|P03971|MIS_HUMAN	sp|P03971|MIS_HUMAN Muellerian-inhibiting factor OS=Homo sapiens OX=9606 GN=AMH PE=1 SV=3	P03971	AMH	1	1	2	0	1	0	2	1	2	0	1	0	2	1	2	0	1	0	2	10.7	10.7	10.7	59.194	560	560	0.00037411	3.5488	By matching	By MS/MS		By matching		By MS/MS	3.2	10.7	0	7.5	0	10.7	110160	3099.2	20173	0	11463	0
tr|F5H1R2|F5H1R2_HUMAN;sp|Q8IY45|AMN1_HUMAN;tr|F5GWF7|F5GWF7_HUMAN;tr|F5H286|F5H286_HUMAN	tr|F5H1R2|F5H1R2_HUMAN;sp|Q8IY45|AMN1_HUMAN;tr|F5GWF7|F5GWF7_HUMAN;tr|F5H286|F5H286_HUMAN	tr|F5H1R2|F5H1R2_HUMAN Protein AMN1 homolog (Fragment) OS=Homo sapiens OX=9606 GN=AMN1 PE=1 SV=1;sp|Q8IY45|AMN1_HUMAN Protein AMN1 homolog OS=Homo sapiens OX=9606 GN=AMN1 PE=2 SV=4;tr|F5GWF7|F5GWF7_HUMAN Protein AMN1 homolog (Fragment) OS=Homo sapiens OX=9	Q8IY45	AMN1	4	2	2	2	2	0	2	2	2	2	2	0	2	2	2	2	2	0	2	14.4	14.4	14.4	23.37	216	216;258;87;105	0.00018822	3.6546	By MS/MS	By matching	By matching	By MS/MS		By matching	14.4	14.4	14.4	14.4	0	14.4	77082	20291	15203	15828	19216	0
sp|Q8IY63|AMOL1_HUMAN	sp|Q8IY63|AMOL1_HUMAN	sp|Q8IY63|AMOL1_HUMAN Angiomotin-like protein 1 OS=Homo sapiens OX=9606 GN=AMOTL1 PE=1 SV=1	Q8IY63	AMOTL1	1	1	1	2	1	1	2	1	1	2	1	1	2	1	1	2	1	1	2	2.4	2.4	2.4	106.57	956	956	0.00091258	3.1722	By matching	By MS/MS	By MS/MS	By matching	By matching	By matching	0.8	0.8	2.4	0.8	1.6	2.4	1162400	111630	65349	146920	32821	402090
sp|Q9Y2J4|AMOL2_HUMAN	sp|Q9Y2J4|AMOL2_HUMAN	sp|Q9Y2J4|AMOL2_HUMAN Angiomotin-like protein 2 OS=Homo sapiens OX=9606 GN=AMOTL2 PE=1 SV=3	Q9Y2J4	AMOTL2	1	1	1	1	1	0	1	1	1	1	1	0	1	1	1	1	1	0	1	1.8	1.8	1.8	85.763	779	779	0	10.265	By matching	By matching	By matching	By MS/MS		By MS/MS	1.8	1.8	1.8	1.8	0	1.8	66437	835.92	16748	7187.9	34461	0
tr|A0A5F9UK94|A0A5F9UK94_HUMAN;sp|Q01433|AMPD2_HUMAN;tr|H0Y360|H0Y360_HUMAN;tr|A0A590UK85|A0A590UK85_HUMAN;tr|A0A590UJY6|A0A590UJY6_HUMAN;tr|E9PIJ1|E9PIJ1_HUMAN;tr|H0YF16|H0YF16_HUMAN;tr|E9PJF6|E9PJF6_HUMAN;tr|A0A590UJX5|A0A590UJX5_HUMAN;sp|Q01432|AMPD3_HUMAN	tr|A0A5F9UK94|A0A5F9UK94_HUMAN;sp|Q01433|AMPD2_HUMAN;tr|H0Y360|H0Y360_HUMAN;tr|A0A590UK85|A0A590UK85_HUMAN;tr|A0A590UJY6|A0A590UJY6_HUMAN	tr|A0A5F9UK94|A0A5F9UK94_HUMAN AMP deaminase 2 OS=Homo sapiens OX=9606 GN=AMPD2 PE=4 SV=1;sp|Q01433|AMPD2_HUMAN AMP deaminase 2 OS=Homo sapiens OX=9606 GN=AMPD2 PE=1 SV=2;tr|H0Y360|H0Y360_HUMAN AMP deaminase OS=Homo sapiens OX=9606 GN=AMPD2 PE=1 SV=2;tr|A0	Q01433	AMPD2	10	7	6	6	6	6	5	7	6	6	6	6	5	7	6	6	6	6	5	12.8	12.8	12.8	94.889	825	825;879;836;564;660;87;231;103;183;767	0	30.337	By MS/MS	By MS/MS	By MS/MS	By MS/MS	By matching	By MS/MS	10.7	9.5	9.5	9.5	9.5	8	1605900	345560	321470	283760	333960	53562
tr|A0A1B0GV07|A0A1B0GV07_HUMAN;tr|A0A1B0GWC4|A0A1B0GWC4_HUMAN;tr|A0A1B0GTB6|A0A1B0GTB6_HUMAN;tr|H0Y695|H0Y695_HUMAN;tr|A0A1B0GVP5|A0A1B0GVP5_HUMAN;tr|B3KTU4|B3KTU4_HUMAN;tr|A0A1B0GTA8|A0A1B0GTA8_HUMAN;tr|A0A1B0GTM2|A0A1B0GTM2_HUMAN;sp|P48728|GCST_HUMAN;tr|A0A1B0GUH1|A0A1B0GUH1_HUMAN	tr|A0A1B0GV07|A0A1B0GV07_HUMAN;tr|A0A1B0GWC4|A0A1B0GWC4_HUMAN;tr|A0A1B0GTB6|A0A1B0GTB6_HUMAN;tr|H0Y695|H0Y695_HUMAN;tr|A0A1B0GVP5|A0A1B0GVP5_HUMAN;tr|B3KTU4|B3KTU4_HUMAN;tr|A0A1B0GTA8|A0A1B0GTA8_HUMAN;tr|A0A1B0GTM2|A0A1B0GTM2_HUMAN;sp|P48728|GCST_HUMAN;tr|A0A1B0GUH1|A0A1B0GUH1_HUMAN	tr|A0A1B0GV07|A0A1B0GV07_HUMAN Aminomethyltransferase, mitochondrial (Fragment) OS=Homo sapiens OX=9606 GN=AMT PE=4 SV=1;tr|A0A1B0GWC4|A0A1B0GWC4_HUMAN Aminomethyltransferase, mitochondrial OS=Homo sapiens OX=9606 GN=AMT PE=1 SV=1;tr|A0A1B0GTB6|A0A1B0GTB6_	A0A1B0GV07	AMT	10	1	1	1	0	0	1	1	1	1	0	0	1	1	1	1	0	0	1	9.6	9.6	9.6	16.114	146	146;257;321;338;351;355;359;376;403;482	0.0039116	2.1949	By matching	By matching	By matching			By MS/MS	9.6	9.6	9.6	0	0	9.6	44945	2774	5978.5	5143.9	0	0
sp|Q9H1A4|APC1_HUMAN;tr|H0Y564|H0Y564_HUMAN;tr|A0A2R8YF63|A0A2R8YF63_HUMAN	sp|Q9H1A4|APC1_HUMAN;tr|H0Y564|H0Y564_HUMAN	sp|Q9H1A4|APC1_HUMAN Anaphase-promoting complex subunit 1 OS=Homo sapiens OX=9606 GN=ANAPC1 PE=1 SV=1;tr|H0Y564|H0Y564_HUMAN Anaphase-promoting complex subunit 1 (Fragment) OS=Homo sapiens OX=9606 GN=ANAPC1 PE=1 SV=1	Q9H1A4	ANAPC1	3	7	8	8	7	1	8	7	8	8	7	1	8	7	8	8	7	1	8	6.8	6.8	6.8	216.5	1944	1944;1452;259	0	16.73	By MS/MS	By MS/MS	By MS/MS	By MS/MS	By matching	By MS/MS	5.9	6.8	6.8	5.7	0.9	6.8	853540	145500	128620	218700	189050	8750.6
sp|Q9UJX6|ANC2_HUMAN	sp|Q9UJX6|ANC2_HUMAN	sp|Q9UJX6|ANC2_HUMAN Anaphase-promoting complex subunit 2 OS=Homo sapiens OX=9606 GN=ANAPC2 PE=1 SV=1	Q9UJX6	ANAPC2	1	1	1	1	1	1	1	1	1	1	1	1	1	1	1	1	1	1	1	1.8	1.8	1.8	93.827	822	822	0	19.246	By MS/MS	By MS/MS	By MS/MS	By MS/MS	By matching	By MS/MS	1.8	1.8	1.8	1.8	1.8	1.8	167110	25097	28908	32374	45772	7553
sp|Q9UJX5|APC4_HUMAN;tr|D6RFM7|D6RFM7_HUMAN;tr|D6RAP6|D6RAP6_HUMAN	sp|Q9UJX5|APC4_HUMAN	sp|Q9UJX5|APC4_HUMAN Anaphase-promoting complex subunit 4 OS=Homo sapiens OX=9606 GN=ANAPC4 PE=1 SV=2	Q9UJX5	ANAPC4	3	3	4	3	2	1	4	3	4	3	2	1	4	3	4	3	2	1	4	9.4	9.4	9.4	92.115	808	808;83;162	0.00037106	3.4086	By matching	By MS/MS	By matching	By matching	By matching	By MS/MS	5.9	9.4	7.7	4	1.7	9.4	299840	31283	89824	32144	87711	7824.3
tr|F5GY68|F5GY68_HUMAN;tr|H0YFB5|H0YFB5_HUMAN;tr|F5H0F9|F5H0F9_HUMAN;sp|Q9UJX4|APC5_HUMAN	tr|F5GY68|F5GY68_HUMAN;tr|H0YFB5|H0YFB5_HUMAN;tr|F5H0F9|F5H0F9_HUMAN;sp|Q9UJX4|APC5_HUMAN	tr|F5GY68|F5GY68_HUMAN Anaphase-promoting complex subunit 5 (Fragment) OS=Homo sapiens OX=9606 GN=ANAPC5 PE=1 SV=1;tr|H0YFB5|H0YFB5_HUMAN Anaphase-promoting complex subunit 5 (Fragment) OS=Homo sapiens OX=9606 GN=ANAPC5 PE=1 SV=1;tr|F5H0F9|F5H0F9_HUMAN Ana	F5GY68	ANAPC5	4	1	1	1	1	1	1	1	1	1	1	1	1	1	1	1	1	1	1	8.3	8.3	8.3	24.713	217	217;396;742;755	0.0012597	2.9447	By matching	By MS/MS	By MS/MS	By matching	By matching	By MS/MS	8.3	8.3	8.3	8.3	8.3	8.3	124310	19847	34173	20683	10370	1143.4
sp|Q9UJX3|APC7_HUMAN;tr|H0YIW2|H0YIW2_HUMAN;tr|H0YIX7|H0YIX7_HUMAN	sp|Q9UJX3|APC7_HUMAN	sp|Q9UJX3|APC7_HUMAN Anaphase-promoting complex subunit 7 OS=Homo sapiens OX=9606 GN=ANAPC7 PE=1 SV=4	Q9UJX3	ANAPC7	3	4	5	5	5	5	4	4	5	5	5	5	4	4	5	5	5	5	4	13.7	13.7	13.7	66.855	599	599;149;54	0	42.246	By MS/MS	By MS/MS	By MS/MS	By MS/MS	By MS/MS	By MS/MS	9.7	12.2	12.2	12.2	11.5	9.7	663090	65717	122930	153860	148280	68962
sp|Q9UNK9|ANGE1_HUMAN;tr|A0A3B3IU54|A0A3B3IU54_HUMAN;tr|G3V437|G3V437_HUMAN	sp|Q9UNK9|ANGE1_HUMAN;tr|A0A3B3IU54|A0A3B3IU54_HUMAN	sp|Q9UNK9|ANGE1_HUMAN Protein angel homolog 1 OS=Homo sapiens OX=9606 GN=ANGEL1 PE=1 SV=1;tr|A0A3B3IU54|A0A3B3IU54_HUMAN Protein angel homolog 1 (Fragment) OS=Homo sapiens OX=9606 GN=ANGEL1 PE=1 SV=1	Q9UNK9	ANGEL1	3	2	1	3	2	2	1	2	1	3	2	2	1	2	1	2	2	1	1	10.1	10.1	7	75.275	670	670;131;129	0	5.6978	By MS/MS	By matching	By MS/MS	By matching	By matching	By MS/MS	7	4.2	10.1	7	6	2.8	359310	71297	34498	159130	39940	21368
sp|P16157|ANK1_HUMAN;tr|H0YBS0|H0YBS0_HUMAN;tr|A0A2R8Y4B0|A0A2R8Y4B0_HUMAN;tr|H0YAY8|H0YAY8_HUMAN	sp|P16157|ANK1_HUMAN	sp|P16157|ANK1_HUMAN Ankyrin-1 OS=Homo sapiens OX=9606 GN=ANK1 PE=1 SV=3	P16157	ANK1	4	7	3	5	5	1	1	7	3	5	5	1	1	7	3	5	5	1	1	7.1	7.1	7.1	206.26	1881	1881;1040;553;177	0	41.248	By MS/MS	By MS/MS	By MS/MS	By matching	By matching	By matching	7.1	2.9	5.5	4.8	1.1	0.8	402410	244360	12854	107430	31575	2521.7
tr|A0A5F9ZGS5|A0A5F9ZGS5_HUMAN;tr|A0A5F9ZHQ3|A0A5F9ZHQ3_HUMAN;tr|A0A5F9ZH70|A0A5F9ZH70_HUMAN;tr|A0A5F9ZHC9|A0A5F9ZHC9_HUMAN;tr|A0A5F9ZHG3|A0A5F9ZHG3_HUMAN;tr|A0A5F9ZI18|A0A5F9ZI18_HUMAN;tr|A0A5F9ZH17|A0A5F9ZH17_HUMAN;tr|A0A5F9ZH38|A0A5F9ZH38_HUMAN;tr|A0A5F9ZHL3|A0A5F9ZHL3_HUMAN;tr|A0A5F9ZI36|A0A5F9ZI36_HUMAN;tr|A0A5F9ZHR2|A0A5F9ZHR2_HUMAN;tr|A0A5F9ZHL9|A0A5F9ZHL9_HUMAN;tr|A0A5F9ZHJ4|A0A5F9ZHJ4_HU…	tr|A0A5F9ZGS5|A0A5F9ZGS5_HUMAN;tr|A0A5F9ZHQ3|A0A5F9ZHQ3_HUMAN;tr|A0A5F9ZH70|A0A5F9ZH70_HUMAN;tr|A0A5F9ZHC9|A0A5F9ZHC9_HUMAN;tr|A0A5F9ZHG3|A0A5F9ZHG3_HUMAN;tr|A0A5F9ZI18|A0A5F9ZI18_HUMAN;tr|A0A5F9ZH17|A0A5F9ZH17_HUMAN;tr|A0A5F9ZH38|A0A5F9ZH38_HUMAN;tr|A0A5F9ZHL3|A0A5F9ZHL3_HUMAN;tr|A0A5F9ZI36|A0A5F9ZI36_HUMAN;tr|A0A5F9ZHR2|A0A5F9ZHR2_HUMAN;tr|A0A5F9ZHL9|A0A5F9ZHL9_HUMAN;tr|A0A5F9ZHJ4|A0A5F9ZHJ4_HU…	tr|A0A5F9ZGS5|A0A5F9ZGS5_HUMAN Ankyrin-2 OS=Homo sapiens OX=9606 GN=ANK2 PE=4 SV=1;tr|A0A5F9ZHQ3|A0A5F9ZHQ3_HUMAN Ankyrin-2 OS=Homo sapiens OX=9606 GN=ANK2 PE=4 SV=1;tr|A0A5F9ZH70|A0A5F9ZH70_HUMAN Ankyrin-2 OS=Homo sapiens OX=9606 GN=ANK2 PE=4 SV=1;tr|A0A5	A0A5F9ZGS5	ANK2	73	14	21	17	19	6	15	14	21	17	19	6	15	10	18	14	15	3	13	20.4	20.4	17.2	205.64	1871	1871;1838;1931;1910;1891;1879;1879;1739;1858;1846;1810;1817;1818;1822;1830;3995;1839;1797;1872;1943;3874;3961;3964;1806;1849;1785;1763;1755;1758;1689;1770;1777;3939;3934;3924;3915;1894;3903;3895;3891;3882;3879;3870;3862;3848;3820;1915;1851;1887;1887;1882;1768;1827;1708;3984;3972;3957;3936;1109;1055;1060;1005;1048;1440;1062;1730;1001;966;1194;1114;670;187;197	0	142.09	By MS/MS	By MS/MS	By MS/MS	By MS/MS	By matching	By MS/MS	12.5	19.3	14.6	16.6	5	14	2921800	244070	766580	516590	761490	38781
sp|Q12955|ANK3_HUMAN;tr|A0A087WTF3|A0A087WTF3_HUMAN;tr|A0A087WZ65|A0A087WZ65_HUMAN;tr|H0Y951|H0Y951_HUMAN;tr|A0A087WX55|A0A087WX55_HUMAN;tr|A0A087WY90|A0A087WY90_HUMAN;tr|D6RHY3|D6RHY3_HUMAN;tr|A0A087X0B4|A0A087X0B4_HUMAN;tr|H0Y3A4|H0Y3A4_HUMAN	sp|Q12955|ANK3_HUMAN	sp|Q12955|ANK3_HUMAN Ankyrin-3 OS=Homo sapiens OX=9606 GN=ANK3 PE=1 SV=3	Q12955	ANK3	9	9	8	8	9	8	7	6	5	5	6	5	5	6	5	5	6	5	5	3.3	2.4	2.4	480.4	4377	4377;1643;973;166;175;178;273;450;459	0	53.578	By MS/MS	By MS/MS	By MS/MS	By MS/MS	By MS/MS	By MS/MS	3.3	3	3	3.3	3	2.8	759760	135650	97863	181740	164090	19361
sp|Q9P2R3|ANFY1_HUMAN;tr|I3L1Z9|I3L1Z9_HUMAN	sp|Q9P2R3|ANFY1_HUMAN	sp|Q9P2R3|ANFY1_HUMAN Rabankyrin-5 OS=Homo sapiens OX=9606 GN=ANKFY1 PE=1 SV=2	Q9P2R3	ANKFY1	2	7	9	8	7	3	7	7	9	8	7	3	7	7	9	8	7	3	7	16.9	16.9	16.9	128.4	1169	1169;60	0	42.317	By MS/MS	By MS/MS	By MS/MS	By MS/MS	By MS/MS	By MS/MS	12.5	15.4	14	10.9	5.2	13.1	2036500	507520	424430	369980	323060	66468
tr|E9PDP5|E9PDP5_HUMAN;sp|Q8IWZ3|ANKH1_HUMAN;tr|D6RHC4|D6RHC4_HUMAN;tr|H7C2F5|H7C2F5_HUMAN;tr|H3BLS9|H3BLS9_HUMAN	tr|E9PDP5|E9PDP5_HUMAN;sp|Q8IWZ3|ANKH1_HUMAN	tr|E9PDP5|E9PDP5_HUMAN Ankyrin repeat and KH domain-containing protein 1 (Fragment) OS=Homo sapiens OX=9606 GN=ANKHD1 PE=1 SV=1;sp|Q8IWZ3|ANKH1_HUMAN Ankyrin repeat and KH domain-containing protein 1 OS=Homo sapiens OX=9606 GN=ANKHD1 PE=1 SV=1	Q8IWZ3	ANKHD1	5	6	7	5	6	2	8	3	4	2	2	0	4	3	4	2	2	0	4	11.2	6.7	6.7	166.74	1565	1565;2542;368;608;687	0	16.385	By MS/MS	By MS/MS	By MS/MS	By MS/MS	By matching	By MS/MS	7.3	8.4	6.5	7.3	2.6	10.4	513070	72887	106230	110780	113810	0
sp|Q9P2G1|AKIB1_HUMAN	sp|Q9P2G1|AKIB1_HUMAN	sp|Q9P2G1|AKIB1_HUMAN Ankyrin repeat and IBR domain-containing protein 1 OS=Homo sapiens OX=9606 GN=ANKIB1 PE=1 SV=3	Q9P2G1	ANKIB1	1	3	2	3	2	0	3	3	2	3	2	0	3	3	2	3	2	0	3	6.9	6.9	6.9	122	1089	1089	0	11.679	By MS/MS	By MS/MS	By MS/MS	By MS/MS		By MS/MS	5.9	4.8	5.9	4.8	0	5.8	368030	68310	33440	81944	73641	0
sp|Q86XL3|ANKL2_HUMAN;tr|F5H1D4|F5H1D4_HUMAN;tr|F5H6J0|F5H6J0_HUMAN	sp|Q86XL3|ANKL2_HUMAN	sp|Q86XL3|ANKL2_HUMAN Ankyrin repeat and LEM domain-containing protein 2 OS=Homo sapiens OX=9606 GN=ANKLE2 PE=1 SV=4	Q86XL3	ANKLE2	3	12	10	12	11	8	11	12	10	12	11	8	11	12	10	12	11	8	11	27.2	27.2	27.2	104.11	938	938;258;118	0	75.882	By MS/MS	By MS/MS	By MS/MS	By MS/MS	By MS/MS	By MS/MS	25.4	22.5	24.9	22	14.4	24.4	2202000	566330	303440	357050	379730	112860
sp|Q8IV38|ANKY2_HUMAN;tr|G3V0G5|G3V0G5_HUMAN	sp|Q8IV38|ANKY2_HUMAN;tr|G3V0G5|G3V0G5_HUMAN	sp|Q8IV38|ANKY2_HUMAN Ankyrin repeat and MYND domain-containing protein 2 OS=Homo sapiens OX=9606 GN=ANKMY2 PE=1 SV=1;tr|G3V0G5|G3V0G5_HUMAN Ankyrin repeat and MYND domain containing 2, isoform CRA_c OS=Homo sapiens OX=9606 GN=ANKMY2 PE=1 SV=1	Q8IV38	ANKMY2	2	3	3	2	2	2	3	3	3	2	2	2	3	3	3	2	2	2	3	11.8	11.8	11.8	49.298	441	441;341	0	21.311	By MS/MS	By MS/MS	By MS/MS	By MS/MS	By matching	By MS/MS	11.8	11.8	6.8	6.8	6.8	11.8	335680	60954	61266	64089	71695	2671.8
sp|Q8IZ07|AN13A_HUMAN;tr|H0YIN8|H0YIN8_HUMAN	sp|Q8IZ07|AN13A_HUMAN	sp|Q8IZ07|AN13A_HUMAN Ankyrin repeat domain-containing protein 13A OS=Homo sapiens OX=9606 GN=ANKRD13A PE=1 SV=3	Q8IZ07	ANKRD13A	2	4	3	2	4	1	2	4	3	2	4	1	2	4	3	2	4	1	2	11.2	11.2	11.2	67.618	590	590;301	0	17.074	By MS/MS	By MS/MS	By matching	By MS/MS	By matching	By MS/MS	11.2	8.1	6.1	11.2	2	5.3	457640	116870	56014	49131	130890	9053.5
tr|H0YM23|H0YM23_HUMAN;sp|O75179|ANR17_HUMAN;tr|A0A1W2PQ15|A0A1W2PQ15_HUMAN;tr|H0YLQ3|H0YLQ3_HUMAN	tr|H0YM23|H0YM23_HUMAN;sp|O75179|ANR17_HUMAN;tr|A0A1W2PQ15|A0A1W2PQ15_HUMAN	tr|H0YM23|H0YM23_HUMAN Ankyrin repeat domain-containing protein 17 (Fragment) OS=Homo sapiens OX=9606 GN=ANKRD17 PE=1 SV=1;sp|O75179|ANR17_HUMAN Ankyrin repeat domain-containing protein 17 OS=Homo sapiens OX=9606 GN=ANKRD17 PE=1 SV=3;tr|A0A1W2PQ15|A0A1W2PQ	O75179	ANKRD17	4	6	8	7	9	7	8	6	8	7	9	7	8	3	5	4	5	5	4	7.3	7.3	4.5	263.25	2487	2487;2603;1123;862	0	34.438	By MS/MS	By MS/MS	By MS/MS	By MS/MS	By MS/MS	By MS/MS	5.2	6.3	5.8	6.8	5.5	6.3	1706600	236870	264440	323660	424500	108810
sp|Q5VYY1|ANR22_HUMAN	sp|Q5VYY1|ANR22_HUMAN	sp|Q5VYY1|ANR22_HUMAN Ankyrin repeat domain-containing protein 22 OS=Homo sapiens OX=9606 GN=ANKRD22 PE=2 SV=1	Q5VYY1	ANKRD22	1	1	2	2	2	2	2	1	2	2	2	2	2	1	2	2	2	2	2	11.5	11.5	11.5	21.848	191	191	0.00019444	4.2181	By MS/MS	By matching	By MS/MS	By MS/MS	By MS/MS	By MS/MS	5.2	11.5	11.5	11.5	11.5	11.5	358870	31305	59563	59555	36144	70829
tr|B4DIW9|B4DIW9_HUMAN;sp|O15084|ANR28_HUMAN	tr|B4DIW9|B4DIW9_HUMAN;sp|O15084|ANR28_HUMAN	tr|B4DIW9|B4DIW9_HUMAN Serine/threonine-protein phosphatase 6 regulatory ankyrin repeat subunit A OS=Homo sapiens OX=9606 GN=ANKRD28 PE=1 SV=1;sp|O15084|ANR28_HUMAN Serine/threonine-protein phosphatase 6 regulatory ankyrin repeat subunit A OS=Homo sapiens	O15084	ANKRD28	2	1	1	1	1	1	1	1	1	1	1	1	1	1	1	1	1	1	1	2.6	2.6	2.6	77.746	722	722;1053	0	14.619	By MS/MS	By MS/MS	By MS/MS	By MS/MS	By matching	By MS/MS	2.6	2.6	2.6	2.6	2.6	2.6	264500	19056	70672	60545	74055	4125.1
tr|J3KP26|J3KP26_HUMAN;sp|Q86W74|ANR46_HUMAN	tr|J3KP26|J3KP26_HUMAN;sp|Q86W74|ANR46_HUMAN	tr|J3KP26|J3KP26_HUMAN Ankyrin repeat domain-containing protein 46 (Fragment) OS=Homo sapiens OX=9606 GN=ANKRD46 PE=1 SV=1;sp|Q86W74|ANR46_HUMAN Ankyrin repeat domain-containing protein 46 OS=Homo sapiens OX=9606 GN=ANKRD46 PE=1 SV=1	Q86W74	ANKRD46	2	1	1	1	1	0	0	1	1	1	1	0	0	1	1	1	1	0	0	8.2	8.2	8.2	21.706	195	195;232	0.0032923	2.398	By MS/MS	By matching	By matching	By MS/MS			8.2	8.2	8.2	8.2	0	0	43325	17127	8930.5	2123	15145	0
sp|Q8NB46|ANR52_HUMAN	sp|Q8NB46|ANR52_HUMAN	sp|Q8NB46|ANR52_HUMAN Serine/threonine-protein phosphatase 6 regulatory ankyrin repeat subunit C OS=Homo sapiens OX=9606 GN=ANKRD52 PE=1 SV=3	Q8NB46	ANKRD52	1	6	4	4	5	1	4	6	4	4	5	1	4	6	4	4	5	1	4	11.1	11.1	11.1	115.08	1076	1076	0	15.582	By MS/MS	By MS/MS	By MS/MS	By MS/MS	By MS/MS	By matching	11.1	7.5	7.2	9.3	1.8	7.2	718040	145050	123470	143610	156280	39591
sp|Q92625|ANS1A_HUMAN;tr|A0A3B3ISP1|A0A3B3ISP1_HUMAN	sp|Q92625|ANS1A_HUMAN;tr|A0A3B3ISP1|A0A3B3ISP1_HUMAN	sp|Q92625|ANS1A_HUMAN Ankyrin repeat and SAM domain-containing protein 1A OS=Homo sapiens OX=9606 GN=ANKS1A PE=1 SV=4;tr|A0A3B3ISP1|A0A3B3ISP1_HUMAN Ankyrin repeat and SAM domain-containing protein 1A OS=Homo sapiens OX=9606 GN=ANKS1A PE=1 SV=1	Q92625	ANKS1A	2	1	1	1	1	0	1	1	1	1	1	0	1	1	1	1	1	0	1	1.9	1.9	1.9	123.11	1134	1134;1194	0.00090926	3.1398	By matching	By matching	By MS/MS	By matching		By matching	1.9	1.9	1.9	1.9	0	1.9	106770	43565	4877.7	46676	2020.8	0
sp|Q9H8Y5|ANKZ1_HUMAN;tr|B8ZZS4|B8ZZS4_HUMAN;tr|F8WD44|F8WD44_HUMAN;tr|C9JQZ3|C9JQZ3_HUMAN;tr|C9K022|C9K022_HUMAN	sp|Q9H8Y5|ANKZ1_HUMAN;tr|B8ZZS4|B8ZZS4_HUMAN	sp|Q9H8Y5|ANKZ1_HUMAN Ankyrin repeat and zinc finger domain-containing protein 1 OS=Homo sapiens OX=9606 GN=ANKZF1 PE=1 SV=1;tr|B8ZZS4|B8ZZS4_HUMAN Ankyrin repeat and zinc finger domain-containing protein 1 OS=Homo sapiens OX=9606 GN=ANKZF1 PE=1 SV=1	Q9H8Y5	ANKZF1	5	2	1	3	2	0	2	2	1	3	2	0	2	2	1	3	2	0	2	10.2	10.2	10.2	80.926	726	726;516;53;90;140	0	14.345	By MS/MS	By matching	By MS/MS	By MS/MS		By matching	4.5	1.7	10.2	4.5	0	4.5	205840	24111	6404.6	73350	80437	0
sp|Q9NW15|ANO10_HUMAN;tr|C9IYD3|C9IYD3_HUMAN;tr|C9JQC9|C9JQC9_HUMAN;tr|C9JPY2|C9JPY2_HUMAN;tr|C9J670|C9J670_HUMAN;tr|C9JA49|C9JA49_HUMAN;tr|C9IZD0|C9IZD0_HUMAN;tr|C9JH90|C9JH90_HUMAN;tr|C9JJS5|C9JJS5_HUMAN;tr|H7C3N6|H7C3N6_HUMAN	sp|Q9NW15|ANO10_HUMAN;tr|C9IYD3|C9IYD3_HUMAN;tr|C9JQC9|C9JQC9_HUMAN;tr|C9JPY2|C9JPY2_HUMAN;tr|C9J670|C9J670_HUMAN;tr|C9JA49|C9JA49_HUMAN	sp|Q9NW15|ANO10_HUMAN Anoctamin-10 OS=Homo sapiens OX=9606 GN=ANO10 PE=1 SV=2;tr|C9IYD3|C9IYD3_HUMAN Anoctamin-10 (Fragment) OS=Homo sapiens OX=9606 GN=ANO10 PE=1 SV=1;tr|C9JQC9|C9JQC9_HUMAN Anoctamin-10 (Fragment) OS=Homo sapiens OX=9606 GN=ANO10 PE=1 SV=	Q9NW15	ANO10	10	5	5	4	6	4	5	5	5	4	6	4	5	5	5	4	6	4	5	15.3	15.3	15.3	76.328	660	660;140;141;146;192;134;112;162;38;188	0	60.44	By MS/MS	By MS/MS	By MS/MS	By MS/MS	By MS/MS	By MS/MS	12.3	12.6	11.2	15.3	9.5	13.8	1476700	289670	276900	107090	235490	89554
sp|Q4KMQ2|ANO6_HUMAN	sp|Q4KMQ2|ANO6_HUMAN	sp|Q4KMQ2|ANO6_HUMAN Anoctamin-6 OS=Homo sapiens OX=9606 GN=ANO6 PE=1 SV=2	Q4KMQ2	ANO6	1	5	3	5	6	3	5	5	3	5	6	3	5	5	3	5	6	3	5	12.4	12.4	12.4	106.16	910	910	0	16.68	By MS/MS	By MS/MS	By MS/MS	By MS/MS	By MS/MS	By MS/MS	11.5	5.7	10.4	12.4	5.7	8.6	948210	184830	127460	163280	179640	39443
sp|Q9HCE9|ANO8_HUMAN	sp|Q9HCE9|ANO8_HUMAN	sp|Q9HCE9|ANO8_HUMAN Anoctamin-8 OS=Homo sapiens OX=9606 GN=ANO8 PE=1 SV=3	Q9HCE9	ANO8	1	3	1	2	2	1	2	3	1	2	2	1	2	3	1	2	2	1	2	4.3	4.3	4.3	136.03	1232	1232	0	6.1956	By MS/MS	By matching	By matching	By matching	By MS/MS	By MS/MS	4.3	1.5	3.2	2.7	1.5	3.2	3316700	329680	894820	789560	793740	167150
sp|P39687|AN32A_HUMAN;tr|H0YN26|H0YN26_HUMAN;tr|H7BZ09|H7BZ09_HUMAN	sp|P39687|AN32A_HUMAN;tr|H0YN26|H0YN26_HUMAN	sp|P39687|AN32A_HUMAN Acidic leucine-rich nuclear phosphoprotein 32 family member A OS=Homo sapiens OX=9606 GN=ANP32A PE=1 SV=1;tr|H0YN26|H0YN26_HUMAN Acidic leucine-rich nuclear phosphoprotein 32 family member A OS=Homo sapiens OX=9606 GN=ANP32A PE=1 SV=1	P39687	ANP32A	3	7	7	8	7	7	7	6	6	7	6	6	6	6	6	7	6	6	6	43	43	43	28.585	249	249;177;79	0	151.41	By MS/MS	By MS/MS	By MS/MS	By MS/MS	By MS/MS	By MS/MS	38.2	38.2	43	38.2	38.2	38.2	13554000	1887900	2252400	2979500	4125100	501310
sp|Q92688|AN32B_HUMAN	sp|Q92688|AN32B_HUMAN	sp|Q92688|AN32B_HUMAN Acidic leucine-rich nuclear phosphoprotein 32 family member B OS=Homo sapiens OX=9606 GN=ANP32B PE=1 SV=1	Q92688	ANP32B	1	9	9	9	10	9	9	9	9	9	10	9	9	8	8	8	9	8	8	39	39	39	28.787	251	251	0	158.28	By MS/MS	By MS/MS	By MS/MS	By MS/MS	By MS/MS	By MS/MS	33.9	33.9	35.9	39	39	34.7	9723400	1715900	1650400	926560	1710300	994770
sp|Q9BTT0|AN32E_HUMAN;tr|Q5TB19|Q5TB19_HUMAN;tr|E9PLC4|E9PLC4_HUMAN;tr|E9PPH5|E9PPH5_HUMAN;tr|Q5TB25|Q5TB25_HUMAN	sp|Q9BTT0|AN32E_HUMAN;tr|Q5TB19|Q5TB19_HUMAN;tr|E9PLC4|E9PLC4_HUMAN	sp|Q9BTT0|AN32E_HUMAN Acidic leucine-rich nuclear phosphoprotein 32 family member E OS=Homo sapiens OX=9606 GN=ANP32E PE=1 SV=1;tr|Q5TB19|Q5TB19_HUMAN Acidic (Leucine-rich) nuclear phosphoprotein 32 family, member E OS=Homo sapiens OX=9606 GN=ANP32E PE=1 S	Q9BTT0	ANP32E	5	5	6	4	5	6	6	5	6	4	5	6	6	5	6	4	5	6	6	35.8	35.8	35.8	30.692	268	268;149;165;114;136	0	75.629	By MS/MS	By MS/MS	By MS/MS	By MS/MS	By MS/MS	By MS/MS	35.8	35.8	29.5	35.8	35.8	35.8	3631700	514560	974810	558510	820410	220120
sp|P15144|AMPN_HUMAN;tr|H0YLZ8|H0YLZ8_HUMAN;tr|H0YMC1|H0YMC1_HUMAN	sp|P15144|AMPN_HUMAN	sp|P15144|AMPN_HUMAN Aminopeptidase N OS=Homo sapiens OX=9606 GN=ANPEP PE=1 SV=4	P15144	ANPEP	3	10	11	8	9	8	10	10	11	8	9	8	10	9	10	7	9	7	10	20.1	20.1	18.2	109.54	967	967;65;122	0	48.234	By MS/MS	By MS/MS	By MS/MS	By MS/MS	By MS/MS	By MS/MS	18.8	20.1	13.8	15.2	13	18.2	2580700	712100	612870	304540	279260	139060
sp|Q9BQD7|ANKMT_HUMAN	sp|Q9BQD7|ANKMT_HUMAN	sp|Q9BQD7|ANKMT_HUMAN Adenine nucleotide translocase lysine N-methyltransferase OS=Homo sapiens OX=9606 GN=ANTKMT PE=1 SV=1	Q9BQD7	ANTKMT	1	1	1	1	1	0	1	1	1	1	1	0	1	1	1	1	1	0	1	7.2	7.2	7.2	25.13	235	235	0.0012592	2.9389	By matching	By MS/MS	By matching	By matching		By MS/MS	7.2	7.2	7.2	7.2	0	7.2	144250	17268	31094	33738	17263	0
sp|Q9H6X2|ANTR1_HUMAN;tr|H0YC24|H0YC24_HUMAN	sp|Q9H6X2|ANTR1_HUMAN	sp|Q9H6X2|ANTR1_HUMAN Anthrax toxin receptor 1 OS=Homo sapiens OX=9606 GN=ANTXR1 PE=1 SV=2	Q9H6X2	ANTXR1	2	7	6	7	5	5	7	7	6	7	5	5	7	7	6	7	5	5	7	18.8	18.8	18.8	62.788	564	564;179	0	36.852	By MS/MS	By MS/MS	By MS/MS	By MS/MS	By MS/MS	By MS/MS	18.8	15.8	18.8	14.9	12.9	18.8	2581000	378300	417700	683810	507520	93754
tr|A0A0C4DG84|A0A0C4DG84_HUMAN;tr|J3KPY9|J3KPY9_HUMAN;sp|P58335|ANTR2_HUMAN	tr|A0A0C4DG84|A0A0C4DG84_HUMAN;tr|J3KPY9|J3KPY9_HUMAN;sp|P58335|ANTR2_HUMAN	tr|A0A0C4DG84|A0A0C4DG84_HUMAN Anthrax toxin receptor 2 OS=Homo sapiens OX=9606 GN=ANTXR2 PE=1 SV=1;tr|J3KPY9|J3KPY9_HUMAN Anthrax toxin receptor OS=Homo sapiens OX=9606 GN=ANTXR2 PE=1 SV=1;sp|P58335|ANTR2_HUMAN Anthrax toxin receptor 2 OS=Homo sapiens OX=	P58335	ANTXR2	3	1	1	1	1	0	1	1	1	1	1	0	1	1	1	1	1	0	1	5.7	5.7	5.7	26.111	245	245;411;489	0.00019168	3.9812	By matching	By matching	By MS/MS	By MS/MS		By MS/MS	5.7	5.7	5.7	5.7	0	5.7	373630	89843	42490	73972	75506	0
sp|P04083|ANXA1_HUMAN;tr|Q5T3N1|Q5T3N1_HUMAN;tr|Q5T3N0|Q5T3N0_HUMAN	sp|P04083|ANXA1_HUMAN;tr|Q5T3N1|Q5T3N1_HUMAN	sp|P04083|ANXA1_HUMAN Annexin A1 OS=Homo sapiens OX=9606 GN=ANXA1 PE=1 SV=2;tr|Q5T3N1|Q5T3N1_HUMAN Annexin (Fragment) OS=Homo sapiens OX=9606 GN=ANXA1 PE=1 SV=1	P04083	ANXA1	3	15	14	16	15	20	18	15	14	16	15	20	18	15	14	16	15	20	18	59.2	59.2	59.2	38.714	346	346;204;115	0	310.71	By MS/MS	By MS/MS	By MS/MS	By MS/MS	By MS/MS	By MS/MS	54.6	49.7	55.8	51.2	59.2	55.2	37725000	3489900	2463400	2651700	2063000	17278000
sp|P50995|ANX11_HUMAN;tr|H0Y6E1|H0Y6E1_HUMAN	sp|P50995|ANX11_HUMAN	sp|P50995|ANX11_HUMAN Annexin A11 OS=Homo sapiens OX=9606 GN=ANXA11 PE=1 SV=1	P50995	ANXA11	2	5	6	7	6	6	6	5	6	7	6	6	6	5	6	7	6	6	6	18.2	18.2	18.2	54.389	505	505;148	0	58.012	By MS/MS	By MS/MS	By MS/MS	By MS/MS	By MS/MS	By MS/MS	12.7	15.8	15	14.1	15.8	15.8	4241700	730740	898190	904780	739190	352230
sp|P07355|ANXA2_HUMAN;tr|H0YN42|H0YN42_HUMAN;tr|H0YMU9|H0YMU9_HUMAN;tr|H0YMD0|H0YMD0_HUMAN;tr|H0YM50|H0YM50_HUMAN;sp|A6NMY6|AXA2L_HUMAN;tr|H0YKS4|H0YKS4_HUMAN;tr|H0YNP5|H0YNP5_HUMAN;tr|H0YMM1|H0YMM1_HUMAN;tr|H0YL33|H0YL33_HUMAN;tr|H0YN28|H0YN28_HUMAN;tr|H0YKX9|H0YKX9_HUMAN;tr|H0YMT9|H0YMT9_HUMAN;tr|H0YLV6|H0YLV6_HUMAN;tr|H0YKZ7|H0YKZ7_HUMAN;tr|H0YMW4|H0YMW4_HUMAN;tr|H0YNA0|H0YNA0_HUMAN;tr|H0YKL9|…	sp|P07355|ANXA2_HUMAN;tr|H0YN42|H0YN42_HUMAN;tr|H0YMU9|H0YMU9_HUMAN;tr|H0YMD0|H0YMD0_HUMAN;tr|H0YM50|H0YM50_HUMAN;sp|A6NMY6|AXA2L_HUMAN;tr|H0YKS4|H0YKS4_HUMAN;tr|H0YNP5|H0YNP5_HUMAN;tr|H0YMM1|H0YMM1_HUMAN	sp|P07355|ANXA2_HUMAN Annexin A2 OS=Homo sapiens OX=9606 GN=ANXA2 PE=1 SV=2;tr|H0YN42|H0YN42_HUMAN Annexin (Fragment) OS=Homo sapiens OX=9606 GN=ANXA2 PE=1 SV=1;tr|H0YMU9|H0YMU9_HUMAN Annexin OS=Homo sapiens OX=9606 GN=ANXA2 PE=1 SV=1;tr|H0YMD0|H0YMD0_HUMA	P07355	ANXA2	24	24	28	26	26	24	24	24	28	26	26	24	24	24	28	26	26	24	24	66.1	66.1	66.1	38.604	339	339;256;230;227;248;339;176;175;149;142;139;134;133;132;119;146;79;110;81;59;65;47;69;45	0	323.31	By MS/MS	By MS/MS	By MS/MS	By MS/MS	By MS/MS	By MS/MS	63.7	66.1	63.4	61.1	66.1	66.1	212910000	39750000	43888000	38204000	41961000	17901000
tr|D6RA82|D6RA82_HUMAN;sp|P12429|ANXA3_HUMAN;tr|D6RCA8|D6RCA8_HUMAN;tr|D6RFG5|D6RFG5_HUMAN	tr|D6RA82|D6RA82_HUMAN;sp|P12429|ANXA3_HUMAN	tr|D6RA82|D6RA82_HUMAN Annexin OS=Homo sapiens OX=9606 GN=ANXA3 PE=1 SV=1;sp|P12429|ANXA3_HUMAN Annexin A3 OS=Homo sapiens OX=9606 GN=ANXA3 PE=1 SV=3	P12429	ANXA3	4	1	2	1	1	3	2	1	2	1	1	3	2	1	2	1	1	3	2	15.5	15.5	15.5	32.118	284	284;323;134;154	0	7.5991	By matching	By MS/MS	By matching	By matching	By MS/MS	By MS/MS	6.7	9.9	6.7	5.6	15.5	12.3	201780	15370	21839	846.11	11172	78225
sp|P09525|ANXA4_HUMAN;tr|Q6P452|Q6P452_HUMAN;tr|B4E1S2|B4E1S2_HUMAN	sp|P09525|ANXA4_HUMAN;tr|Q6P452|Q6P452_HUMAN	sp|P09525|ANXA4_HUMAN Annexin A4 OS=Homo sapiens OX=9606 GN=ANXA4 PE=1 SV=4;tr|Q6P452|Q6P452_HUMAN Annexin OS=Homo sapiens OX=9606 GN=ANXA4 PE=1 SV=1	P09525	ANXA4	3	9	10	9	8	10	10	9	10	9	8	10	10	9	10	9	8	10	10	48	48	48	35.882	319	319;299;142	0	109.04	By MS/MS	By MS/MS	By MS/MS	By MS/MS	By MS/MS	By MS/MS	42.3	45.1	42.3	31.7	42.9	45.1	5861200	1163200	1400400	1282100	809370	390840
sp|P08758|ANXA5_HUMAN;tr|D6RBE9|D6RBE9_HUMAN;tr|D6RBL5|D6RBL5_HUMAN;tr|E9PHT9|E9PHT9_HUMAN;tr|D6RCN3|D6RCN3_HUMAN	sp|P08758|ANXA5_HUMAN;tr|D6RBE9|D6RBE9_HUMAN;tr|D6RBL5|D6RBL5_HUMAN	sp|P08758|ANXA5_HUMAN Annexin A5 OS=Homo sapiens OX=9606 GN=ANXA5 PE=1 SV=2;tr|D6RBE9|D6RBE9_HUMAN Annexin OS=Homo sapiens OX=9606 GN=ANXA5 PE=1 SV=1;tr|D6RBL5|D6RBL5_HUMAN Annexin OS=Homo sapiens OX=9606 GN=ANXA5 PE=1 SV=1	P08758	ANXA5	5	18	18	15	17	15	17	18	18	15	17	15	17	18	18	15	17	15	17	62.2	62.2	62.2	35.936	320	320;220;260;163;35	0	323.31	By MS/MS	By MS/MS	By MS/MS	By MS/MS	By MS/MS	By MS/MS	62.2	62.2	59.7	62.2	59.4	62.2	NaN	20539000	NaN	NaN	NaN	8211400
sp|P08133|ANXA6_HUMAN;tr|E7EMC6|E7EMC6_HUMAN;tr|E5RJF5|E5RJF5_HUMAN;tr|E5RK63|E5RK63_HUMAN;tr|E5RI05|E5RI05_HUMAN;tr|E5RFF0|E5RFF0_HUMAN;tr|E5RIU8|E5RIU8_HUMAN;tr|E5RJR0|E5RJR0_HUMAN;tr|H0YC77|H0YC77_HUMAN	sp|P08133|ANXA6_HUMAN;tr|E7EMC6|E7EMC6_HUMAN	sp|P08133|ANXA6_HUMAN Annexin A6 OS=Homo sapiens OX=9606 GN=ANXA6 PE=1 SV=3;tr|E7EMC6|E7EMC6_HUMAN Annexin OS=Homo sapiens OX=9606 GN=ANXA6 PE=1 SV=1	P08133	ANXA6	9	38	39	36	36	36	37	38	39	36	36	36	37	16	15	14	15	14	15	62	62	27.8	75.872	673	673;330;129;150;129;156;95;110;91	0	323.31	By MS/MS	By MS/MS	By MS/MS	By MS/MS	By MS/MS	By MS/MS	59.3	60.6	57.9	54.7	60	61.1	NaN	17762000	NaN	18921000	18391000	7911300
tr|E5RK69|E5RK69_HUMAN	tr|E5RK69|E5RK69_HUMAN	tr|E5RK69|E5RK69_HUMAN Annexin OS=Homo sapiens OX=9606 GN=ANXA6 PE=1 SV=1	E5RK69	ANXA6	1	24	26	24	22	23	24	2	2	2	1	1	2	2	2	2	1	1	2	57.6	5.4	5.4	51.776	460	460	0	18.613	By MS/MS	By MS/MS	By MS/MS	By MS/MS	By MS/MS	By MS/MS	53.7	57.6	55.7	48.9	54.8	55.2	1326400	226350	101170	356160	372670	38695
sp|P20073|ANXA7_HUMAN	sp|P20073|ANXA7_HUMAN	sp|P20073|ANXA7_HUMAN Annexin A7 OS=Homo sapiens OX=9606 GN=ANXA7 PE=1 SV=3	P20073	ANXA7	1	7	11	10	8	9	10	7	11	10	8	9	10	7	10	9	8	9	10	29.9	29.9	28.1	52.739	488	488	0	53.355	By MS/MS	By MS/MS	By MS/MS	By MS/MS	By MS/MS	By MS/MS	17.2	28.1	28.1	24.4	24.4	26.2	5118400	801420	1304500	790340	1234500	410150
tr|B4DTF2|B4DTF2_HUMAN;sp|Q5VT79|AXA81_HUMAN;sp|P13928|ANXA8_HUMAN;tr|A0A087WTN9|A0A087WTN9_HUMAN;tr|A0A075B752|A0A075B752_HUMAN;tr|A0A087WUP0|A0A087WUP0_HUMAN;tr|A0A075B765|A0A075B765_HUMAN	tr|B4DTF2|B4DTF2_HUMAN;sp|Q5VT79|AXA81_HUMAN;sp|P13928|ANXA8_HUMAN;tr|A0A087WTN9|A0A087WTN9_HUMAN;tr|A0A075B752|A0A075B752_HUMAN;tr|A0A087WUP0|A0A087WUP0_HUMAN;tr|A0A075B765|A0A075B765_HUMAN	tr|B4DTF2|B4DTF2_HUMAN Annexin OS=Homo sapiens OX=9606 GN=ANXA8L1 PE=1 SV=1;sp|Q5VT79|AXA81_HUMAN Annexin A8-like protein 1 OS=Homo sapiens OX=9606 GN=ANXA8L1 PE=2 SV=2;sp|P13928|ANXA8_HUMAN Annexin A8 OS=Homo sapiens OX=9606 GN=ANXA8 PE=1 SV=3;tr|A0A087WT	Q5VT79	ANXA8L1	7	3	1	2	3	4	3	3	1	2	3	4	3	3	1	2	3	4	3	23	23	23	30.492	270	270;327;327;365;365;265;276	0	12.609	By matching	By matching	By matching	By matching	By MS/MS	By MS/MS	17.4	5.6	11.9	17.4	23	17.4	441600	14290	15920	12041	22654	260990
sp|O76027|ANXA9_HUMAN	sp|O76027|ANXA9_HUMAN	sp|O76027|ANXA9_HUMAN Annexin A9 OS=Homo sapiens OX=9606 GN=ANXA9 PE=1 SV=3	O76027	ANXA9	1	0	1	1	0	1	0	0	1	1	0	1	0	0	1	1	0	1	0	9	9	3.8	38.363	345	345	0	8.199		By matching	By matching		By MS/MS		0	3.8	3.8	0	3.8	0	44669	0	4284	14434	0	25952
sp|Q16853|AOC3_HUMAN;tr|K7EQZ5|K7EQZ5_HUMAN;tr|K7EIK5|K7EIK5_HUMAN;tr|K7EL47|K7EL47_HUMAN	sp|Q16853|AOC3_HUMAN	sp|Q16853|AOC3_HUMAN Membrane primary amine oxidase OS=Homo sapiens OX=9606 GN=AOC3 PE=1 SV=3	Q16853	AOC3	4	6	5	5	5	6	5	6	5	5	5	6	5	5	4	4	4	5	4	12.8	12.8	11.7	84.621	763	763;112;144;152	0	22.243	By MS/MS	By matching	By matching	By matching	By MS/MS	By MS/MS	11.5	8.5	9.6	7.9	9.8	9.8	1141900	256340	107590	112080	112550	236470
sp|Q06278|AOXA_HUMAN	sp|Q06278|AOXA_HUMAN	sp|Q06278|AOXA_HUMAN Aldehyde oxidase OS=Homo sapiens OX=9606 GN=AOX1 PE=1 SV=2	Q06278	AOX1	1	1	1	1	0	0	1	1	1	1	0	0	1	1	1	1	0	0	1	2	2	2	147.92	1338	1338	0.0007318	3.2225	By matching	By matching	By MS/MS			By matching	2	2	2	0	0	2	40058	16713	5052.5	11905	0	0
sp|Q10567|AP1B1_HUMAN;tr|C9J1E7|C9J1E7_HUMAN;tr|H7C034|H7C034_HUMAN	sp|Q10567|AP1B1_HUMAN;tr|C9J1E7|C9J1E7_HUMAN	sp|Q10567|AP1B1_HUMAN AP-1 complex subunit beta-1 OS=Homo sapiens OX=9606 GN=AP1B1 PE=1 SV=2;tr|C9J1E7|C9J1E7_HUMAN AP-1 complex subunit beta-1 (Fragment) OS=Homo sapiens OX=9606 GN=AP1B1 PE=1 SV=1	Q10567	AP1B1	3	24	25	23	19	24	26	16	17	15	11	14	16	16	17	15	11	14	16	52.6	38.5	38.5	104.64	949	949;578;173	0	323.31	By MS/MS	By MS/MS	By MS/MS	By MS/MS	By MS/MS	By MS/MS	43.2	47.4	42.3	34.4	44.4	47.4	15257000	2820900	3109900	2363600	2058800	1252400
sp|O43747|AP1G1_HUMAN;tr|H3BNR4|H3BNR4_HUMAN;tr|H3BR36|H3BR36_HUMAN;tr|H3BUN9|H3BUN9_HUMAN;tr|H3BRM7|H3BRM7_HUMAN;tr|H3BN71|H3BN71_HUMAN;tr|B4DGE1|B4DGE1_HUMAN;tr|H3BNN2|H3BNN2_HUMAN;tr|H3BS13|H3BS13_HUMAN;tr|H3BV30|H3BV30_HUMAN;tr|B3KNW1|B3KNW1_HUMAN	sp|O43747|AP1G1_HUMAN	sp|O43747|AP1G1_HUMAN AP-1 complex subunit gamma-1 OS=Homo sapiens OX=9606 GN=AP1G1 PE=1 SV=5	O43747	AP1G1	11	11	9	12	11	8	11	11	9	12	11	8	11	11	9	12	11	8	11	25.2	25.2	25.2	91.35	822	822;236;187;208;139;144;176;58;85;91;247	0	102.53	By MS/MS	By MS/MS	By MS/MS	By MS/MS	By MS/MS	By MS/MS	23.5	20.1	25.2	23.2	17.3	24.1	4508400	596140	720680	1144100	1082900	142920
sp|Q9BXS5|AP1M1_HUMAN;tr|E7ENJ6|E7ENJ6_HUMAN;tr|K7EJL1|K7EJL1_HUMAN;tr|K7EPJ8|K7EPJ8_HUMAN;tr|K7ENA7|K7ENA7_HUMAN;tr|K7ER75|K7ER75_HUMAN;tr|A0A087WZX7|A0A087WZX7_HUMAN;tr|K7EQX3|K7EQX3_HUMAN;tr|K7EQ90|K7EQ90_HUMAN;tr|K7EJJ1|K7EJJ1_HUMAN;sp|Q9Y6Q5|AP1M2_HUMAN	sp|Q9BXS5|AP1M1_HUMAN;tr|E7ENJ6|E7ENJ6_HUMAN;tr|K7EJL1|K7EJL1_HUMAN;tr|K7EPJ8|K7EPJ8_HUMAN;tr|K7ENA7|K7ENA7_HUMAN	sp|Q9BXS5|AP1M1_HUMAN AP-1 complex subunit mu-1 OS=Homo sapiens OX=9606 GN=AP1M1 PE=1 SV=3;tr|E7ENJ6|E7ENJ6_HUMAN AP-1 complex subunit mu-1 OS=Homo sapiens OX=9606 GN=AP1M1 PE=1 SV=1;tr|K7EJL1|K7EJL1_HUMAN AP-1 complex subunit mu-1 OS=Homo sapiens OX=9606	Q9BXS5	AP1M1	11	10	10	9	8	10	9	10	10	9	8	10	9	10	10	9	8	10	9	41.4	41.4	41.4	48.586	423	423;370;351;125;136;105;128;176;64;245;423	0	68.539	By MS/MS	By MS/MS	By MS/MS	By MS/MS	By MS/MS	By MS/MS	37.4	39	35	27.4	33.6	33.6	5642400	1145100	1038500	1054100	1345100	208800
tr|A0A2R8YGH5|A0A2R8YGH5_HUMAN;sp|P61966|AP1S1_HUMAN;tr|H7C1E4|H7C1E4_HUMAN	tr|A0A2R8YGH5|A0A2R8YGH5_HUMAN;sp|P61966|AP1S1_HUMAN;tr|H7C1E4|H7C1E4_HUMAN	tr|A0A2R8YGH5|A0A2R8YGH5_HUMAN AP complex subunit sigma OS=Homo sapiens OX=9606 GN=AP1S1 PE=1 SV=1;sp|P61966|AP1S1_HUMAN AP-1 complex subunit sigma-1A OS=Homo sapiens OX=9606 GN=AP1S1 PE=1 SV=1;tr|H7C1E4|H7C1E4_HUMAN AP complex subunit sigma (Fragment) OS=	P61966	AP1S1	3	1	1	1	1	1	1	1	1	1	1	1	1	1	1	1	1	1	1	22.3	22.3	10.2	18.602	157	157;158;191	0	32.735	By MS/MS	By MS/MS	By MS/MS	By MS/MS	By MS/MS	By MS/MS	10.2	10.2	10.2	10.2	10.2	10.2	423840	60416	160470	66026	53748	21497
sp|O95782|AP2A1_HUMAN	sp|O95782|AP2A1_HUMAN	sp|O95782|AP2A1_HUMAN AP-2 complex subunit alpha-1 OS=Homo sapiens OX=9606 GN=AP2A1 PE=1 SV=3	O95782	AP2A1	1	23	23	22	22	22	24	23	23	22	22	22	24	18	18	17	17	16	18	44.4	44.4	36	107.54	977	977	0	310.52	By MS/MS	By MS/MS	By MS/MS	By MS/MS	By MS/MS	By MS/MS	40.9	41.2	40.1	38.4	36.2	40	18869000	3324900	3264000	3982900	2891200	1824600
sp|O94973|AP2A2_HUMAN;tr|A0A0G2JS82|A0A0G2JS82_HUMAN;tr|A0A0G2JQM1|A0A0G2JQM1_HUMAN;tr|E9PR62|E9PR62_HUMAN;tr|A0A0G2JRF9|A0A0G2JRF9_HUMAN;tr|A0A0G2JQA4|A0A0G2JQA4_HUMAN;tr|A0A0G2JRS3|A0A0G2JRS3_HUMAN;tr|E9PNC4|E9PNC4_HUMAN;tr|M0R2D9|M0R2D9_HUMAN;tr|E9PQP4|E9PQP4_HUMAN;tr|A0A0G2JS17|A0A0G2JS17_HUMAN;tr|A0A0G2JQT9|A0A0G2JQT9_HUMAN;tr|H0YDE9|H0YDE9_HUMAN;tr|H0YEG0|H0YEG0_HUMAN	sp|O94973|AP2A2_HUMAN;tr|A0A0G2JS82|A0A0G2JS82_HUMAN;tr|A0A0G2JQM1|A0A0G2JQM1_HUMAN	sp|O94973|AP2A2_HUMAN AP-2 complex subunit alpha-2 OS=Homo sapiens OX=9606 GN=AP2A2 PE=1 SV=2;tr|A0A0G2JS82|A0A0G2JS82_HUMAN AP-2 complex subunit alpha-2 (Fragment) OS=Homo sapiens OX=9606 GN=AP2A2 PE=1 SV=1;tr|A0A0G2JQM1|A0A0G2JQM1_HUMAN AP-2 complex subu	O94973	AP2A2	14	21	23	19	20	20	20	16	18	15	16	15	15	16	18	15	16	15	15	42.9	35.4	35.4	103.96	939	939;917;634;378;356;356;140;125;57;90;156;173;184;185	0	242.04	By MS/MS	By MS/MS	By MS/MS	By MS/MS	By MS/MS	By MS/MS	38.1	42.3	37	35.9	37	36.7	8476600	1705600	1672100	1368300	1809200	492600
sp|P63010|AP2B1_HUMAN;tr|A0A087X253|A0A087X253_HUMAN;tr|A0A087WU93|A0A087WU93_HUMAN;tr|A0A087WZQ6|A0A087WZQ6_HUMAN;tr|A0A087WYD1|A0A087WYD1_HUMAN;tr|K7EJ01|K7EJ01_HUMAN;tr|K7EN71|K7EN71_HUMAN;tr|K7ERB2|K7ERB2_HUMAN;tr|K7EJX1|K7EJX1_HUMAN	sp|P63010|AP2B1_HUMAN;tr|A0A087X253|A0A087X253_HUMAN;tr|A0A087WU93|A0A087WU93_HUMAN;tr|A0A087WZQ6|A0A087WZQ6_HUMAN;tr|A0A087WYD1|A0A087WYD1_HUMAN	sp|P63010|AP2B1_HUMAN AP-2 complex subunit beta OS=Homo sapiens OX=9606 GN=AP2B1 PE=1 SV=1;tr|A0A087X253|A0A087X253_HUMAN AP complex subunit beta OS=Homo sapiens OX=9606 GN=AP2B1 PE=1 SV=1;tr|A0A087WU93|A0A087WU93_HUMAN AP-2 complex subunit beta (Fragment)	P63010	AP2B1	9	28	29	27	27	31	29	28	29	27	27	31	29	20	21	19	19	21	19	61	61	46.7	104.55	937	937;913;663;677;639;164;132;151;80	0	323.31	By MS/MS	By MS/MS	By MS/MS	By MS/MS	By MS/MS	By MS/MS	54.2	55.8	52.9	50.3	58.5	54.7	35763000	5754500	6337500	7584900	5241900	2617400
tr|A0A087WY71|A0A087WY71_HUMAN;sp|Q96CW1|AP2M1_HUMAN;tr|E9PFW3|E9PFW3_HUMAN;tr|C9JJ47|C9JJ47_HUMAN;tr|C9JTK4|C9JTK4_HUMAN;tr|C9JGT8|C9JGT8_HUMAN;tr|C9JJD3|C9JJD3_HUMAN;tr|H7C4C3|H7C4C3_HUMAN;tr|C9JPV8|C9JPV8_HUMAN	tr|A0A087WY71|A0A087WY71_HUMAN;sp|Q96CW1|AP2M1_HUMAN;tr|E9PFW3|E9PFW3_HUMAN;tr|C9JJ47|C9JJ47_HUMAN	tr|A0A087WY71|A0A087WY71_HUMAN AP-2 complex subunit mu OS=Homo sapiens OX=9606 GN=AP2M1 PE=1 SV=1;sp|Q96CW1|AP2M1_HUMAN AP-2 complex subunit mu OS=Homo sapiens OX=9606 GN=AP2M1 PE=1 SV=2;tr|E9PFW3|E9PFW3_HUMAN AP-2 complex subunit mu OS=Homo sapiens OX=960	Q96CW1	AP2M1	9	9	9	11	8	10	10	9	9	11	8	10	10	9	9	11	8	10	10	39.9	39.9	39.9	49.526	434	434;435;460;252;160;195;113;122;136	0	190.24	By MS/MS	By MS/MS	By MS/MS	By MS/MS	By MS/MS	By MS/MS	32.9	33.9	39.9	24.2	36.2	36.2	4318000	866560	561890	701400	683190	500050
tr|M0QZ21|M0QZ21_HUMAN;sp|P53680|AP2S1_HUMAN;tr|M0R0N4|M0R0N4_HUMAN;tr|M0QYZ2|M0QYZ2_HUMAN;tr|X6R390|X6R390_HUMAN;tr|M0R1S0|M0R1S0_HUMAN	tr|M0QZ21|M0QZ21_HUMAN;sp|P53680|AP2S1_HUMAN;tr|M0R0N4|M0R0N4_HUMAN;tr|M0QYZ2|M0QYZ2_HUMAN;tr|X6R390|X6R390_HUMAN	tr|M0QZ21|M0QZ21_HUMAN AP complex subunit sigma OS=Homo sapiens OX=9606 GN=AP2S1 PE=1 SV=1;sp|P53680|AP2S1_HUMAN AP-2 complex subunit sigma OS=Homo sapiens OX=9606 GN=AP2S1 PE=1 SV=2;tr|M0R0N4|M0R0N4_HUMAN AP complex subunit sigma OS=Homo sapiens OX=9606 G	P53680	AP2S1	6	2	2	3	3	2	2	2	2	3	3	2	2	2	1	2	2	2	1	28.7	28.7	16.4	14.557	122	122;142;144;158;156;92	0	4.5317	By MS/MS	By matching	By MS/MS	By matching	By matching	By matching	16.4	22.1	28.7	28.7	16.4	22.1	940270	156540	50201	272070	330810	35000
sp|O00203|AP3B1_HUMAN;tr|H0YBD0|H0YBD0_HUMAN;tr|A0A590UJW5|A0A590UJW5_HUMAN;tr|A0A590UKD3|A0A590UKD3_HUMAN;tr|A0A590UJU0|A0A590UJU0_HUMAN;tr|A0A590UJ60|A0A590UJ60_HUMAN;tr|A0A590UK04|A0A590UK04_HUMAN;sp|Q13367|AP3B2_HUMAN;tr|A0A5F9UJV3|A0A5F9UJV3_HUMAN;tr|A0A2R8Y2A8|A0A2R8Y2A8_HUMAN;tr|A0A590UKC4|A0A590UKC4_HUMAN;tr|A0A590UK30|A0A590UK30_HUMAN;tr|F5GWU4|F5GWU4_HUMAN;tr|A0A590UJU7|A0A590UJU7_HUMAN…	sp|O00203|AP3B1_HUMAN	sp|O00203|AP3B1_HUMAN AP-3 complex subunit beta-1 OS=Homo sapiens OX=9606 GN=AP3B1 PE=1 SV=3	O00203	AP3B1	15	10	10	8	8	9	9	10	10	8	8	9	9	10	10	8	8	9	9	15.6	15.6	15.6	121.32	1094	1094;154;508;528;578;992;1025;1082;1088;1125;1130;144;193;570;718	0	89.127	By MS/MS	By MS/MS	By MS/MS	By MS/MS	By MS/MS	By MS/MS	13.8	13.8	10.8	10.6	12.5	12.6	2870400	570890	585610	448180	455240	296740
tr|A0A2R8Y611|A0A2R8Y611_HUMAN	tr|A0A2R8Y611|A0A2R8Y611_HUMAN	tr|A0A2R8Y611|A0A2R8Y611_HUMAN AP-3 complex subunit delta-1 (Fragment) OS=Homo sapiens OX=9606 GN=AP3D1 PE=1 SV=1	A0A2R8Y611	AP3D1	1	12	10	12	12	7	11	1	0	1	1	0	1	1	0	1	1	0	1	21	1.8	1.8	106.19	945	945	0	16.105	By MS/MS	By matching	By MS/MS	By MS/MS	By matching	By matching	19.6	16.4	18.9	19.6	12.3	18	52512	15548	0	15863	8288.4	0
sp|O14617|AP3D1_HUMAN;tr|A0A2R8Y4J3|A0A2R8Y4J3_HUMAN;tr|A0A087WYN6|A0A087WYN6_HUMAN;tr|K7ERW8|K7ERW8_HUMAN	sp|O14617|AP3D1_HUMAN	sp|O14617|AP3D1_HUMAN AP-3 complex subunit delta-1 OS=Homo sapiens OX=9606 GN=AP3D1 PE=1 SV=1	O14617	AP3D1	4	17	17	18	15	12	16	17	17	18	15	12	16	6	7	7	4	5	6	25.3	25.3	9.6	130.16	1153	1153;431;203;174	0	142.72	By MS/MS	By MS/MS	By MS/MS	By MS/MS	By MS/MS	By MS/MS	21.9	23.1	23.7	18.6	16.6	20.6	5975200	1344800	1014300	1111800	1083300	232310
sp|Q9Y2T2|AP3M1_HUMAN	sp|Q9Y2T2|AP3M1_HUMAN	sp|Q9Y2T2|AP3M1_HUMAN AP-3 complex subunit mu-1 OS=Homo sapiens OX=9606 GN=AP3M1 PE=1 SV=1	Q9Y2T2	AP3M1	1	8	9	10	8	8	10	8	9	10	8	8	10	8	9	10	8	8	10	45.5	45.5	45.5	46.939	418	418	0	107.67	By MS/MS	By MS/MS	By MS/MS	By MS/MS	By MS/MS	By MS/MS	35.2	41.9	45.5	34.7	37.6	45.5	3430400	672950	699580	610970	484510	201780
tr|F5H459|F5H459_HUMAN;sp|Q92572|AP3S1_HUMAN	tr|F5H459|F5H459_HUMAN;sp|Q92572|AP3S1_HUMAN	tr|F5H459|F5H459_HUMAN AP complex subunit sigma OS=Homo sapiens OX=9606 GN=AP3S1 PE=1 SV=1;sp|Q92572|AP3S1_HUMAN AP-3 complex subunit sigma-1 OS=Homo sapiens OX=9606 GN=AP3S1 PE=1 SV=1	Q92572	AP3S1	2	4	4	4	3	1	4	4	4	4	3	1	4	4	4	4	3	1	4	43.2	43.2	43.2	18.771	162	162;193	0	34.054	By MS/MS	By MS/MS	By MS/MS	By MS/MS	By matching	By MS/MS	43.2	43.2	43.2	34	9.3	43.2	1356900	355390	171910	325380	287780	94509
tr|B1ALD0|B1ALD0_HUMAN;sp|Q9Y6B7|AP4B1_HUMAN;tr|B1ALD3|B1ALD3_HUMAN;tr|B1ALD2|B1ALD2_HUMAN;tr|B1ALD1|B1ALD1_HUMAN	tr|B1ALD0|B1ALD0_HUMAN;sp|Q9Y6B7|AP4B1_HUMAN;tr|B1ALD3|B1ALD3_HUMAN;tr|B1ALD2|B1ALD2_HUMAN;tr|B1ALD1|B1ALD1_HUMAN	tr|B1ALD0|B1ALD0_HUMAN AP complex subunit beta OS=Homo sapiens OX=9606 GN=AP4B1 PE=1 SV=1;sp|Q9Y6B7|AP4B1_HUMAN AP-4 complex subunit beta-1 OS=Homo sapiens OX=9606 GN=AP4B1 PE=1 SV=2;tr|B1ALD3|B1ALD3_HUMAN AP-4 complex subunit beta-1 (Fragment) OS=Homo sap	Q9Y6B7	AP4B1	5	3	3	2	4	3	2	3	3	2	4	3	2	3	3	2	4	3	2	12.3	12.3	12.3	64.574	571	571;739;175;262;296	0	18.519	By MS/MS	By MS/MS	By MS/MS	By MS/MS	By matching	By MS/MS	9.5	9.5	5.6	12.3	9.5	6.5	482870	78899	68423	57737	198460	32056
sp|Q9NUS5|AP5S1_HUMAN	sp|Q9NUS5|AP5S1_HUMAN	sp|Q9NUS5|AP5S1_HUMAN AP-5 complex subunit sigma-1 OS=Homo sapiens OX=9606 GN=AP5S1 PE=1 SV=1	Q9NUS5	AP5S1	1	1	1	1	1	0	1	1	1	1	1	0	1	1	1	1	1	0	1	10	10	10	22.522	200	200	0	11.881	By MS/MS	By MS/MS	By MS/MS	By matching		By MS/MS	10	10	10	10	0	10	147020	26928	30226	37659	17344	0
sp|O14727|APAF_HUMAN;tr|C9JLV4|C9JLV4_HUMAN	sp|O14727|APAF_HUMAN;tr|C9JLV4|C9JLV4_HUMAN	sp|O14727|APAF_HUMAN Apoptotic protease-activating factor 1 OS=Homo sapiens OX=9606 GN=APAF1 PE=1 SV=2;tr|C9JLV4|C9JLV4_HUMAN Apoptotic protease-activating factor 1 OS=Homo sapiens OX=9606 GN=APAF1 PE=1 SV=1	O14727	APAF1	2	4	3	3	4	0	3	4	3	3	4	0	3	4	3	3	4	0	3	4.3	4.3	4.3	141.84	1248	1248;1163	0	4.4509	By MS/MS	By MS/MS	By MS/MS	By MS/MS		By MS/MS	4.3	3.5	3.5	4.3	0	3.5	315270	72586	55064	68270	79701	0
sp|P13798|ACPH_HUMAN;tr|C9JIF9|C9JIF9_HUMAN;tr|H7C393|H7C393_HUMAN;tr|H7C1U0|H7C1U0_HUMAN;tr|C9JLK2|C9JLK2_HUMAN;tr|F8WEH5|F8WEH5_HUMAN	sp|P13798|ACPH_HUMAN;tr|C9JIF9|C9JIF9_HUMAN	sp|P13798|ACPH_HUMAN Acylamino-acid-releasing enzyme OS=Homo sapiens OX=9606 GN=APEH PE=1 SV=4;tr|C9JIF9|C9JIF9_HUMAN Acylamino-acid-releasing enzyme OS=Homo sapiens OX=9606 GN=APEH PE=1 SV=1	P13798	APEH	6	14	14	14	15	13	13	14	14	14	15	13	13	14	14	14	15	13	13	42.2	42.2	42.2	81.224	732	732;737;284;308;232;50	0	91.553	By MS/MS	By MS/MS	By MS/MS	By MS/MS	By MS/MS	By MS/MS	40.6	38	39.1	42.2	35.5	37.6	6632600	1330900	1486000	1327200	1343200	246630
sp|P27695|APEX1_HUMAN;tr|G3V3M6|G3V3M6_HUMAN;tr|G3V5Q1|G3V5Q1_HUMAN;tr|G3V3C7|G3V3C7_HUMAN;tr|A0A0C4DGK8|A0A0C4DGK8_HUMAN;tr|G3V5M0|G3V5M0_HUMAN;tr|G3V359|G3V359_HUMAN;tr|G3V5D9|G3V5D9_HUMAN;tr|H7C4A8|H7C4A8_HUMAN;tr|G3V3Y6|G3V3Y6_HUMAN;tr|G3V2D9|G3V2D9_HUMAN	sp|P27695|APEX1_HUMAN;tr|G3V3M6|G3V3M6_HUMAN;tr|G3V5Q1|G3V5Q1_HUMAN;tr|G3V3C7|G3V3C7_HUMAN;tr|A0A0C4DGK8|A0A0C4DGK8_HUMAN;tr|G3V5M0|G3V5M0_HUMAN;tr|G3V359|G3V359_HUMAN	sp|P27695|APEX1_HUMAN DNA-(apurinic or apyrimidinic site) lyase OS=Homo sapiens OX=9606 GN=APEX1 PE=1 SV=2;tr|G3V3M6|G3V3M6_HUMAN DNA-(apurinic or apyrimidinic site) lyase (Fragment) OS=Homo sapiens OX=9606 GN=APEX1 PE=1 SV=1;tr|G3V5Q1|G3V5Q1_HUMAN DNA-(ap	P27695	APEX1	11	12	12	13	11	10	10	12	12	13	11	10	10	12	12	13	11	10	10	61.3	61.3	61.3	35.554	318	318;263;242;174;146;162;172;107;150;41;49	0	223.76	By MS/MS	By MS/MS	By MS/MS	By MS/MS	By MS/MS	By MS/MS	57.9	57.2	61.3	52.5	54.1	50.6	21444000	3077800	4277000	4130200	5590900	712390
tr|G3V1C3|G3V1C3_HUMAN;sp|Q9BZZ5|API5_HUMAN;tr|H0YER7|H0YER7_HUMAN;tr|E9PQK6|E9PQK6_HUMAN	tr|G3V1C3|G3V1C3_HUMAN;sp|Q9BZZ5|API5_HUMAN;tr|H0YER7|H0YER7_HUMAN	tr|G3V1C3|G3V1C3_HUMAN Apoptosis inhibitor 5 OS=Homo sapiens OX=9606 GN=API5 PE=1 SV=1;sp|Q9BZZ5|API5_HUMAN Apoptosis inhibitor 5 OS=Homo sapiens OX=9606 GN=API5 PE=1 SV=3;tr|H0YER7|H0YER7_HUMAN Apoptosis inhibitor 5 (Fragment) OS=Homo sapiens OX=9606 GN=A	Q9BZZ5	API5	4	6	6	7	7	6	6	6	6	7	7	6	6	6	6	7	7	6	6	30.6	30.6	30.6	57.56	510	510;524;294;123	0	294.23	By MS/MS	By MS/MS	By MS/MS	By MS/MS	By MS/MS	By MS/MS	20	18.4	22.7	22.7	19	19.2	3592300	539280	528500	755920	851360	261900
sp|Q96GX9|MTNB_HUMAN	sp|Q96GX9|MTNB_HUMAN	sp|Q96GX9|MTNB_HUMAN Methylthioribulose-1-phosphate dehydratase OS=Homo sapiens OX=9606 GN=APIP PE=1 SV=1	Q96GX9	APIP	1	1	1	0	1	0	0	1	1	0	1	0	0	1	1	0	1	0	0	5.8	5.8	5.8	27.125	242	242	0.0021265	2.7495	By MS/MS	By MS/MS		By MS/MS			5.8	5.8	0	5.8	0	0	89590	29819	3626.8	0	56144	0
sp|Q06481|APLP2_HUMAN	sp|Q06481|APLP2_HUMAN	sp|Q06481|APLP2_HUMAN Amyloid-like protein 2 OS=Homo sapiens OX=9606 GN=APLP2 PE=1 SV=2	Q06481	APLP2	1	4	3	4	4	3	3	4	3	4	4	3	3	4	3	4	4	3	3	7.2	7.2	7.2	86.955	763	763	0	9.4051	By MS/MS	By MS/MS	By MS/MS	By MS/MS	By matching	By MS/MS	7.2	4.6	7.2	7.2	5.5	5.5	496960	128750	43169	120380	100990	19893
sp|Q9HDC9|APMAP_HUMAN;tr|H0Y512|H0Y512_HUMAN	sp|Q9HDC9|APMAP_HUMAN;tr|H0Y512|H0Y512_HUMAN	sp|Q9HDC9|APMAP_HUMAN Adipocyte plasma membrane-associated protein OS=Homo sapiens OX=9606 GN=APMAP PE=1 SV=2;tr|H0Y512|H0Y512_HUMAN Adipocyte plasma membrane-associated protein (Fragment) OS=Homo sapiens OX=9606 GN=APMAP PE=1 SV=1	Q9HDC9	APMAP	2	9	10	10	10	12	10	9	10	10	10	12	10	9	10	10	10	12	10	45.4	45.4	45.4	46.48	416	416;409	0	279.3	By MS/MS	By MS/MS	By MS/MS	By MS/MS	By MS/MS	By MS/MS	36.5	39.9	38.7	39.9	45.4	39.9	23873000	4281800	3970900	2840900	4307000	1760700
sp|P02647|APOA1_HUMAN;tr|F8W696|F8W696_HUMAN	sp|P02647|APOA1_HUMAN;tr|F8W696|F8W696_HUMAN	sp|P02647|APOA1_HUMAN Apolipoprotein A-I OS=Homo sapiens OX=9606 GN=APOA1 PE=1 SV=1;tr|F8W696|F8W696_HUMAN Apolipoprotein A-I OS=Homo sapiens OX=9606 GN=APOA1 PE=1 SV=1	P02647	APOA1	2	10	9	8	7	13	11	9	8	7	6	12	10	9	8	7	6	12	10	53.2	53.2	53.2	30.777	267	267;245	0	39.36	By MS/MS	By MS/MS	By MS/MS	By MS/MS	By MS/MS	By MS/MS	37.8	34.1	33.3	31.8	46.1	40.1	2966300	237190	349960	341760	227330	1140000
sp|P02652|APOA2_HUMAN;tr|V9GYM3|V9GYM3_HUMAN;tr|V9GYE3|V9GYE3_HUMAN;tr|V9GYC1|V9GYC1_HUMAN;tr|V9GYS1|V9GYS1_HUMAN;tr|V9GYG9|V9GYG9_HUMAN	sp|P02652|APOA2_HUMAN;tr|V9GYM3|V9GYM3_HUMAN;tr|V9GYE3|V9GYE3_HUMAN;tr|V9GYC1|V9GYC1_HUMAN;tr|V9GYS1|V9GYS1_HUMAN;tr|V9GYG9|V9GYG9_HUMAN	sp|P02652|APOA2_HUMAN Apolipoprotein A-II OS=Homo sapiens OX=9606 GN=APOA2 PE=1 SV=1;tr|V9GYM3|V9GYM3_HUMAN Apolipoprotein A-II OS=Homo sapiens OX=9606 GN=APOA2 PE=1 SV=1;tr|V9GYE3|V9GYE3_HUMAN Apolipoprotein A-II OS=Homo sapiens OX=9606 GN=APOA2 PE=1 SV=1	P02652	APOA2	6	3	3	2	2	3	2	3	3	2	2	3	2	3	3	2	2	3	2	51	51	51	11.175	100	100;133;52;66;82;95	0	7.1845	By MS/MS	By matching	By matching	By matching	By MS/MS	By MS/MS	51	51	29	42	51	29	344720	181900	17858	13423	14478	51773
sp|P06727|APOA4_HUMAN	sp|P06727|APOA4_HUMAN	sp|P06727|APOA4_HUMAN Apolipoprotein A-IV OS=Homo sapiens OX=9606 GN=APOA4 PE=1 SV=3	P06727	APOA4	1	5	3	4	1	6	7	5	3	4	1	6	7	4	2	4	1	5	6	21.2	21.2	18.4	45.398	396	396	0	9.0674	By matching	By matching	By matching	By matching	By MS/MS	By MS/MS	13.6	7.8	11.4	2.3	18.9	21.2	441310	52502	15893	73827	4002.1	125770
sp|P04114|APOB_HUMAN	sp|P04114|APOB_HUMAN	sp|P04114|APOB_HUMAN Apolipoprotein B-100 OS=Homo sapiens OX=9606 GN=APOB PE=1 SV=2	P04114	APOB	1	6	6	7	7	5	5	4	4	4	4	3	3	4	4	4	4	3	3	2.5	1.6	1.6	515.6	4563	4563	0	7.396	By MS/MS	By MS/MS	By matching	By MS/MS	By MS/MS	By matching	1.6	1.4	2	2	1.2	1.2	517150	149140	84487	123040	67291	61567
sp|Q9NRW3|ABC3C_HUMAN	sp|Q9NRW3|ABC3C_HUMAN	sp|Q9NRW3|ABC3C_HUMAN DNA dC->dU-editing enzyme APOBEC-3C OS=Homo sapiens OX=9606 GN=APOBEC3C PE=1 SV=2	Q9NRW3	APOBEC3C	1	3	4	3	4	4	4	3	4	3	4	4	4	3	4	3	4	4	4	30	30	30	22.826	190	190	0	23.498	By MS/MS	By MS/MS	By MS/MS	By MS/MS	By MS/MS	By MS/MS	23.7	30	21.6	30	30	30	1386900	128180	359170	229020	210730	126020
sp|Q8IUX4|ABC3F_HUMAN	sp|Q8IUX4|ABC3F_HUMAN	sp|Q8IUX4|ABC3F_HUMAN DNA dC->dU-editing enzyme APOBEC-3F OS=Homo sapiens OX=9606 GN=APOBEC3F PE=1 SV=3	Q8IUX4	APOBEC3F	1	2	2	2	2	1	2	2	2	2	2	1	2	2	2	2	2	1	2	6.7	6.7	6.7	45.02	373	373	0.00019073	3.8873	By MS/MS	By MS/MS	By MS/MS	By MS/MS	By matching	By matching	6.7	6.7	6.7	6.7	2.7	6.7	229740	47690	49939	48354	41657	6273
sp|Q9HC16|ABC3G_HUMAN	sp|Q9HC16|ABC3G_HUMAN	sp|Q9HC16|ABC3G_HUMAN DNA dC->dU-editing enzyme APOBEC-3G OS=Homo sapiens OX=9606 GN=APOBEC3G PE=1 SV=1	Q9HC16	APOBEC3G	1	1	3	1	1	1	1	1	3	1	1	1	1	1	3	1	1	1	1	10.2	10.2	10.2	46.407	384	384	0	7.0027	By MS/MS	By MS/MS	By MS/MS	By MS/MS	By matching	By matching	3.6	10.2	3.6	3.6	2.9	2.9	257290	11311	84317	67189	33503	17279
tr|K7ERI9|K7ERI9_HUMAN;sp|P02654|APOC1_HUMAN;tr|K7EKP1|K7EKP1_HUMAN;tr|K7EJI9|K7EJI9_HUMAN;tr|K7ELM9|K7ELM9_HUMAN;tr|K7EPF9|K7EPF9_HUMAN	tr|K7ERI9|K7ERI9_HUMAN;sp|P02654|APOC1_HUMAN;tr|K7EKP1|K7EKP1_HUMAN;tr|K7EJI9|K7EJI9_HUMAN;tr|K7ELM9|K7ELM9_HUMAN;tr|K7EPF9|K7EPF9_HUMAN	tr|K7ERI9|K7ERI9_HUMAN Apolipoprotein C-I (Fragment) OS=Homo sapiens OX=9606 GN=APOC1 PE=1 SV=1;sp|P02654|APOC1_HUMAN Apolipoprotein C-I OS=Homo sapiens OX=9606 GN=APOC1 PE=1 SV=1;tr|K7EKP1|K7EKP1_HUMAN Apolipoprotein C-I (Fragment) OS=Homo sapiens OX=9606	P02654	APOC1	6	2	2	2	2	2	2	2	2	2	2	2	2	2	2	2	2	2	2	23.4	23.4	23.4	8.647	77	77;83;53;83;92;129	0.0003732	3.5199	By MS/MS	By MS/MS	By matching	By matching	By MS/MS	By matching	23.4	23.4	23.4	23.4	23.4	23.4	551020	104830	63584	38034	45668	234290
sp|P02656|APOC3_HUMAN;tr|B0YIW2|B0YIW2_HUMAN	sp|P02656|APOC3_HUMAN;tr|B0YIW2|B0YIW2_HUMAN	sp|P02656|APOC3_HUMAN Apolipoprotein C-III OS=Homo sapiens OX=9606 GN=APOC3 PE=1 SV=1;tr|B0YIW2|B0YIW2_HUMAN Apolipoprotein C-III OS=Homo sapiens OX=9606 GN=APOC3 PE=1 SV=1	P02656	APOC3	2	1	1	1	1	1	1	1	1	1	1	1	1	1	1	1	1	1	1	16.2	16.2	16.2	10.852	99	99;117	0	40.458	By MS/MS	By MS/MS	By MS/MS	By MS/MS	By MS/MS	By MS/MS	16.2	16.2	16.2	16.2	16.2	16.2	1681600	211040	412320	101860	84868	624590
tr|C9JF17|C9JF17_HUMAN;sp|P05090|APOD_HUMAN;tr|C9JX71|C9JX71_HUMAN	tr|C9JF17|C9JF17_HUMAN;sp|P05090|APOD_HUMAN;tr|C9JX71|C9JX71_HUMAN	tr|C9JF17|C9JF17_HUMAN Apolipoprotein D (Fragment) OS=Homo sapiens OX=9606 GN=APOD PE=1 SV=1;sp|P05090|APOD_HUMAN Apolipoprotein D OS=Homo sapiens OX=9606 GN=APOD PE=1 SV=1;tr|C9JX71|C9JX71_HUMAN Apolipoprotein D (Fragment) OS=Homo sapiens OX=9606 GN=APOD	P05090	APOD	3	2	1	1	1	2	2	2	1	1	1	2	2	2	1	1	1	2	2	9.3	9.3	9.3	24.158	215	215;189;149	0	4.6274	By matching	By matching	By matching	By matching	By MS/MS	By MS/MS	9.3	5.1	4.2	4.2	9.3	9.3	135720	29228	8363.9	19007	5917.5	18973
sp|P02649|APOE_HUMAN;tr|H0Y7L5|H0Y7L5_HUMAN;tr|E9PEV4|E9PEV4_HUMAN;tr|E7ERP7|E7ERP7_HUMAN	sp|P02649|APOE_HUMAN;tr|H0Y7L5|H0Y7L5_HUMAN;tr|E9PEV4|E9PEV4_HUMAN;tr|E7ERP7|E7ERP7_HUMAN	sp|P02649|APOE_HUMAN Apolipoprotein E OS=Homo sapiens OX=9606 GN=APOE PE=1 SV=1;tr|H0Y7L5|H0Y7L5_HUMAN Apolipoprotein E (Fragment) OS=Homo sapiens OX=9606 GN=APOE PE=1 SV=2;tr|E9PEV4|E9PEV4_HUMAN Apolipoprotein E (Fragment) OS=Homo sapiens OX=9606 GN=APOE	P02649	APOE	4	13	13	13	13	15	11	13	13	13	13	15	11	10	10	10	11	12	9	59.9	59.9	50.8	36.154	317	317;269;216;219	0	261.88	By MS/MS	By MS/MS	By MS/MS	By MS/MS	By MS/MS	By MS/MS	51.1	51.1	48.6	53	57.7	41.3	26229000	2975200	3621900	3988700	2219600	6462800
sp|O14791|APOL1_HUMAN;tr|B1AH94|B1AH94_HUMAN;tr|B1AH95|B1AH95_HUMAN;tr|F8WCH3|F8WCH3_HUMAN;tr|B1AH96|B1AH96_HUMAN	sp|O14791|APOL1_HUMAN;tr|B1AH94|B1AH94_HUMAN;tr|B1AH95|B1AH95_HUMAN;tr|F8WCH3|F8WCH3_HUMAN;tr|B1AH96|B1AH96_HUMAN	sp|O14791|APOL1_HUMAN Apolipoprotein L1 OS=Homo sapiens OX=9606 GN=APOL1 PE=1 SV=5;tr|B1AH94|B1AH94_HUMAN Apolipoprotein L1 (Fragment) OS=Homo sapiens OX=9606 GN=APOL1 PE=1 SV=1;tr|B1AH95|B1AH95_HUMAN Apolipoprotein L1 OS=Homo sapiens OX=9606 GN=APOL1 PE=1	O14791	APOL1	5	2	2	2	1	1	2	2	2	2	1	1	2	2	2	2	1	1	2	8	8	8	43.974	398	398;118;141;142;159	0	10.457	By MS/MS	By matching	By MS/MS	By MS/MS	By matching	By MS/MS	8	8	8	4.3	4.3	8	151760	64597	16488	20579	12801	6335
tr|J3KQL8|J3KQL8_HUMAN;sp|Q9BQE5|APOL2_HUMAN;tr|E9PM95|E9PM95_HUMAN;tr|B0QYK8|B0QYK8_HUMAN	tr|J3KQL8|J3KQL8_HUMAN;sp|Q9BQE5|APOL2_HUMAN	tr|J3KQL8|J3KQL8_HUMAN Apolipoprotein L2 OS=Homo sapiens OX=9606 GN=APOL2 PE=1 SV=2;sp|Q9BQE5|APOL2_HUMAN Apolipoprotein L2 OS=Homo sapiens OX=9606 GN=APOL2 PE=1 SV=1	Q9BQE5	APOL2	4	9	9	7	6	7	8	9	9	7	6	7	8	9	9	7	6	7	8	31.4	31.4	31.4	48.915	449	449;337;128;74	0	64.192	By MS/MS	By MS/MS	By MS/MS	By MS/MS	By MS/MS	By MS/MS	28.3	27.4	21.2	20.9	23.6	22.7	2070800	618820	276270	231420	267750	190710
tr|H7C1U8|H7C1U8_HUMAN;sp|Q9BUR5|MIC26_HUMAN;tr|A0A0J9YXS4|A0A0J9YXS4_HUMAN;tr|A0A0J9YWW6|A0A0J9YWW6_HUMAN;tr|G3V1B6|G3V1B6_HUMAN	tr|H7C1U8|H7C1U8_HUMAN;sp|Q9BUR5|MIC26_HUMAN	tr|H7C1U8|H7C1U8_HUMAN MICOS complex subunit (Fragment) OS=Homo sapiens OX=9606 GN=APOO PE=1 SV=1;sp|Q9BUR5|MIC26_HUMAN MICOS complex subunit MIC26 OS=Homo sapiens OX=9606 GN=APOO PE=1 SV=1	Q9BUR5	APOO	5	5	5	5	5	5	5	5	5	5	5	5	5	5	5	5	5	5	5	53.9	53.9	53.9	20.08	178	178;198;81;90;114	0	50.578	By MS/MS	By MS/MS	By MS/MS	By MS/MS	By MS/MS	By MS/MS	52.8	47.8	37.1	37.1	52.8	37.1	3274100	434820	563440	560860	259090	418700
tr|A0A087WUX8|A0A087WUX8_HUMAN;tr|A0A087WYF7|A0A087WYF7_HUMAN;sp|Q6UXV4|MIC27_HUMAN	tr|A0A087WUX8|A0A087WUX8_HUMAN;tr|A0A087WYF7|A0A087WYF7_HUMAN;sp|Q6UXV4|MIC27_HUMAN	tr|A0A087WUX8|A0A087WUX8_HUMAN MICOS complex subunit OS=Homo sapiens OX=9606 GN=APOOL PE=1 SV=1;tr|A0A087WYF7|A0A087WYF7_HUMAN MICOS complex subunit OS=Homo sapiens OX=9606 GN=APOOL PE=1 SV=1;sp|Q6UXV4|MIC27_HUMAN MICOS complex subunit MIC27 OS=Homo sapien	Q6UXV4	APOOL	3	4	4	4	4	3	5	4	4	4	4	3	5	4	4	4	4	3	5	31.9	31.9	31.9	28.761	263	263;268;268	0	90.524	By MS/MS	By MS/MS	By MS/MS	By MS/MS	By MS/MS	By MS/MS	27.4	27.4	27.4	27.4	17.9	31.9	1731600	273970	279070	418590	436690	53512
tr|A0A0A0MRG2|A0A0A0MRG2_HUMAN;tr|E9PG40|E9PG40_HUMAN;sp|P05067|A4_HUMAN;tr|H7C0V9|H7C0V9_HUMAN;tr|H7C2L2|H7C2L2_HUMAN	tr|A0A0A0MRG2|A0A0A0MRG2_HUMAN;tr|E9PG40|E9PG40_HUMAN;sp|P05067|A4_HUMAN	tr|A0A0A0MRG2|A0A0A0MRG2_HUMAN Amyloid-beta precursor protein OS=Homo sapiens OX=9606 GN=APP PE=1 SV=1;tr|E9PG40|E9PG40_HUMAN Amyloid-beta precursor protein OS=Homo sapiens OX=9606 GN=APP PE=1 SV=1;sp|P05067|A4_HUMAN Amyloid-beta precursor protein OS=Homo	P05067	APP	5	10	8	10	9	7	11	10	8	10	9	7	11	10	8	10	9	7	11	23	23	23	75.109	660	660;714;770;485;181	0	66.488	By MS/MS	By MS/MS	By MS/MS	By MS/MS	By MS/MS	By MS/MS	21.4	17.7	21.4	19.5	15	23	3455500	766060	360580	584120	551000	299450
sp|Q9UKG1|DP13A_HUMAN;tr|C9JAB0|C9JAB0_HUMAN;tr|C9K0C4|C9K0C4_HUMAN	sp|Q9UKG1|DP13A_HUMAN	sp|Q9UKG1|DP13A_HUMAN DCC-interacting protein 13-alpha OS=Homo sapiens OX=9606 GN=APPL1 PE=1 SV=1	Q9UKG1	APPL1	3	10	9	10	10	8	10	10	9	10	10	8	10	10	9	10	10	8	10	26.2	26.2	26.2	79.663	709	709;133;114	0	103.56	By MS/MS	By MS/MS	By MS/MS	By MS/MS	By MS/MS	By MS/MS	24.3	22.4	24.3	22.3	20.5	24.3	2925000	660420	470960	604780	689350	155660
sp|Q8NEU8|DP13B_HUMAN;tr|F8VXB0|F8VXB0_HUMAN;tr|F8VWV2|F8VWV2_HUMAN;tr|H0YH86|H0YH86_HUMAN;tr|F8W124|F8W124_HUMAN;tr|F8VS86|F8VS86_HUMAN	sp|Q8NEU8|DP13B_HUMAN;tr|F8VXB0|F8VXB0_HUMAN	sp|Q8NEU8|DP13B_HUMAN DCC-interacting protein 13-beta OS=Homo sapiens OX=9606 GN=APPL2 PE=1 SV=3;tr|F8VXB0|F8VXB0_HUMAN DCC-interacting protein 13-beta OS=Homo sapiens OX=9606 GN=APPL2 PE=1 SV=1	Q8NEU8	APPL2	6	13	14	13	11	13	14	13	14	13	11	13	14	13	14	13	11	13	14	36	36	36	74.493	664	664;235;144;188;61;107	0	122.95	By MS/MS	By MS/MS	By MS/MS	By MS/MS	By MS/MS	By MS/MS	32.1	36	32.1	25.2	31.9	36	3917300	678850	687990	692400	673990	351990
sp|P07741|APT_HUMAN;tr|H3BQF1|H3BQF1_HUMAN;tr|H3BQZ9|H3BQZ9_HUMAN;tr|H3BQB1|H3BQB1_HUMAN;tr|H3BSW3|H3BSW3_HUMAN	sp|P07741|APT_HUMAN;tr|H3BQF1|H3BQF1_HUMAN;tr|H3BQZ9|H3BQZ9_HUMAN;tr|H3BQB1|H3BQB1_HUMAN	sp|P07741|APT_HUMAN Adenine phosphoribosyltransferase OS=Homo sapiens OX=9606 GN=APRT PE=1 SV=2;tr|H3BQF1|H3BQF1_HUMAN Adenine phosphoribosyltransferase (Fragment) OS=Homo sapiens OX=9606 GN=APRT PE=1 SV=8;tr|H3BQZ9|H3BQZ9_HUMAN Adenine phosphoribosyltrans	P07741	APRT	5	6	7	7	7	7	7	6	7	7	7	7	7	6	7	7	7	7	7	62.8	62.8	62.8	19.608	180	180;148;153;162;63	0	121.36	By MS/MS	By MS/MS	By MS/MS	By MS/MS	By MS/MS	By MS/MS	57.2	62.8	62.8	62.8	62.8	62.8	9327400	1271800	2777500	1189300	1954100	669170
sp|Q7Z2E3|APTX_HUMAN;tr|C9JZ40|C9JZ40_HUMAN;tr|C9J8U3|C9J8U3_HUMAN;tr|A0A0A0MRW7|A0A0A0MRW7_HUMAN;tr|A0A5F9ZI51|A0A5F9ZI51_HUMAN;tr|A0A5F9ZGW5|A0A5F9ZGW5_HUMAN;tr|F8W6G5|F8W6G5_HUMAN	sp|Q7Z2E3|APTX_HUMAN;tr|C9JZ40|C9JZ40_HUMAN;tr|C9J8U3|C9J8U3_HUMAN;tr|A0A0A0MRW7|A0A0A0MRW7_HUMAN;tr|A0A5F9ZI51|A0A5F9ZI51_HUMAN;tr|A0A5F9ZGW5|A0A5F9ZGW5_HUMAN	sp|Q7Z2E3|APTX_HUMAN Aprataxin OS=Homo sapiens OX=9606 GN=APTX PE=1 SV=2;tr|C9JZ40|C9JZ40_HUMAN Aprataxin (Fragment) OS=Homo sapiens OX=9606 GN=APTX PE=1 SV=1;tr|C9J8U3|C9J8U3_HUMAN Aprataxin OS=Homo sapiens OX=9606 GN=APTX PE=1 SV=2;tr|A0A0A0MRW7|A0A0A0MR	Q7Z2E3	APTX	7	4	4	3	2	2	3	4	4	3	2	2	3	4	4	3	2	2	3	21.6	21.6	21.6	40.74	356	356;216;303;336;104;138;198	0	8.4472	By MS/MS	By MS/MS	By MS/MS	By MS/MS	By matching	By MS/MS	21.6	21.6	17.4	14.3	10.1	18.5	273600	75128	44343	43379	51373	10647
sp|Q8NBQ7|AQP11_HUMAN	sp|Q8NBQ7|AQP11_HUMAN	sp|Q8NBQ7|AQP11_HUMAN Aquaporin-11 OS=Homo sapiens OX=9606 GN=AQP11 PE=1 SV=1	Q8NBQ7	AQP11	1	1	1	1	1	0	1	1	1	1	1	0	1	1	1	1	1	0	1	8.5	8.5	8.5	30.203	271	271	0	20.299	By MS/MS	By MS/MS	By MS/MS	By MS/MS		By MS/MS	8.5	8.5	8.5	8.5	0	8.5	544240	123780	72791	104660	144670	0
sp|P41181|AQP2_HUMAN	sp|P41181|AQP2_HUMAN	sp|P41181|AQP2_HUMAN Aquaporin-2 OS=Homo sapiens OX=9606 GN=AQP2 PE=1 SV=1	P41181	AQP2	1	1	2	1	0	1	1	1	2	1	0	1	1	1	2	1	0	1	1	15.5	15.5	15.5	28.837	271	271	0	41.872	By MS/MS	By MS/MS	By matching		By MS/MS	By MS/MS	11.4	15.5	11.4	0	11.4	11.4	968180	266820	427120	3700.7	0	133940
sp|O60306|AQR_HUMAN;tr|H0YH15|H0YH15_HUMAN	sp|O60306|AQR_HUMAN	sp|O60306|AQR_HUMAN RNA helicase aquarius OS=Homo sapiens OX=9606 GN=AQR PE=1 SV=4	O60306	AQR	2	10	9	10	7	6	8	10	9	10	7	6	8	9	8	9	7	5	7	13.4	13.4	12.2	171.29	1485	1485;646	0	47.527	By MS/MS	By MS/MS	By MS/MS	By MS/MS	By MS/MS	By MS/MS	13.4	11.4	13.4	8.7	7.5	10.8	2768800	672010	633820	458110	324650	222900
sp|P10398|ARAF_HUMAN;tr|Q96II5|Q96II5_HUMAN;tr|H7C4S5|H7C4S5_HUMAN;tr|A0A2R8Y492|A0A2R8Y492_HUMAN;sp|P15056|BRAF_HUMAN;tr|H7C560|H7C560_HUMAN;tr|A0A2U3TZI2|A0A2U3TZI2_HUMAN;tr|A0A2R8Y8E0|A0A2R8Y8E0_HUMAN	sp|P10398|ARAF_HUMAN;tr|Q96II5|Q96II5_HUMAN	sp|P10398|ARAF_HUMAN Serine/threonine-protein kinase A-Raf OS=Homo sapiens OX=9606 GN=ARAF PE=1 SV=2;tr|Q96II5|Q96II5_HUMAN ARAF protein OS=Homo sapiens OX=9606 GN=ARAF PE=1 SV=1	P10398	ARAF	8	4	4	3	4	3	4	4	4	3	4	3	4	3	3	2	3	2	3	12.7	12.7	10.7	67.585	606	606;609;231;411;766;767;806;807	0	9.259	By MS/MS	By MS/MS	By MS/MS	By MS/MS	By matching	By MS/MS	8.9	8.9	6.4	10.2	6.9	10.2	388520	57560	83654	68110	110800	8803
tr|A0A0A0MSJ2|A0A0A0MSJ2_HUMAN;tr|E7EU13|E7EU13_HUMAN;sp|Q96P48|ARAP1_HUMAN	tr|A0A0A0MSJ2|A0A0A0MSJ2_HUMAN;tr|E7EU13|E7EU13_HUMAN;sp|Q96P48|ARAP1_HUMAN	tr|A0A0A0MSJ2|A0A0A0MSJ2_HUMAN Arf-GAP with Rho-GAP domain, ANK repeat and PH domain-containing protein 1 OS=Homo sapiens OX=9606 GN=ARAP1 PE=1 SV=1;tr|E7EU13|E7EU13_HUMAN Arf-GAP with Rho-GAP domain, ANK repeat and PH domain-containing protein 1 OS=Homo s	A0A0A0MSJ2	ARAP1	3	2	2	1	1	0	2	2	2	1	1	0	2	2	2	1	1	0	2	4.1	4.1	4.1	77.531	679	679;1194;1450	0.00055351	3.3333	By matching	By MS/MS	By MS/MS	By matching		By matching	4.1	4.1	2.1	2.1	0	4.1	223420	53441	57646	29348	34316	0
sp|Q8WZ64|ARAP2_HUMAN;tr|A0A0C4DGW1|A0A0C4DGW1_HUMAN	sp|Q8WZ64|ARAP2_HUMAN	sp|Q8WZ64|ARAP2_HUMAN Arf-GAP with Rho-GAP domain, ANK repeat and PH domain-containing protein 2 OS=Homo sapiens OX=9606 GN=ARAP2 PE=1 SV=3	Q8WZ64	ARAP2	2	3	3	3	3	2	3	3	3	3	3	2	3	3	3	3	3	2	3	2.5	2.5	2.5	193.45	1704	1704;863	0.0035953	2.2802	By MS/MS	By matching	By MS/MS	By matching	By MS/MS	By MS/MS	2.5	2.5	2.5	2.5	1.6	2.5	2189000	339860	259190	406100	693010	63595
sp|P48444|COPD_HUMAN;tr|B0YIW6|B0YIW6_HUMAN;tr|Q6P1Q5|Q6P1Q5_HUMAN;tr|E9PK34|E9PK34_HUMAN	sp|P48444|COPD_HUMAN;tr|B0YIW6|B0YIW6_HUMAN	sp|P48444|COPD_HUMAN Coatomer subunit delta OS=Homo sapiens OX=9606 GN=ARCN1 PE=1 SV=1;tr|B0YIW6|B0YIW6_HUMAN Coatomer subunit delta OS=Homo sapiens OX=9606 GN=ARCN1 PE=1 SV=1	P48444	ARCN1	4	16	14	16	15	15	16	16	14	16	15	15	16	16	14	16	15	15	16	47.6	47.6	47.6	57.21	511	511;552;189;83	0	59.573	By MS/MS	By MS/MS	By MS/MS	By MS/MS	By MS/MS	By MS/MS	46	38	42.7	40.7	40.1	42.7	10321000	2133400	2079400	2009700	1904900	493530
sp|P15514|AREG_HUMAN;tr|D6RFX5|D6RFX5_HUMAN	sp|P15514|AREG_HUMAN;tr|D6RFX5|D6RFX5_HUMAN	sp|P15514|AREG_HUMAN Amphiregulin OS=Homo sapiens OX=9606 GN=AREG PE=1 SV=2;tr|D6RFX5|D6RFX5_HUMAN Amphiregulin OS=Homo sapiens OX=9606 GN=AREG PE=1 SV=1	P15514	AREG	2	3	2	3	3	3	4	3	2	3	3	3	4	3	2	3	3	3	4	16.7	16.7	16.7	27.895	252	252;274	0	11.617	By MS/MS	By MS/MS	By MS/MS	By MS/MS	By MS/MS	By MS/MS	12.3	8.7	12.3	12.3	12.3	16.7	2650900	1039400	87676	684500	419030	131390
sp|P84077|ARF1_HUMAN	sp|P84077|ARF1_HUMAN	sp|P84077|ARF1_HUMAN ADP-ribosylation factor 1 OS=Homo sapiens OX=9606 GN=ARF1 PE=1 SV=2	P84077	ARF1	1	11	11	10	11	9	11	6	6	5	6	6	6	1	1	0	1	1	1	70.7	40.9	14.9	20.697	181	181	0	88.847	By MS/MS	By MS/MS	By MS/MS	By MS/MS	By MS/MS	By MS/MS	70.7	70.7	55.8	70.7	68.5	70.7	28165000	5088000	5250000	5521400	3950900	2783200
sp|P61204|ARF3_HUMAN;tr|F5H423|F5H423_HUMAN;tr|F5H0C7|F5H0C7_HUMAN;tr|H0YGG7|H0YGG7_HUMAN;tr|F5H1V1|F5H1V1_HUMAN;tr|F5H6T5|F5H6T5_HUMAN;tr|F8WDB3|F8WDB3_HUMAN	sp|P61204|ARF3_HUMAN;tr|F5H423|F5H423_HUMAN;tr|F5H0C7|F5H0C7_HUMAN	sp|P61204|ARF3_HUMAN ADP-ribosylation factor 3 OS=Homo sapiens OX=9606 GN=ARF3 PE=1 SV=2;tr|F5H423|F5H423_HUMAN Uncharacterized protein OS=Homo sapiens OX=9606 PE=3 SV=1;tr|F5H0C7|F5H0C7_HUMAN ADP-ribosylation factor 3 (Fragment) OS=Homo sapiens OX=9606 GN	P61204	ARF3	7	10	11	10	11	9	11	0	1	0	1	1	1	0	1	0	1	1	1	70.7	14.9	14.9	20.601	181	181;210;102;62;40;50;59	0	32.184	By matching	By MS/MS	By matching	By matching	By MS/MS	By MS/MS	55.8	70.7	55.8	70.7	68.5	70.7	647970	0	322070	0	1211.9	177070
sp|P18085|ARF4_HUMAN;tr|C9JPM4|C9JPM4_HUMAN;tr|C9JAK5|C9JAK5_HUMAN;tr|U3KQF2|U3KQF2_HUMAN	sp|P18085|ARF4_HUMAN;tr|C9JPM4|C9JPM4_HUMAN;tr|C9JAK5|C9JAK5_HUMAN	sp|P18085|ARF4_HUMAN ADP-ribosylation factor 4 OS=Homo sapiens OX=9606 GN=ARF4 PE=1 SV=3;tr|C9JPM4|C9JPM4_HUMAN ADP-ribosylation factor 4 (Fragment) OS=Homo sapiens OX=9606 GN=ARF4 PE=1 SV=1;tr|C9JAK5|C9JAK5_HUMAN ADP-ribosylation factor 4 OS=Homo sapiens	P18085	ARF4	4	12	12	12	12	10	11	12	12	12	12	10	11	7	7	7	7	7	6	77.2	77.2	47.2	20.511	180	180;127;153;71	0	300.16	By MS/MS	By MS/MS	By MS/MS	By MS/MS	By MS/MS	By MS/MS	77.2	77.2	77.2	77.2	75	69.4	31253000	5832700	5791500	6091400	5549000	2372600
sp|P84085|ARF5_HUMAN;tr|C9J1Z8|C9J1Z8_HUMAN	sp|P84085|ARF5_HUMAN;tr|C9J1Z8|C9J1Z8_HUMAN	sp|P84085|ARF5_HUMAN ADP-ribosylation factor 5 OS=Homo sapiens OX=9606 GN=ARF5 PE=1 SV=2;tr|C9J1Z8|C9J1Z8_HUMAN ADP-ribosylation factor 5 (Fragment) OS=Homo sapiens OX=9606 GN=ARF5 PE=1 SV=1	P84085	ARF5	2	10	11	11	11	9	11	4	5	5	5	5	5	4	5	5	5	5	5	61.7	31.7	31.7	20.529	180	180;150	0	19.611	By MS/MS	By MS/MS	By MS/MS	By MS/MS	By MS/MS	By MS/MS	53.9	61.7	61.7	61.7	59.4	61.7	3078100	537550	540630	567700	783830	261820
sp|P62330|ARF6_HUMAN	sp|P62330|ARF6_HUMAN	sp|P62330|ARF6_HUMAN ADP-ribosylation factor 6 OS=Homo sapiens OX=9606 GN=ARF6 PE=1 SV=2	P62330	ARF6	1	6	6	6	6	6	5	6	6	6	6	6	5	6	6	6	6	6	5	60	60	60	20.082	175	175	0	78.965	By MS/MS	By MS/MS	By MS/MS	By MS/MS	By MS/MS	By MS/MS	60	60	60	53.7	60	53.7	4142700	986040	648770	824980	354080	509110
sp|Q8N6T3|ARFG1_HUMAN;tr|E5RHT6|E5RHT6_HUMAN;tr|F8W1U7|F8W1U7_HUMAN;tr|F8VWH9|F8VWH9_HUMAN;tr|E5RHC5|E5RHC5_HUMAN;tr|E5RHH7|E5RHH7_HUMAN;tr|H0YIQ0|H0YIQ0_HUMAN;tr|F8VWB3|F8VWB3_HUMAN;tr|E5RGL6|E5RGL6_HUMAN	sp|Q8N6T3|ARFG1_HUMAN;tr|E5RHT6|E5RHT6_HUMAN;tr|F8W1U7|F8W1U7_HUMAN;tr|F8VWH9|F8VWH9_HUMAN;tr|E5RHC5|E5RHC5_HUMAN	sp|Q8N6T3|ARFG1_HUMAN ADP-ribosylation factor GTPase-activating protein 1 OS=Homo sapiens OX=9606 GN=ARFGAP1 PE=1 SV=2;tr|E5RHT6|E5RHT6_HUMAN ADP-ribosylation factor GTPase-activating protein 1 (Fragment) OS=Homo sapiens OX=9606 GN=ARFGAP1 PE=1 SV=2;tr|F8W	Q8N6T3	ARFGAP1	9	7	7	7	7	5	6	7	7	7	7	5	6	7	7	7	7	5	6	28.3	28.3	28.3	44.667	406	406;244;271;340;261;153;104;122;130	0	80.085	By MS/MS	By MS/MS	By MS/MS	By MS/MS	By MS/MS	By MS/MS	28.3	28.3	28.3	28.3	20	24.6	2280200	458440	359220	509080	443320	120890
tr|A0A0D9SF70|A0A0D9SF70_HUMAN;tr|G5E9L0|G5E9L0_HUMAN;sp|Q8N6H7|ARFG2_HUMAN;tr|E9PQP3|E9PQP3_HUMAN;tr|H0YDN9|H0YDN9_HUMAN;tr|E9PIY6|E9PIY6_HUMAN;tr|E9PMU9|E9PMU9_HUMAN	tr|A0A0D9SF70|A0A0D9SF70_HUMAN;tr|G5E9L0|G5E9L0_HUMAN;sp|Q8N6H7|ARFG2_HUMAN;tr|E9PQP3|E9PQP3_HUMAN	tr|A0A0D9SF70|A0A0D9SF70_HUMAN ADP-ribosylation factor GTPase-activating protein 2 OS=Homo sapiens OX=9606 GN=ARFGAP2 PE=1 SV=1;tr|G5E9L0|G5E9L0_HUMAN ADP-ribosylation factor GTPase-activating protein 2 OS=Homo sapiens OX=9606 GN=ARFGAP2 PE=1 SV=2;sp|Q8N6H	Q8N6H	ARFGAP2	7	4	3	5	3	3	4	4	3	5	3	3	4	3	2	4	3	2	4	19.5	19.5	15.8	42.153	385	385;493;521;274;237;327;156	0	48.409	By MS/MS	By MS/MS	By MS/MS	By MS/MS	By matching	By MS/MS	13.5	10.6	19.5	13.5	11.2	15.8	917810	137760	146640	270160	212680	72366
tr|H0Y6A0|H0Y6A0_HUMAN	tr|H0Y6A0|H0Y6A0_HUMAN	tr|H0Y6A0|H0Y6A0_HUMAN ADP-ribosylation factor GTPase-activating protein 3 (Fragment) OS=Homo sapiens OX=9606 GN=ARFGAP3 PE=1 SV=1	H0Y6A0	ARFGAP3	1	4	4	3	4	1	3	1	1	1	1	0	1	1	1	1	1	0	1	27.5	5.5	5.5	29.956	273	273	0	27.622	By MS/MS	By MS/MS	By MS/MS	By MS/MS	By matching	By matching	24.2	24.2	20.1	21.2	6.2	17.9	118250	21476	16681	42413	27011	0
sp|Q9NP61|ARFG3_HUMAN;tr|B0QYV9|B0QYV9_HUMAN;tr|B0QYV8|B0QYV8_HUMAN	sp|Q9NP61|ARFG3_HUMAN	sp|Q9NP61|ARFG3_HUMAN ADP-ribosylation factor GTPase-activating protein 3 OS=Homo sapiens OX=9606 GN=ARFGAP3 PE=1 SV=1	Q9NP61	ARFGAP3	3	6	6	5	6	3	5	6	6	5	6	3	5	3	3	3	3	2	3	22.1	22.1	10.5	56.928	516	516;92;152	0	86.336	By MS/MS	By MS/MS	By MS/MS	By MS/MS	By MS/MS	By MS/MS	20.3	20.3	18.2	18.8	9.1	17.1	1631100	330360	357430	194440	490420	104940
sp|Q9Y6D6|BIG1_HUMAN;tr|E5RIF2|E5RIF2_HUMAN;tr|E5RHL7|E5RHL7_HUMAN;tr|E5RHZ1|E5RHZ1_HUMAN	sp|Q9Y6D6|BIG1_HUMAN;tr|E5RIF2|E5RIF2_HUMAN	sp|Q9Y6D6|BIG1_HUMAN Brefeldin A-inhibited guanine nucleotide-exchange protein 1 OS=Homo sapiens OX=9606 GN=ARFGEF1 PE=1 SV=2;tr|E5RIF2|E5RIF2_HUMAN Brefeldin A-inhibited guanine nucleotide-exchange protein 1 (Fragment) OS=Homo sapiens OX=9606 GN=ARFGEF1 P	Q9Y6D6	ARFGEF1	4	18	18	20	20	9	18	18	18	20	20	9	18	11	12	13	14	5	12	20.3	20.3	14.3	208.76	1849	1849;1279;825;192	0	88.779	By MS/MS	By MS/MS	By MS/MS	By MS/MS	By MS/MS	By MS/MS	16.5	16.9	18.6	18.4	8.1	16	3164500	573570	619590	666810	584460	124710
sp|Q9Y6D5|BIG2_HUMAN;tr|E5RJN9|E5RJN9_HUMAN	sp|Q9Y6D5|BIG2_HUMAN	sp|Q9Y6D5|BIG2_HUMAN Brefeldin A-inhibited guanine nucleotide-exchange protein 2 OS=Homo sapiens OX=9606 GN=ARFGEF2 PE=1 SV=3	Q9Y6D5	ARFGEF2	2	14	12	15	12	8	12	7	6	8	6	4	6	7	6	8	6	4	6	14.5	8.2	8.2	202.04	1785	1785;118	0	16.303	By MS/MS	By MS/MS	By MS/MS	By MS/MS	By matching	By MS/MS	12.4	11	13.1	10.6	6.7	10.2	1121800	192600	277050	276980	91128	36797
sp|P53367|ARFP1_HUMAN	sp|P53367|ARFP1_HUMAN	sp|P53367|ARFP1_HUMAN Arfaptin-1 OS=Homo sapiens OX=9606 GN=ARFIP1 PE=1 SV=2	P53367	ARFIP1	1	6	6	6	6	7	6	6	6	6	6	7	6	6	6	6	6	7	6	37.3	37.3	37.3	41.738	373	373	0	180.11	By MS/MS	By MS/MS	By MS/MS	By MS/MS	By MS/MS	By MS/MS	31.1	27.3	31.1	31.1	30.6	25.7	2743300	560740	458830	560270	589000	156510
sp|P53365|ARFP2_HUMAN;tr|A0A087X1E4|A0A087X1E4_HUMAN;tr|E9PPY7|E9PPY7_HUMAN;tr|E9PRV8|E9PRV8_HUMAN	sp|P53365|ARFP2_HUMAN;tr|A0A087X1E4|A0A087X1E4_HUMAN	sp|P53365|ARFP2_HUMAN Arfaptin-2 OS=Homo sapiens OX=9606 GN=ARFIP2 PE=1 SV=1;tr|A0A087X1E4|A0A087X1E4_HUMAN Arfaptin-2 OS=Homo sapiens OX=9606 GN=ARFIP2 PE=1 SV=1	P53365	ARFIP2	4	3	3	3	5	2	3	3	3	3	5	2	3	3	3	3	5	2	3	24	24	24	37.855	341	341;374;159;202	0	9.9241	By MS/MS	By MS/MS	By MS/MS	By MS/MS	By matching	By MS/MS	14.7	14.7	12.6	24	8.2	16.1	343330	57159	52745	86758	117080	7406.1
sp|Q13795|ARFRP_HUMAN	sp|Q13795|ARFRP_HUMAN	sp|Q13795|ARFRP_HUMAN ADP-ribosylation factor-related protein 1 OS=Homo sapiens OX=9606 GN=ARFRP1 PE=1 SV=1	Q13795	ARFRP1	1	1	1	1	0	1	1	1	1	1	0	1	1	1	1	1	0	1	1	9	9	9	22.614	201	201	0	23.703	By MS/MS	By MS/MS	By MS/MS		By MS/MS	By MS/MS	9	9	9	0	9	9	247170	45968	56235	39343	0	25761
tr|A0A5F9ZH78|A0A5F9ZH78_HUMAN;tr|A0A5F9ZGN6|A0A5F9ZGN6_HUMAN;sp|P05089|ARGI1_HUMAN	tr|A0A5F9ZH78|A0A5F9ZH78_HUMAN;tr|A0A5F9ZGN6|A0A5F9ZGN6_HUMAN;sp|P05089|ARGI1_HUMAN	tr|A0A5F9ZH78|A0A5F9ZH78_HUMAN Arginase-1 OS=Homo sapiens OX=9606 GN=ARG1 PE=4 SV=1;tr|A0A5F9ZGN6|A0A5F9ZGN6_HUMAN Arginase-1 OS=Homo sapiens OX=9606 GN=ARG1 PE=4 SV=1;sp|P05089|ARGI1_HUMAN Arginase-1 OS=Homo sapiens OX=9606 GN=ARG1 PE=1 SV=2	P05089	ARG1	3	0	2	0	0	1	0	0	2	0	0	1	0	0	2	0	0	1	0	16	16	16	25.66	237	237;304;322	0	8.1884		By MS/MS			By MS/MS		0	16	0	0	8.4	0	96701	0	51528	0	0	45173
sp|Q07960|RHG01_HUMAN;tr|H0YE29|H0YE29_HUMAN;tr|E9PNR6|E9PNR6_HUMAN	sp|Q07960|RHG01_HUMAN;tr|H0YE29|H0YE29_HUMAN	sp|Q07960|RHG01_HUMAN Rho GTPase-activating protein 1 OS=Homo sapiens OX=9606 GN=ARHGAP1 PE=1 SV=1;tr|H0YE29|H0YE29_HUMAN Rho GTPase-activating protein 1 (Fragment) OS=Homo sapiens OX=9606 GN=ARHGAP1 PE=1 SV=1	Q07960	ARHGAP1	3	15	14	16	14	14	15	15	14	16	14	14	15	15	14	16	14	14	15	56.3	56.3	56.3	50.435	439	439;334;192	0	192.99	By MS/MS	By MS/MS	By MS/MS	By MS/MS	By MS/MS	By MS/MS	53.5	51	56.3	51	52.2	53.8	16617000	2568100	3890900	3284700	2911200	1329400
sp|Q8IWW6|RHG12_HUMAN;tr|Q1RLN5|Q1RLN5_HUMAN;tr|H0Y5D8|H0Y5D8_HUMAN	sp|Q8IWW6|RHG12_HUMAN;tr|Q1RLN5|Q1RLN5_HUMAN	sp|Q8IWW6|RHG12_HUMAN Rho GTPase-activating protein 12 OS=Homo sapiens OX=9606 GN=ARHGAP12 PE=1 SV=1;tr|Q1RLN5|Q1RLN5_HUMAN ARHGAP12 protein OS=Homo sapiens OX=9606 GN=ARHGAP12 PE=1 SV=1	Q8IWW6	ARHGAP12	3	3	3	4	4	0	4	3	3	4	4	0	4	3	3	4	4	0	4	7.8	7.8	7.8	96.253	846	846;799;196	0	26.45	By MS/MS	By MS/MS	By MS/MS	By MS/MS		By MS/MS	6	5.4	7.8	7.8	0	7.8	526340	74021	34171	229960	101870	0
sp|Q68EM7|RHG17_HUMAN;tr|C9IZD3|C9IZD3_HUMAN;tr|I3L4P0|I3L4P0_HUMAN;tr|I3L1S9|I3L1S9_HUMAN;tr|I3L4P6|I3L4P6_HUMAN	sp|Q68EM7|RHG17_HUMAN;tr|C9IZD3|C9IZD3_HUMAN	sp|Q68EM7|RHG17_HUMAN Rho GTPase-activating protein 17 OS=Homo sapiens OX=9606 GN=ARHGAP17 PE=1 SV=1;tr|C9IZD3|C9IZD3_HUMAN Rho GTPase-activating protein 17 (Fragment) OS=Homo sapiens OX=9606 GN=ARHGAP17 PE=1 SV=3	Q68EM7	ARHGAP17	5	5	6	6	6	4	6	5	6	6	6	4	6	5	6	6	6	4	6	9.6	9.6	9.6	95.436	881	881;211;71;124;76	0	61.326	By MS/MS	By MS/MS	By MS/MS	By MS/MS	By MS/MS	By MS/MS	8.1	9.6	9.6	9.6	6.4	9.6	2050500	350920	309190	422940	417970	135640
sp|Q8N392|RHG18_HUMAN	sp|Q8N392|RHG18_HUMAN	sp|Q8N392|RHG18_HUMAN Rho GTPase-activating protein 18 OS=Homo sapiens OX=9606 GN=ARHGAP18 PE=1 SV=3	Q8N392	ARHGAP18	1	10	10	10	9	7	9	10	10	10	9	7	9	10	10	10	9	7	9	25.3	25.3	25.3	74.976	663	663	0	54.371	By MS/MS	By MS/MS	By MS/MS	By MS/MS	By matching	By MS/MS	23.4	23.4	23.4	21.3	16.7	21.6	1629900	281510	349380	296040	367380	59953
sp|Q5T5U3|RHG21_HUMAN;tr|E7ESW5|E7ESW5_HUMAN;tr|A0A1B0GV73|A0A1B0GV73_HUMAN;tr|A0A1B0GTZ9|A0A1B0GTZ9_HUMAN;tr|A0A087WW76|A0A087WW76_HUMAN;tr|A0A452Q6Z5|A0A452Q6Z5_HUMAN	sp|Q5T5U3|RHG21_HUMAN;tr|E7ESW5|E7ESW5_HUMAN;tr|A0A1B0GV73|A0A1B0GV73_HUMAN;tr|A0A1B0GTZ9|A0A1B0GTZ9_HUMAN;tr|A0A087WW76|A0A087WW76_HUMAN;tr|A0A452Q6Z5|A0A452Q6Z5_HUMAN	sp|Q5T5U3|RHG21_HUMAN Rho GTPase-activating protein 21 OS=Homo sapiens OX=9606 GN=ARHGAP21 PE=1 SV=2;tr|E7ESW5|E7ESW5_HUMAN Rho GTPase-activating protein 21 (Fragment) OS=Homo sapiens OX=9606 GN=ARHGAP21 PE=1 SV=1;tr|A0A1B0GV73|A0A1B0GV73_HUMAN Rho GTPase-	Q5T5U3	ARHGAP21	6	2	4	2	3	1	3	2	4	2	3	1	3	2	4	2	3	1	3	4.1	4.1	4.1	217.46	1958	1958;1131;1217;489;1406;1407	0	5.3726	By matching	By MS/MS	By MS/MS	By MS/MS	By matching	By matching	1.7	4.1	1.7	2.7	1.4	3.2	478470	28069	143590	51048	68581	65350
sp|Q9NRY4|RHG35_HUMAN	sp|Q9NRY4|RHG35_HUMAN	sp|Q9NRY4|RHG35_HUMAN Rho GTPase-activating protein 35 OS=Homo sapiens OX=9606 GN=ARHGAP35 PE=1 SV=3	Q9NRY4	ARHGAP35	1	8	7	7	8	3	7	8	7	7	8	3	7	8	7	7	8	3	7	9.4	9.4	9.4	170.51	1499	1499	0	26.081	By MS/MS	By MS/MS	By MS/MS	By MS/MS	By matching	By MS/MS	9.4	7.8	7.9	9.4	3.2	8.5	1087800	209440	156320	260310	294640	4710.4
sp|A6NI28|RHG42_HUMAN;tr|E9PJK4|E9PJK4_HUMAN;tr|H0YEJ7|H0YEJ7_HUMAN	sp|A6NI28|RHG42_HUMAN;tr|E9PJK4|E9PJK4_HUMAN	sp|A6NI28|RHG42_HUMAN Rho GTPase-activating protein 42 OS=Homo sapiens OX=9606 GN=ARHGAP42 PE=1 SV=3;tr|E9PJK4|E9PJK4_HUMAN Rho GTPase-activating protein 42 OS=Homo sapiens OX=9606 GN=ARHGAP42 PE=1 SV=1	A6NI28	ARHGAP42	3	2	2	3	2	1	2	2	2	3	2	1	2	2	2	3	2	1	2	4.9	4.9	4.9	98.568	874	874;840;443	0	4.8564	By MS/MS	By MS/MS	By MS/MS	By MS/MS	By MS/MS	By matching	2.9	3.8	4.9	2.9	2.1	2.9	267690	31810	58753	49846	92852	26531
tr|A0A0A0MSK6|A0A0A0MSK6_HUMAN;sp|Q13017|RHG05_HUMAN	tr|A0A0A0MSK6|A0A0A0MSK6_HUMAN;sp|Q13017|RHG05_HUMAN	tr|A0A0A0MSK6|A0A0A0MSK6_HUMAN Rho GTPase-activating protein 5 OS=Homo sapiens OX=9606 GN=ARHGAP5 PE=1 SV=1;sp|Q13017|RHG05_HUMAN Rho GTPase-activating protein 5 OS=Homo sapiens OX=9606 GN=ARHGAP5 PE=1 SV=2	Q13017	ARHGAP5	2	1	1	1	1	0	2	1	1	1	1	0	2	1	1	1	1	0	2	2.1	2.1	2.1	171.68	1498	1498;1502	0	6.18	By MS/MS	By MS/MS	By matching	By matching		By MS/MS	1.6	1.6	1.6	1.6	0	2.1	115310	24934	26254	12766	2217.2	0
sp|P52565|GDIR1_HUMAN;tr|J3KTF8|J3KTF8_HUMAN;tr|J3QQX2|J3QQX2_HUMAN;tr|J3KRE2|J3KRE2_HUMAN;tr|J3KRY1|J3KRY1_HUMAN;tr|J3KS60|J3KS60_HUMAN	sp|P52565|GDIR1_HUMAN;tr|J3KTF8|J3KTF8_HUMAN;tr|J3QQX2|J3QQX2_HUMAN;tr|J3KRE2|J3KRE2_HUMAN;tr|J3KRY1|J3KRY1_HUMAN	sp|P52565|GDIR1_HUMAN Rho GDP-dissociation inhibitor 1 OS=Homo sapiens OX=9606 GN=ARHGDIA PE=1 SV=3;tr|J3KTF8|J3KTF8_HUMAN Rho GDP-dissociation inhibitor 1 (Fragment) OS=Homo sapiens OX=9606 GN=ARHGDIA PE=1 SV=8;tr|J3QQX2|J3QQX2_HUMAN Rho GDP-dissociation	P52565	ARHGDIA	6	9	9	8	8	9	10	9	9	8	8	9	10	9	9	8	8	9	10	66.7	66.7	66.7	23.207	204	204;193;235;129;249;92	0	240.38	By MS/MS	By MS/MS	By MS/MS	By MS/MS	By MS/MS	By MS/MS	66.7	60.3	56.9	66.2	63.2	66.7	12905000	2044000	2294900	2342100	3042400	1297500
sp|Q92888|ARHG1_HUMAN;tr|M0QZR4|M0QZR4_HUMAN;tr|M0QYC1|M0QYC1_HUMAN;tr|M0R2C7|M0R2C7_HUMAN;tr|M0R3H5|M0R3H5_HUMAN;tr|M0QYS3|M0QYS3_HUMAN	sp|Q92888|ARHG1_HUMAN;tr|M0QZR4|M0QZR4_HUMAN;tr|M0QYC1|M0QYC1_HUMAN	sp|Q92888|ARHG1_HUMAN Rho guanine nucleotide exchange factor 1 OS=Homo sapiens OX=9606 GN=ARHGEF1 PE=1 SV=2;tr|M0QZR4|M0QZR4_HUMAN Rho guanine nucleotide exchange factor 1 OS=Homo sapiens OX=9606 GN=ARHGEF1 PE=1 SV=1;tr|M0QYC1|M0QYC1_HUMAN Rho guanine nucl	Q92888	ARHGEF1	6	6	6	3	5	2	4	6	6	3	5	2	4	6	6	3	5	2	4	11	11	11	102.43	912	912;968;702;291;88;307	0	24.025	By MS/MS	By MS/MS	By MS/MS	By MS/MS	By matching	By MS/MS	11	11	5	9.2	3.8	7	940360	285160	230610	69844	208950	33151
sp|O15085|ARHGB_HUMAN	sp|O15085|ARHGB_HUMAN	sp|O15085|ARHGB_HUMAN Rho guanine nucleotide exchange factor 11 OS=Homo sapiens OX=9606 GN=ARHGEF11 PE=1 SV=1	O15085	ARHGEF11	1	3	3	2	2	1	2	3	3	2	2	1	2	3	3	2	2	1	2	3.4	3.4	3.4	167.7	1522	1522	0	26.631	By MS/MS	By MS/MS	By MS/MS	By MS/MS	By matching	By MS/MS	3.4	3.4	2	2.6	1.2	2.6	236250	64495	47144	50979	33476	3300.4
tr|E9PMR6|E9PMR6_HUMAN;sp|Q9NZN5|ARHGC_HUMAN	tr|E9PMR6|E9PMR6_HUMAN;sp|Q9NZN5|ARHGC_HUMAN	tr|E9PMR6|E9PMR6_HUMAN Rho guanine nucleotide exchange factor 12 OS=Homo sapiens OX=9606 GN=ARHGEF12 PE=1 SV=1;sp|Q9NZN5|ARHGC_HUMAN Rho guanine nucleotide exchange factor 12 OS=Homo sapiens OX=9606 GN=ARHGEF12 PE=1 SV=1	Q9NZN5	ARHGEF12	2	2	2	2	2	2	2	2	2	2	2	2	2	2	2	2	2	2	2	1.9	1.9	1.9	161.91	1441	1441;1544	0	25.113	By MS/MS	By MS/MS	By MS/MS	By MS/MS	By MS/MS	By MS/MS	1.9	1.9	1.9	1.9	1.9	1.9	248810	54409	57718	34929	42975	18781
sp|Q5VV41|ARHGG_HUMAN;tr|B0QZD3|B0QZD3_HUMAN;tr|B0QZD4|B0QZD4_HUMAN	sp|Q5VV41|ARHGG_HUMAN;tr|B0QZD3|B0QZD3_HUMAN;tr|B0QZD4|B0QZD4_HUMAN	sp|Q5VV41|ARHGG_HUMAN Rho guanine nucleotide exchange factor 16 OS=Homo sapiens OX=9606 GN=ARHGEF16 PE=1 SV=1;tr|B0QZD3|B0QZD3_HUMAN Rho guanine nucleotide exchange factor 16 (Fragment) OS=Homo sapiens OX=9606 GN=ARHGEF16 PE=1 SV=1;tr|B0QZD4|B0QZD4_HUMAN R	Q5VV41	ARHGEF16	3	1	2	1	2	0	1	1	2	1	2	0	1	1	2	1	2	0	1	4.5	4.5	4.5	80.104	709	709;146;180	0	5.5608	By MS/MS	By MS/MS	By matching	By MS/MS		By matching	2	4.5	2.5	4.5	0	2.5	124520	5147.6	61479	23034	32702	0
tr|A0A2R8Y4D7|A0A2R8Y4D7_HUMAN;sp|Q96PE2|ARHGH_HUMAN	tr|A0A2R8Y4D7|A0A2R8Y4D7_HUMAN;sp|Q96PE2|ARHGH_HUMAN	tr|A0A2R8Y4D7|A0A2R8Y4D7_HUMAN Rho guanine nucleotide exchange factor 17 OS=Homo sapiens OX=9606 GN=ARHGEF17 PE=1 SV=1;sp|Q96PE2|ARHGH_HUMAN Rho guanine nucleotide exchange factor 17 OS=Homo sapiens OX=9606 GN=ARHGEF17 PE=1 SV=1	Q96PE2	ARHGEF17	2	1	0	2	2	0	2	1	0	2	2	0	2	1	0	2	2	0	2	3.5	3.5	3.5	114.17	1044	1044;2063	0	6.1258	By MS/MS		By MS/MS	By MS/MS		By matching	2.2	0	3.5	3.5	0	3.5	160120	35678	0	8516.3	74678	0
tr|M0QZS0|M0QZS0_HUMAN;tr|A0A590UK10|A0A590UK10_HUMAN;tr|A0A3B3IPE9|A0A3B3IPE9_HUMAN;tr|A0A087WZG4|A0A087WZG4_HUMAN;sp|Q6ZSZ5|ARHGI_HUMAN	tr|M0QZS0|M0QZS0_HUMAN;tr|A0A590UK10|A0A590UK10_HUMAN;tr|A0A3B3IPE9|A0A3B3IPE9_HUMAN;tr|A0A087WZG4|A0A087WZG4_HUMAN;sp|Q6ZSZ5|ARHGI_HUMAN	tr|M0QZS0|M0QZS0_HUMAN Rho guanine nucleotide exchange factor 18 (Fragment) OS=Homo sapiens OX=9606 GN=ARHGEF18 PE=1 SV=1;tr|A0A590UK10|A0A590UK10_HUMAN Rho guanine nucleotide exchange factor 18 (Fragment) OS=Homo sapiens OX=9606 GN=ARHGEF18 PE=4 SV=1;tr|A	M0QZS0	ARHGEF18	5	2	2	2	2	1	2	2	2	2	2	1	2	2	2	2	2	1	2	4.9	4.9	4.9	91.296	812	812;1089;1119;1173;1361	0	58.741	By MS/MS	By MS/MS	By MS/MS	By MS/MS	By MS/MS	By MS/MS	4.9	4.9	4.9	4.9	2.1	4.9	322910	66256	53877	59563	73777	10322
sp|Q92974|ARHG2_HUMAN;tr|V9GYM8|V9GYM8_HUMAN;tr|A0A5F9ZI21|A0A5F9ZI21_HUMAN;tr|Q5VY93|Q5VY93_HUMAN	sp|Q92974|ARHG2_HUMAN;tr|V9GYM8|V9GYM8_HUMAN;tr|A0A5F9ZI21|A0A5F9ZI21_HUMAN;tr|Q5VY93|Q5VY93_HUMAN	sp|Q92974|ARHG2_HUMAN Rho guanine nucleotide exchange factor 2 OS=Homo sapiens OX=9606 GN=ARHGEF2 PE=1 SV=4;tr|V9GYM8|V9GYM8_HUMAN Rho guanine nucleotide exchange factor 2 OS=Homo sapiens OX=9606 GN=ARHGEF2 PE=1 SV=1;tr|A0A5F9ZI21|A0A5F9ZI21_HUMAN Rho guan	Q92974	ARHGEF2	4	1	1	2	2	2	2	1	1	2	2	2	2	1	1	2	2	2	2	3	3	3	111.54	986	986;1031;1129;264	0.00018723	3.5843	By matching	By matching	By MS/MS	By matching	By MS/MS	By MS/MS	1.5	1.5	3	3	3	3	218070	29785	26777	33942	44205	37741
sp|Q8N1W1|ARG28_HUMAN;tr|D6RGZ3|D6RGZ3_HUMAN	sp|Q8N1W1|ARG28_HUMAN	sp|Q8N1W1|ARG28_HUMAN Rho guanine nucleotide exchange factor 28 OS=Homo sapiens OX=9606 GN=ARHGEF28 PE=1 SV=3	Q8N1W1	ARHGEF28	2	6	7	7	6	4	6	6	7	7	6	4	6	6	7	7	6	4	6	6.6	6.6	6.6	191.89	1705	1705;651	0	48.514	By MS/MS	By MS/MS	By MS/MS	By MS/MS	By MS/MS	By MS/MS	5.8	6.6	6.6	5.6	4.2	5.6	848920	171640	161950	202880	171400	24815
sp|Q8TER5|ARH40_HUMAN;tr|G3V485|G3V485_HUMAN;tr|G3V3N2|G3V3N2_HUMAN;tr|G3V5C1|G3V5C1_HUMAN	sp|Q8TER5|ARH40_HUMAN	sp|Q8TER5|ARH40_HUMAN Rho guanine nucleotide exchange factor 40 OS=Homo sapiens OX=9606 GN=ARHGEF40 PE=1 SV=3	Q8TER5	ARHGEF40	4	3	3	3	2	1	3	3	3	3	2	1	3	3	3	3	2	1	3	5.1	5.1	5.1	164.66	1519	1519;502;557;620	0	21.529	By MS/MS	By matching	By matching	By MS/MS	By matching	By MS/MS	5.1	5.1	5.1	3.3	1.4	5.1	538290	160740	102130	80246	50230	6389.6
sp|Q15052|ARHG6_HUMAN	sp|Q15052|ARHG6_HUMAN	sp|Q15052|ARHG6_HUMAN Rho guanine nucleotide exchange factor 6 OS=Homo sapiens OX=9606 GN=ARHGEF6 PE=1 SV=2	Q15052	ARHGEF6	1	8	6	8	8	2	7	8	6	8	8	2	7	8	6	8	8	2	7	19.6	19.6	19.6	87.498	776	776	0	32.633	By MS/MS	By MS/MS	By MS/MS	By MS/MS	By matching	By MS/MS	17.7	13.3	18.6	17	4.5	14.4	1003900	99912	193880	267840	222000	29159
tr|E7EUY6|E7EUY6_HUMAN;tr|B1ALK7|B1ALK7_HUMAN;sp|Q14155|ARHG7_HUMAN;tr|A0A2R8YG42|A0A2R8YG42_HUMAN;tr|E9PDQ5|E9PDQ5_HUMAN;tr|C9JAD7|C9JAD7_HUMAN;tr|C9JDI6|C9JDI6_HUMAN;tr|B1ANY6|B1ANY6_HUMAN;tr|F6SJA5|F6SJA5_HUMAN;tr|E7ENL8|E7ENL8_HUMAN;tr|E7EU80|E7EU80_HUMAN	tr|E7EUY6|E7EUY6_HUMAN;tr|B1ALK7|B1ALK7_HUMAN;sp|Q14155|ARHG7_HUMAN;tr|A0A2R8YG42|A0A2R8YG42_HUMAN;tr|E9PDQ5|E9PDQ5_HUMAN	tr|E7EUY6|E7EUY6_HUMAN Rho guanine nucleotide exchange factor 7 (Fragment) OS=Homo sapiens OX=9606 GN=ARHGEF7 PE=1 SV=1;tr|B1ALK7|B1ALK7_HUMAN Rho guanine nucleotide exchange factor 7 OS=Homo sapiens OX=9606 GN=ARHGEF7 PE=1 SV=1;sp|Q14155|ARHG7_HUMAN Rho g	Q14155	ARHGEF7	11	6	5	6	5	4	6	6	5	6	5	4	6	6	5	6	5	4	6	22.1	22.1	22.1	50.493	447	447;705;803;862;547;39;61;66;130;143;151	0	28.766	By MS/MS	By MS/MS	By MS/MS	By MS/MS	By MS/MS	By MS/MS	20.1	15.4	17.4	17.4	11.2	20.1	1179100	268500	256010	271710	195590	42367
sp|O14497|ARI1A_HUMAN;tr|H0Y488|H0Y488_HUMAN;tr|A0A1B0GTU5|A0A1B0GTU5_HUMAN;tr|A0A087WUV6|A0A087WUV6_HUMAN;tr|H0Y3S9|H0Y3S9_HUMAN	sp|O14497|ARI1A_HUMAN;tr|H0Y488|H0Y488_HUMAN;tr|A0A1B0GTU5|A0A1B0GTU5_HUMAN	sp|O14497|ARI1A_HUMAN AT-rich interactive domain-containing protein 1A OS=Homo sapiens OX=9606 GN=ARID1A PE=1 SV=3;tr|H0Y488|H0Y488_HUMAN AT-rich interactive domain-containing protein 1A OS=Homo sapiens OX=9606 GN=ARID1A PE=1 SV=2;tr|A0A1B0GTU5|A0A1B0GTU5_	O14497	ARID1A	5	11	9	14	13	7	11	11	9	14	13	7	11	10	9	13	12	7	11	11.4	11.4	10.5	242.04	2285	2285;1901;1903;1141;273	0	74.763	By MS/MS	By MS/MS	By MS/MS	By MS/MS	By MS/MS	By MS/MS	8.1	7	10.9	9.8	5.1	8.8	3502500	600990	384270	1108300	698090	88456
tr|H0Y7H8|H0Y7H8_HUMAN;sp|Q8NFD5|ARI1B_HUMAN;tr|A0A3F2YNW7|A0A3F2YNW7_HUMAN;tr|A0A1B0GWJ2|A0A1B0GWJ2_HUMAN;tr|A0A1B0GTJ8|A0A1B0GTJ8_HUMAN;tr|A0A1B0GVK1|A0A1B0GVK1_HUMAN;tr|A0A1B0GV63|A0A1B0GV63_HUMAN;tr|A0A1B0GTI6|A0A1B0GTI6_HUMAN;tr|H0Y2R3|H0Y2R3_HUMAN;tr|A0A1B0GV92|A0A1B0GV92_HUMAN;tr|A0A1B0GVH0|A0A1B0GVH0_HUMAN;tr|A0A1B0GU09|A0A1B0GU09_HUMAN;tr|A0A1B0GU65|A0A1B0GU65_HUMAN	tr|H0Y7H8|H0Y7H8_HUMAN;sp|Q8NFD5|ARI1B_HUMAN;tr|A0A3F2YNW7|A0A3F2YNW7_HUMAN;tr|A0A1B0GWJ2|A0A1B0GWJ2_HUMAN;tr|A0A1B0GTJ8|A0A1B0GTJ8_HUMAN;tr|A0A1B0GVK1|A0A1B0GVK1_HUMAN;tr|A0A1B0GV63|A0A1B0GV63_HUMAN;tr|A0A1B0GTI6|A0A1B0GTI6_HUMAN;tr|H0Y2R3|H0Y2R3_HUMAN	tr|H0Y7H8|H0Y7H8_HUMAN AT-rich interactive domain-containing protein 1B (Fragment) OS=Homo sapiens OX=9606 GN=ARID1B PE=1 SV=1;sp|Q8NFD5|ARI1B_HUMAN AT-rich interactive domain-containing protein 1B OS=Homo sapiens OX=9606 GN=ARID1B PE=1 SV=2;tr|A0A3F2YNW7|	Q8NFD5	ARID1B	13	5	4	6	6	1	5	4	4	5	5	1	5	4	4	5	5	1	5	5.3	4.3	4.3	190.69	1758	1758;2236;2332;1479;1495;1539;1349;312;727;93;96;186;191	0	9.9509	By MS/MS	By MS/MS	By MS/MS	By MS/MS	By matching	By MS/MS	4.7	3.6	5.3	5.3	1	4.3	445030	61908	45100	87592	138370	2775.6
tr|F8W108|F8W108_HUMAN;tr|F8WCU9|F8WCU9_HUMAN;sp|Q68CP9|ARID2_HUMAN	tr|F8W108|F8W108_HUMAN;tr|F8WCU9|F8WCU9_HUMAN;sp|Q68CP9|ARID2_HUMAN	tr|F8W108|F8W108_HUMAN AT-rich interactive domain-containing protein 2 OS=Homo sapiens OX=9606 GN=ARID2 PE=1 SV=1;tr|F8WCU9|F8WCU9_HUMAN AT-rich interactive domain-containing protein 2 (Fragment) OS=Homo sapiens OX=9606 GN=ARID2 PE=1 SV=2;sp|Q68CP9|ARID2_H	Q68CP9	ARID2	3	1	1	1	1	1	1	1	1	1	1	1	1	1	1	1	1	1	1	1.4	1.4	1.4	153.12	1445	1445;1762;1835	0.0073443	1.854	By MS/MS	By matching	By MS/MS	By MS/MS	By MS/MS	By MS/MS	1.4	1.4	1.4	1.4	1.4	1.4	123530	16996	14739	29592	23492	15239
sp|Q4LE39|ARI4B_HUMAN	sp|Q4LE39|ARI4B_HUMAN	sp|Q4LE39|ARI4B_HUMAN AT-rich interactive domain-containing protein 4B OS=Homo sapiens OX=9606 GN=ARID4B PE=1 SV=2	Q4LE39	ARID4B	1	1	1	1	1	0	0	1	1	1	1	0	0	1	1	1	1	0	0	1.1	1.1	1.1	147.81	1312	1312	0.0035977	2.2851	By matching	By matching	By MS/MS	By MS/MS			1.1	1.1	1.1	1.1	0	0	81329	19916	13817	21025	26571	0
sp|Q9Y4X5|ARI1_HUMAN;tr|H3BSK4|H3BSK4_HUMAN;tr|H3BNB9|H3BNB9_HUMAN;tr|A0A087WT96|A0A087WT96_HUMAN	sp|Q9Y4X5|ARI1_HUMAN	sp|Q9Y4X5|ARI1_HUMAN E3 ubiquitin-protein ligase ARIH1 OS=Homo sapiens OX=9606 GN=ARIH1 PE=1 SV=2	Q9Y4X5	ARIH1	4	6	4	6	6	3	5	6	4	6	6	3	5	6	4	6	6	3	5	18.5	18.5	18.5	64.117	557	557;167;204;114	0	17.721	By MS/MS	By MS/MS	By MS/MS	By MS/MS	By matching	By MS/MS	18.5	11.1	18.5	18.5	6.1	14.4	1125800	205690	165440	283950	338020	12438
sp|O95376|ARI2_HUMAN;tr|C9JZ71|C9JZ71_HUMAN	sp|O95376|ARI2_HUMAN	sp|O95376|ARI2_HUMAN E3 ubiquitin-protein ligase ARIH2 OS=Homo sapiens OX=9606 GN=ARIH2 PE=1 SV=1	O95376	ARIH2	2	6	7	7	5	4	6	6	7	7	5	4	6	6	7	7	5	4	6	27	27	27	57.818	493	493;138	0	58.625	By MS/MS	By MS/MS	By MS/MS	By MS/MS	By MS/MS	By MS/MS	19.5	19.9	21.7	16.8	11.4	18.5	1432600	234220	205600	437240	290880	33283
sp|P40616|ARL1_HUMAN;tr|F8VYN9|F8VYN9_HUMAN;tr|B4DZG7|B4DZG7_HUMAN;tr|F8VP99|F8VP99_HUMAN;tr|F8W1Z8|F8W1Z8_HUMAN;tr|F8VP63|F8VP63_HUMAN	sp|P40616|ARL1_HUMAN;tr|F8VYN9|F8VYN9_HUMAN;tr|B4DZG7|B4DZG7_HUMAN	sp|P40616|ARL1_HUMAN ADP-ribosylation factor-like protein 1 OS=Homo sapiens OX=9606 GN=ARL1 PE=1 SV=1;tr|F8VYN9|F8VYN9_HUMAN ADP-ribosylation factor-like protein 1 OS=Homo sapiens OX=9606 GN=ARL1 PE=1 SV=1;tr|B4DZG7|B4DZG7_HUMAN ADP-ribosylation factor-lik	P40616	ARL1	6	6	6	5	4	6	6	6	6	5	4	6	6	6	6	5	4	6	6	54.7	54.7	54.7	20.417	181	181;194;135;17;52;64	0	98.43	By MS/MS	By MS/MS	By MS/MS	By MS/MS	By MS/MS	By MS/MS	54.7	54.7	47.5	35.4	54.7	54.7	5754400	1361300	889200	1056900	993510	433110
sp|Q8N8L6|ARL10_HUMAN	sp|Q8N8L6|ARL10_HUMAN	sp|Q8N8L6|ARL10_HUMAN ADP-ribosylation factor-like protein 10 OS=Homo sapiens OX=9606 GN=ARL10 PE=2 SV=1	Q8N8L6	ARL10	1	1	1	0	1	0	1	1	1	0	1	0	1	1	1	0	1	0	1	10.7	10.7	10.7	27.459	244	244	0.0032918	2.3977	By MS/MS	By MS/MS		By MS/MS		By matching	10.7	10.7	0	10.7	0	10.7	76379	13557	32802	0	26693	0
tr|A0A087WUW9|A0A087WUW9_HUMAN;sp|Q9NXU5|ARL15_HUMAN;tr|A0A0B4J222|A0A0B4J222_HUMAN;tr|R4GN67|R4GN67_HUMAN	tr|A0A087WUW9|A0A087WUW9_HUMAN;sp|Q9NXU5|ARL15_HUMAN;tr|A0A0B4J222|A0A0B4J222_HUMAN	tr|A0A087WUW9|A0A087WUW9_HUMAN ADP-ribosylation factor-like protein 15 OS=Homo sapiens OX=9606 GN=ARL15 PE=1 SV=1;sp|Q9NXU5|ARL15_HUMAN ADP-ribosylation factor-like protein 15 OS=Homo sapiens OX=9606 GN=ARL15 PE=1 SV=1;tr|A0A0B4J222|A0A0B4J222_HUMAN ADP-ri	Q9NXU5	ARL15	4	2	3	3	4	2	2	2	3	3	4	2	2	2	3	3	4	2	2	33.8	33.8	33.8	22.876	204	204;204;158;25	0	18.84	By matching	By MS/MS	By MS/MS	By MS/MS	By MS/MS	By MS/MS	21.6	27.5	27.5	33.8	12.3	19.1	417220	3698.2	71479	50160	103700	35730
sp|Q9Y2Y0|AR2BP_HUMAN;tr|H3BU49|H3BU49_HUMAN;tr|H3BM52|H3BM52_HUMAN	sp|Q9Y2Y0|AR2BP_HUMAN;tr|H3BU49|H3BU49_HUMAN;tr|H3BM52|H3BM52_HUMAN	sp|Q9Y2Y0|AR2BP_HUMAN ADP-ribosylation factor-like protein 2-binding protein OS=Homo sapiens OX=9606 GN=ARL2BP PE=1 SV=1;tr|H3BU49|H3BU49_HUMAN ADP-ribosylation factor-like protein 2-binding protein OS=Homo sapiens OX=9606 GN=ARL2BP PE=1 SV=1;tr|H3BM52|H3B	Q9Y2Y0	ARL2BP	3	3	4	3	3	2	4	3	4	3	3	2	4	3	4	3	3	2	4	42.3	42.3	42.3	18.822	163	163;123;171	0	59.383	By MS/MS	By MS/MS	By MS/MS	By MS/MS	By MS/MS	By MS/MS	31.9	42.3	33.1	33.1	22.7	42.3	1313400	205270	216680	174790	301860	101600
tr|V9GYD0|V9GYD0_HUMAN;sp|P36404|ARL2_HUMAN	tr|V9GYD0|V9GYD0_HUMAN;sp|P36404|ARL2_HUMAN	tr|V9GYD0|V9GYD0_HUMAN ARL2-SNX15 readthrough (NMD candidate) OS=Homo sapiens OX=9606 GN=ARL2-SNX15 PE=3 SV=1;sp|P36404|ARL2_HUMAN ADP-ribosylation factor-like protein 2 OS=Homo sapiens OX=9606 GN=ARL2 PE=1 SV=4	P36404	ARL2-SNX15	2	2	2	2	1	2	2	2	2	2	1	2	2	2	2	2	1	2	2	31.9	31.9	31.9	13.176	113	113;184	0	5.1463	By matching	By MS/MS	By MS/MS	By matching	By MS/MS	By MS/MS	31.9	31.9	31.9	15.9	31.9	31.9	415090	117560	104850	81164	29712	55880
sp|P36405|ARL3_HUMAN	sp|P36405|ARL3_HUMAN	sp|P36405|ARL3_HUMAN ADP-ribosylation factor-like protein 3 OS=Homo sapiens OX=9606 GN=ARL3 PE=1 SV=2	P36405	ARL3	1	7	7	8	8	8	8	7	7	8	8	8	8	7	7	8	8	8	8	60.4	60.4	60.4	20.455	182	182	0	101.43	By MS/MS	By MS/MS	By MS/MS	By MS/MS	By MS/MS	By MS/MS	53.8	53.8	54.9	53.8	60.4	53.8	4782600	1033200	956220	816830	773800	559230
sp|Q9H0F7|ARL6_HUMAN;tr|C9IZ13|C9IZ13_HUMAN;tr|A0A0J9YXT0|A0A0J9YXT0_HUMAN	sp|Q9H0F7|ARL6_HUMAN;tr|C9IZ13|C9IZ13_HUMAN;tr|A0A0J9YXT0|A0A0J9YXT0_HUMAN	sp|Q9H0F7|ARL6_HUMAN ADP-ribosylation factor-like protein 6 OS=Homo sapiens OX=9606 GN=ARL6 PE=1 SV=1;tr|C9IZ13|C9IZ13_HUMAN ADP-ribosylation factor-like protein 6 (Fragment) OS=Homo sapiens OX=9606 GN=ARL6 PE=1 SV=1;tr|A0A0J9YXT0|A0A0J9YXT0_HUMAN ADP-ribo	Q9H0F7	ARL6	3	2	2	2	1	1	2	2	2	2	1	1	2	2	2	2	1	1	2	17.2	17.2	17.2	21.097	186	186;121;147	0	4.3954	By MS/MS	By MS/MS	By MS/MS	By MS/MS	By matching	By matching	17.2	17.2	17.2	7	10.2	17.2	322630	94844	62214	95980	26904	16609
tr|H3BN98|H3BN98_HUMAN;tr|H3BPJ2|H3BPJ2_HUMAN;sp|Q15041|AR6P1_HUMAN;tr|H3BTX6|H3BTX6_HUMAN;tr|H3BS91|H3BS91_HUMAN	tr|H3BN98|H3BN98_HUMAN;tr|H3BPJ2|H3BPJ2_HUMAN;sp|Q15041|AR6P1_HUMAN	tr|H3BN98|H3BN98_HUMAN Uncharacterized protein (Fragment) OS=Homo sapiens OX=9606 PE=4 SV=2;tr|H3BPJ2|H3BPJ2_HUMAN ADP-ribosylation factor-like protein 6-interacting protein 1 (Fragment) OS=Homo sapiens OX=9606 GN=ARL6IP1 PE=4 SV=2;sp|Q15041|AR6P1_HUMAN AD	Q15041	ARL6IP1	5	4	4	5	4	5	5	4	4	5	4	5	5	3	3	3	3	3	3	29.1	29.1	19.4	27.168	237	237;101;203;88;99	0	96.578	By MS/MS	By MS/MS	By MS/MS	By MS/MS	By MS/MS	By MS/MS	25.3	25.3	29.1	25.3	29.1	29.1	10475000	1922300	1831500	2162600	1395500	1025200
tr|F5GYV5|F5GYV5_HUMAN;tr|H7BZV4|H7BZV4_HUMAN;tr|A0A0C4DG62|A0A0C4DG62_HUMAN;tr|F8WCT1|F8WCT1_HUMAN;tr|F5H7X4|F5H7X4_HUMAN;sp|Q66PJ3|AR6P4_HUMAN	tr|F5GYV5|F5GYV5_HUMAN;tr|H7BZV4|H7BZV4_HUMAN;tr|A0A0C4DG62|A0A0C4DG62_HUMAN;tr|F8WCT1|F8WCT1_HUMAN;tr|F5H7X4|F5H7X4_HUMAN;sp|Q66PJ3|AR6P4_HUMAN	tr|F5GYV5|F5GYV5_HUMAN ADP-ribosylation factor-like protein 6-interacting protein 4 (Fragment) OS=Homo sapiens OX=9606 GN=ARL6IP4 PE=1 SV=1;tr|H7BZV4|H7BZV4_HUMAN ADP-ribosylation factor-like protein 6-interacting protein 4 (Fragment) OS=Homo sapiens OX=96	F5GYV5	ARL6IP4	6	1	1	0	1	1	1	1	1	0	1	1	1	1	1	0	1	1	1	9	9	9	23.687	211	211;216;218;229;307;421	0.0003739	3.5431	By matching	By MS/MS		By MS/MS	By matching	By matching	9	9	0	9	9	9	126620	15702	63732	0	16541	16798
sp|O75915|PRAF3_HUMAN;tr|F8WF90|F8WF90_HUMAN;tr|C9JQU6|C9JQU6_HUMAN;tr|F8WF33|F8WF33_HUMAN	sp|O75915|PRAF3_HUMAN;tr|F8WF90|F8WF90_HUMAN;tr|C9JQU6|C9JQU6_HUMAN;tr|F8WF33|F8WF33_HUMAN	sp|O75915|PRAF3_HUMAN PRA1 family protein 3 OS=Homo sapiens OX=9606 GN=ARL6IP5 PE=1 SV=1;tr|F8WF90|F8WF90_HUMAN PRA1 family protein OS=Homo sapiens OX=9606 GN=ARL6IP5 PE=1 SV=1;tr|C9JQU6|C9JQU6_HUMAN PRA1 family protein OS=Homo sapiens OX=9606 GN=ARL6IP5 P	O75915	ARL6IP5	4	2	2	2	2	2	2	2	2	2	2	2	2	2	2	2	2	2	2	16	16	16	21.614	188	188;59;88;93	0	37.756	By MS/MS	By MS/MS	By MS/MS	By MS/MS	By MS/MS	By MS/MS	16	16	16	16	16	16	5530900	592610	1655100	633210	522530	698870
sp|Q9NVJ2|ARL8B_HUMAN;sp|Q96BM9|ARL8A_HUMAN;tr|A0A087X2J2|A0A087X2J2_HUMAN	sp|Q9NVJ2|ARL8B_HUMAN;sp|Q96BM9|ARL8A_HUMAN	sp|Q9NVJ2|ARL8B_HUMAN ADP-ribosylation factor-like protein 8B OS=Homo sapiens OX=9606 GN=ARL8B PE=1 SV=1;sp|Q96BM9|ARL8A_HUMAN ADP-ribosylation factor-like protein 8A OS=Homo sapiens OX=9606 GN=ARL8A PE=1 SV=1	Q9NVJ2	ARL8B	3	5	5	5	5	5	6	5	5	5	5	5	6	5	5	5	5	5	6	38.2	38.2	38.2	21.539	186	186;186;147	0	64.803	By MS/MS	By MS/MS	By MS/MS	By MS/MS	By MS/MS	By MS/MS	30.6	30.6	30.6	30.6	30.6	38.2	8480800	1352500	1478900	1579400	1428000	543040
sp|Q9NVT9|ARMC1_HUMAN;tr|E5RJ86|E5RJ86_HUMAN;tr|E9PR92|E9PR92_HUMAN;tr|E5RHK3|E5RHK3_HUMAN	sp|Q9NVT9|ARMC1_HUMAN;tr|E5RJ86|E5RJ86_HUMAN	sp|Q9NVT9|ARMC1_HUMAN Armadillo repeat-containing protein 1 OS=Homo sapiens OX=9606 GN=ARMC1 PE=1 SV=1;tr|E5RJ86|E5RJ86_HUMAN Armadillo repeat-containing protein 1 (Fragment) OS=Homo sapiens OX=9606 GN=ARMC1 PE=1 SV=1	Q9NVT9	ARMC1	4	4	4	3	3	0	4	4	4	3	3	0	4	4	4	3	3	0	4	30.1	30.1	30.1	31.28	282	282;190;102;123	0	22.827	By MS/MS	By MS/MS	By MS/MS	By MS/MS		By MS/MS	30.1	30.1	25.9	25.9	0	30.1	975790	149950	255850	121170	147520	0
tr|C9J5N7|C9J5N7_HUMAN;tr|A0A0J9YXV5|A0A0J9YXV5_HUMAN	tr|C9J5N7|C9J5N7_HUMAN;tr|A0A0J9YXV5|A0A0J9YXV5_HUMAN	tr|C9J5N7|C9J5N7_HUMAN Armadillo repeat-containing protein 10 (Fragment) OS=Homo sapiens OX=9606 GN=ARMC10 PE=1 SV=1;tr|A0A0J9YXV5|A0A0J9YXV5_HUMAN Armadillo repeat-containing protein 10 (Fragment) OS=Homo sapiens OX=9606 GN=ARMC10 PE=1 SV=1	C9J5N7	ARMC10	2	4	4	4	3	2	4	1	1	1	1	0	1	0	0	0	0	0	0	27.9	6.4	0	25.381	233	233;91	0.0010826	2.9759	By matching	By matching	By matching	By matching	By matching	By MS/MS	27.9	27.9	27.9	20.6	14.2	27.9	98476	15882	6970.8	23785	20033	0
sp|Q8N2F6|ARM10_HUMAN;tr|A0A0J9YWR7|A0A0J9YWR7_HUMAN;tr|A0A0J9YXE4|A0A0J9YXE4_HUMAN;tr|H7BXQ8|H7BXQ8_HUMAN;tr|A0A0J9YY38|A0A0J9YY38_HUMAN	sp|Q8N2F6|ARM10_HUMAN;tr|A0A0J9YWR7|A0A0J9YWR7_HUMAN;tr|A0A0J9YXE4|A0A0J9YXE4_HUMAN	sp|Q8N2F6|ARM10_HUMAN Armadillo repeat-containing protein 10 OS=Homo sapiens OX=9606 GN=ARMC10 PE=1 SV=1;tr|A0A0J9YWR7|A0A0J9YWR7_HUMAN Armadillo repeat-containing protein 10 (Fragment) OS=Homo sapiens OX=9606 GN=ARMC10 PE=1 SV=1;tr|A0A0J9YXE4|A0A0J9YXE4_H	Q8N2F6	ARMC10	5	6	7	6	5	5	7	6	7	6	5	5	7	2	2	2	2	2	2	35.9	35.9	9.9	37.54	343	343;153;212;193;62	0	112.05	By MS/MS	By MS/MS	By MS/MS	By MS/MS	By MS/MS	By MS/MS	27.7	35.9	27.7	22.7	27.7	35.9	3557400	455420	528500	571920	384440	370950
sp|Q6NXE6|ARMC6_HUMAN;tr|F5H3X1|F5H3X1_HUMAN;tr|H0YGL0|H0YGL0_HUMAN;tr|F5H052|F5H052_HUMAN;tr|H0YH65|H0YH65_HUMAN;tr|F5H2X2|F5H2X2_HUMAN;tr|F5H2K4|F5H2K4_HUMAN;tr|F5GWV0|F5GWV0_HUMAN;tr|F5H4P3|F5H4P3_HUMAN;tr|B4E1N1|B4E1N1_HUMAN	sp|Q6NXE6|ARMC6_HUMAN;tr|F5H3X1|F5H3X1_HUMAN;tr|H0YGL0|H0YGL0_HUMAN;tr|F5H052|F5H052_HUMAN;tr|H0YH65|H0YH65_HUMAN;tr|F5H2X2|F5H2X2_HUMAN;tr|F5H2K4|F5H2K4_HUMAN;tr|F5GWV0|F5GWV0_HUMAN;tr|F5H4P3|F5H4P3_HUMAN;tr|B4E1N1|B4E1N1_HUMAN	sp|Q6NXE6|ARMC6_HUMAN Armadillo repeat-containing protein 6 OS=Homo sapiens OX=9606 GN=ARMC6 PE=1 SV=2;tr|F5H3X1|F5H3X1_HUMAN Armadillo repeat-containing protein 6 (Fragment) OS=Homo sapiens OX=9606 GN=ARMC6 PE=1 SV=1;tr|H0YGL0|H0YGL0_HUMAN Armadillo repea	Q6NXE6	ARMC6	10	2	2	2	1	0	1	2	2	2	1	0	1	2	2	2	1	0	1	5.4	5.4	5.4	54.141	501	501;70;81;103;145;161;163;256;259;408	0	7.3702	By MS/MS	By MS/MS	By MS/MS	By MS/MS		By matching	5.4	5.4	5.4	1.8	0	1.8	254520	17787	108750	51952	55248	0
sp|Q8IUR7|ARMC8_HUMAN;tr|B7Z637|B7Z637_HUMAN;tr|G5E9V7|G5E9V7_HUMAN;tr|G5E9V6|G5E9V6_HUMAN;tr|C9J2I1|C9J2I1_HUMAN;tr|C9JAA7|C9JAA7_HUMAN;tr|H7C5H2|H7C5H2_HUMAN;tr|C9J8P8|C9J8P8_HUMAN;tr|C9JBY2|C9JBY2_HUMAN	sp|Q8IUR7|ARMC8_HUMAN;tr|B7Z637|B7Z637_HUMAN;tr|G5E9V7|G5E9V7_HUMAN;tr|G5E9V6|G5E9V6_HUMAN;tr|C9J2I1|C9J2I1_HUMAN	sp|Q8IUR7|ARMC8_HUMAN Armadillo repeat-containing protein 8 OS=Homo sapiens OX=9606 GN=ARMC8 PE=1 SV=2;tr|B7Z637|B7Z637_HUMAN Armadillo repeat containing 8, isoform CRA_g OS=Homo sapiens OX=9606 GN=ARMC8 PE=1 SV=1;tr|G5E9V7|G5E9V7_HUMAN Armadillo repeat co	Q8IUR7	ARMC8	9	6	6	5	4	6	6	6	6	5	4	6	6	6	6	5	4	6	6	16.6	16.6	16.6	75.509	673	673;600;357;399;352;198;117;130;227	0	34.779	By MS/MS	By MS/MS	By MS/MS	By MS/MS	By MS/MS	By MS/MS	16.6	16.6	13.5	9.7	16.6	16.6	1466800	446460	220260	224470	174250	84425
sp|Q7Z3E5|ARMC9_HUMAN;tr|A0A2Q3DP09|A0A2Q3DP09_HUMAN;tr|C9JW07|C9JW07_HUMAN	sp|Q7Z3E5|ARMC9_HUMAN;tr|A0A2Q3DP09|A0A2Q3DP09_HUMAN;tr|C9JW07|C9JW07_HUMAN	sp|Q7Z3E5|ARMC9_HUMAN LisH domain-containing protein ARMC9 OS=Homo sapiens OX=9606 GN=ARMC9 PE=1 SV=3;tr|A0A2Q3DP09|A0A2Q3DP09_HUMAN LisH domain-containing protein ARMC9 OS=Homo sapiens OX=9606 GN=ARMC9 PE=1 SV=1;tr|C9JW07|C9JW07_HUMAN LisH domain-containi	Q7Z3E5	ARMC9	3	2	1	2	2	1	2	2	1	2	2	1	2	2	1	2	2	1	2	2.9	2.9	2.9	91.818	818	818;665;166	0	7.032	By MS/MS	By MS/MS	By matching	By MS/MS	By matching	By MS/MS	2.9	1.8	2.9	2.9	1.1	2.9	1640300	147540	32763	667140	564460	13790
sp|Q9P291|ARMX1_HUMAN	sp|Q9P291|ARMX1_HUMAN	sp|Q9P291|ARMX1_HUMAN Armadillo repeat-containing X-linked protein 1 OS=Homo sapiens OX=9606 GN=ARMCX1 PE=1 SV=1	Q9P291	ARMCX1	1	3	3	2	2	3	4	3	3	2	2	3	4	3	3	2	2	3	4	15.5	15.5	15.5	49.18	453	453	0	50.618	By MS/MS	By MS/MS	By MS/MS	By MS/MS	By MS/MS	By MS/MS	12.4	12.4	6.2	6.2	12.4	15.5	2045400	549390	418070	181340	154290	360560
sp|Q7L311|ARMX2_HUMAN;tr|Q5H9E0|Q5H9E0_HUMAN;tr|Q5H9E1|Q5H9E1_HUMAN;tr|A0A1B0GXK8|A0A1B0GXK8_HUMAN;tr|A0A0B4J1X4|A0A0B4J1X4_HUMAN	sp|Q7L311|ARMX2_HUMAN;tr|Q5H9E0|Q5H9E0_HUMAN;tr|Q5H9E1|Q5H9E1_HUMAN	sp|Q7L311|ARMX2_HUMAN Armadillo repeat-containing X-linked protein 2 OS=Homo sapiens OX=9606 GN=ARMCX2 PE=2 SV=1;tr|Q5H9E0|Q5H9E0_HUMAN Armadillo repeat-containing X-linked protein 2 (Fragment) OS=Homo sapiens OX=9606 GN=ARMCX2 PE=4 SV=1;tr|Q5H9E1|Q5H9E1_H	Q7L311	ARMCX2	5	3	4	3	2	2	4	3	4	3	2	2	4	3	4	3	2	2	4	14.4	14.4	14.4	65.683	632	632;165;167;92;104	0	45.613	By MS/MS	By MS/MS	By MS/MS	By MS/MS	By matching	By MS/MS	11.7	14.4	11.7	6	5.5	14.4	897280	65543	182800	89380	134380	17540
sp|Q9UH62|ARMX3_HUMAN;tr|H3BM63|H3BM63_HUMAN;tr|H3BV87|H3BV87_HUMAN	sp|Q9UH62|ARMX3_HUMAN	sp|Q9UH62|ARMX3_HUMAN Armadillo repeat-containing X-linked protein 3 OS=Homo sapiens OX=9606 GN=ARMCX3 PE=1 SV=1	Q9UH62	ARMCX3	3	9	9	10	10	8	9	9	9	10	10	8	9	9	9	10	10	8	9	43.5	43.5	43.5	42.5	379	379;63;94	0	161.7	By MS/MS	By MS/MS	By MS/MS	By MS/MS	By MS/MS	By MS/MS	40.9	40.1	43.5	43.5	37.5	40.1	5614500	929780	992650	1122800	813360	164970
sp|Q5T2E6|ARMD3_HUMAN;tr|Q5T2E7|Q5T2E7_HUMAN	sp|Q5T2E6|ARMD3_HUMAN	sp|Q5T2E6|ARMD3_HUMAN Armadillo-like helical domain-containing protein 3 OS=Homo sapiens OX=9606 GN=ARMH3 PE=1 SV=1	Q5T2E6	ARMH3	2	3	4	3	5	2	3	3	4	3	5	2	3	3	4	3	5	2	3	10.4	10.4	10.4	78.71	689	689;198	0	16.711	By MS/MS	By MS/MS	By MS/MS	By MS/MS	By matching	By MS/MS	5.1	7.4	5.1	10.4	3.8	6	688510	81716	83375	151230	241860	22326
sp|Q9H993|ARMT1_HUMAN;tr|F5GZY1|F5GZY1_HUMAN	sp|Q9H993|ARMT1_HUMAN;tr|F5GZY1|F5GZY1_HUMAN	sp|Q9H993|ARMT1_HUMAN Damage-control phosphatase ARMT1 OS=Homo sapiens OX=9606 GN=ARMT1 PE=1 SV=1;tr|F5GZY1|F5GZY1_HUMAN Damage-control phosphatase ARMT1 OS=Homo sapiens OX=9606 GN=ARMT1 PE=1 SV=1	Q9H993	ARMT1	2	4	3	4	4	2	4	4	3	4	4	2	4	4	3	4	4	2	4	27	27	27	51.172	441	441;322	0	16.365	By MS/MS	By MS/MS	By MS/MS	By MS/MS	By MS/MS	By MS/MS	18.8	14.5	18.8	22	10.4	18.8	NaN	327690	181050	138570	NaN	70656
sp|P27540|ARNT_HUMAN;tr|A6NGV6|A6NGV6_HUMAN	sp|P27540|ARNT_HUMAN	sp|P27540|ARNT_HUMAN Aryl hydrocarbon receptor nuclear translocator OS=Homo sapiens OX=9606 GN=ARNT PE=1 SV=1	P27540	ARNT	2	1	1	2	3	0	2	1	1	2	3	0	2	1	1	2	3	0	2	5.3	5.3	5.3	86.636	789	789;416	0	6.6802	By MS/MS	By matching	By MS/MS	By MS/MS		By matching	1.8	1.8	3.7	5.3	0	3.4	142560	7830.8	7251.9	40850	73085	0
sp|Q92747|ARC1A_HUMAN;tr|E9PF58|E9PF58_HUMAN;tr|F8WFD3|F8WFD3_HUMAN	sp|Q92747|ARC1A_HUMAN;tr|E9PF58|E9PF58_HUMAN	sp|Q92747|ARC1A_HUMAN Actin-related protein 2/3 complex subunit 1A OS=Homo sapiens OX=9606 GN=ARPC1A PE=2 SV=2;tr|E9PF58|E9PF58_HUMAN Actin-related protein 2/3 complex subunit 1A OS=Homo sapiens OX=9606 GN=ARPC1A PE=1 SV=1	Q92747	ARPC1A	3	7	7	8	7	7	8	1	1	2	1	2	2	1	1	2	1	2	2	36.2	10.3	10.3	41.569	370	370;279;53	0	18.643	By MS/MS	By MS/MS	By MS/MS	By matching	By MS/MS	By MS/MS	31.9	31.9	36.2	30.3	31.6	36.2	492940	109410	66822	163160	3439	67807
sp|O15143|ARC1B_HUMAN;tr|C9JEY1|C9JEY1_HUMAN;tr|C9K057|C9K057_HUMAN;tr|C9JTT6|C9JTT6_HUMAN;tr|C9JBJ7|C9JBJ7_HUMAN;tr|F8VXW2|F8VXW2_HUMAN;tr|C9JM51|C9JM51_HUMAN;tr|F8WEB3|F8WEB3_HUMAN	sp|O15143|ARC1B_HUMAN;tr|C9JEY1|C9JEY1_HUMAN;tr|C9K057|C9K057_HUMAN	sp|O15143|ARC1B_HUMAN Actin-related protein 2/3 complex subunit 1B OS=Homo sapiens OX=9606 GN=ARPC1B PE=1 SV=3;tr|C9JEY1|C9JEY1_HUMAN Actin-related protein 2/3 complex subunit 1B (Fragment) OS=Homo sapiens OX=9606 GN=ARPC1B PE=1 SV=2;tr|C9K057|C9K057_HUMAN	O15143	ARPC1B	8	13	13	13	13	13	11	3	3	3	3	3	2	3	3	3	3	3	2	49.2	13.2	13.2	40.949	372	372;334;352;82;102;130;30;32	0	57.215	By MS/MS	By MS/MS	By MS/MS	By MS/MS	By MS/MS	By MS/MS	47	44.6	44.6	44.6	47.8	39.8	8146300	1380800	1625100	1622700	1769300	336420
sp|O15144|ARPC2_HUMAN;tr|C9JTV5|C9JTV5_HUMAN;tr|G5E9J0|G5E9J0_HUMAN;tr|H7C3F9|H7C3F9_HUMAN;tr|G5E9S7|G5E9S7_HUMAN	sp|O15144|ARPC2_HUMAN	sp|O15144|ARPC2_HUMAN Actin-related protein 2/3 complex subunit 2 OS=Homo sapiens OX=9606 GN=ARPC2 PE=1 SV=1	O15144	ARPC2	5	9	11	10	9	9	9	9	11	10	9	9	9	7	9	8	8	8	7	53	53	47.7	34.333	300	300;89;91;165;38	0	180.07	By MS/MS	By MS/MS	By MS/MS	By MS/MS	By MS/MS	By MS/MS	46	53	50	48	50	46.3	12435000	1374200	3193500	2298600	2225400	1218100
sp|O15145|ARPC3_HUMAN;tr|C9JZD1|C9JZD1_HUMAN;tr|F8VR50|F8VR50_HUMAN	sp|O15145|ARPC3_HUMAN;tr|C9JZD1|C9JZD1_HUMAN	sp|O15145|ARPC3_HUMAN Actin-related protein 2/3 complex subunit 3 OS=Homo sapiens OX=9606 GN=ARPC3 PE=1 SV=3;tr|C9JZD1|C9JZD1_HUMAN Actin-related protein 2/3 complex subunit 3 (Fragment) OS=Homo sapiens OX=9606 GN=ARPC3 PE=1 SV=1	O15145	ARPC3	3	5	5	4	2	4	4	5	5	4	2	4	4	5	5	4	2	4	4	39.3	39.3	39.3	20.546	178	178;99;84	0	44.705	By MS/MS	By MS/MS	By MS/MS	By MS/MS	By MS/MS	By MS/MS	39.3	39.3	35.4	13.5	35.4	35.4	4824200	598030	1903500	668370	236170	431330
sp|P59998|ARPC4_HUMAN;tr|F8WCF6|F8WCF6_HUMAN;tr|R4GN08|R4GN08_HUMAN;tr|H7C0A3|H7C0A3_HUMAN;tr|F8WDD7|F8WDD7_HUMAN;tr|A0A0A6YYG9|A0A0A6YYG9_HUMAN;tr|F8WDW3|F8WDW3_HUMAN;tr|F8WE39|F8WE39_HUMAN	sp|P59998|ARPC4_HUMAN;tr|F8WCF6|F8WCF6_HUMAN;tr|R4GN08|R4GN08_HUMAN;tr|H7C0A3|H7C0A3_HUMAN;tr|F8WDD7|F8WDD7_HUMAN;tr|A0A0A6YYG9|A0A0A6YYG9_HUMAN	sp|P59998|ARPC4_HUMAN Actin-related protein 2/3 complex subunit 4 OS=Homo sapiens OX=9606 GN=ARPC4 PE=1 SV=3;tr|F8WCF6|F8WCF6_HUMAN Actin-related protein 2/3 complex subunit 4 OS=Homo sapiens OX=9606 GN=ARPC4-TTLL3 PE=3 SV=1;tr|R4GN08|R4GN08_HUMAN Actin-re	P59998	ARPC4	8	8	7	6	7	6	6	8	7	6	7	6	6	7	7	6	7	6	5	54.2	54.2	50.6	19.667	168	168;181;77;167;113;625;44;47	0	52.529	By MS/MS	By MS/MS	By MS/MS	By MS/MS	By MS/MS	By MS/MS	54.2	50.6	50.6	50.6	50	47.6	5736300	1013900	814970	1137600	1549500	510700
tr|B1ALC0|B1ALC0_HUMAN;sp|O15511|ARPC5_HUMAN	tr|B1ALC0|B1ALC0_HUMAN;sp|O15511|ARPC5_HUMAN	tr|B1ALC0|B1ALC0_HUMAN Actin-related protein 2/3 complex subunit 5 OS=Homo sapiens OX=9606 GN=ARPC5 PE=1 SV=1;sp|O15511|ARPC5_HUMAN Actin-related protein 2/3 complex subunit 5 OS=Homo sapiens OX=9606 GN=ARPC5 PE=1 SV=3	O15511	ARPC5	2	5	4	4	4	5	5	5	4	4	4	5	5	5	4	4	4	5	5	49.6	49.6	49.6	14.807	135	135;151	0	61.807	By MS/MS	By MS/MS	By MS/MS	By MS/MS	By MS/MS	By MS/MS	49.6	40	40	40	49.6	49.6	5331300	943340	953290	974300	1336800	307710
sp|Q9BPX5|ARP5L_HUMAN	sp|Q9BPX5|ARP5L_HUMAN	sp|Q9BPX5|ARP5L_HUMAN Actin-related protein 2/3 complex subunit 5-like protein OS=Homo sapiens OX=9606 GN=ARPC5L PE=1 SV=1	Q9BPX5	ARPC5L	1	2	3	3	3	3	2	2	3	3	3	3	2	2	3	3	3	3	2	34.6	34.6	34.6	16.941	153	153	0	37.654	By MS/MS	By MS/MS	By MS/MS	By MS/MS	By MS/MS	By MS/MS	27.5	34.6	34.6	34.6	34.6	27.5	1235100	285480	77993	285840	385040	89973
sp|Q7Z6K5|ARPIN_HUMAN;tr|A0A0A6YYH1|A0A0A6YYH1_HUMAN	sp|Q7Z6K5|ARPIN_HUMAN;tr|A0A0A6YYH1|A0A0A6YYH1_HUMAN	sp|Q7Z6K5|ARPIN_HUMAN Arpin OS=Homo sapiens OX=9606 GN=ARPIN PE=1 SV=1;tr|A0A0A6YYH1|A0A0A6YYH1_HUMAN Protein C15orf38-AP3S2 OS=Homo sapiens OX=9606 GN=C15orf38-AP3S2 PE=4 SV=1	Q7Z6K5	ARPIN	2	1	1	1	1	0	1	1	1	1	1	0	1	1	1	1	1	0	1	11.9	11.9	11.9	24.943	226	226;394	0	10.37	By matching	By matching	By MS/MS	By matching		By matching	11.9	11.9	11.9	11.9	0	11.9	231590	32599	35065	63840	74354	0
sp|P56211|ARP19_HUMAN;tr|H3BMD8|H3BMD8_HUMAN;tr|H3BQ52|H3BQ52_HUMAN;tr|H3BTD3|H3BTD3_HUMAN	sp|P56211|ARP19_HUMAN;tr|H3BMD8|H3BMD8_HUMAN;tr|H3BQ52|H3BQ52_HUMAN;tr|H3BTD3|H3BTD3_HUMAN	sp|P56211|ARP19_HUMAN cAMP-regulated phosphoprotein 19 OS=Homo sapiens OX=9606 GN=ARPP19 PE=1 SV=2;tr|H3BMD8|H3BMD8_HUMAN cAMP-regulated phosphoprotein 19 OS=Homo sapiens OX=9606 GN=ARPP19 PE=1 SV=1;tr|H3BQ52|H3BQ52_HUMAN cAMP-regulated phosphoprotein 19 O	P56211	ARPP19	4	2	3	2	2	1	2	1	2	1	1	0	1	1	2	1	1	0	1	32.1	22.3	22.3	12.323	112	112;131;71;72	0.00297	2.5167	By matching	By MS/MS	By matching	By MS/MS	By matching	By matching	17	32.1	17	17	9.8	17	116660	11834	53389	18037	24532	0
sp|Q9UBL0|ARP21_HUMAN;tr|C9JQQ6|C9JQQ6_HUMAN;tr|C9JTF2|C9JTF2_HUMAN;tr|C9JD93|C9JD93_HUMAN;tr|F8WDL2|F8WDL2_HUMAN;tr|C9JI74|C9JI74_HUMAN;tr|C9J091|C9J091_HUMAN;tr|C9J5R1|C9J5R1_HUMAN	sp|Q9UBL0|ARP21_HUMAN;tr|C9JQQ6|C9JQQ6_HUMAN;tr|C9JTF2|C9JTF2_HUMAN;tr|C9JD93|C9JD93_HUMAN;tr|F8WDL2|F8WDL2_HUMAN;tr|C9JI74|C9JI74_HUMAN;tr|C9J091|C9J091_HUMAN;tr|C9J5R1|C9J5R1_HUMAN	sp|Q9UBL0|ARP21_HUMAN cAMP-regulated phosphoprotein 21 OS=Homo sapiens OX=9606 GN=ARPP21 PE=1 SV=2;tr|C9JQQ6|C9JQQ6_HUMAN cAMP-regulated phosphoprotein 21 (Fragment) OS=Homo sapiens OX=9606 GN=ARPP21 PE=1 SV=1;tr|C9JTF2|C9JTF2_HUMAN cAMP-regulated phosphop	Q9UBL0	ARPP21	8	1	2	0	2	1	2	1	2	0	2	1	2	1	2	0	2	1	2	3.3	3.3	3.3	89.195	812	812;54;94;96;98;98;101;104	0.0039162	2.2088	By MS/MS	By MS/MS		By MS/MS	By matching	By MS/MS	1	3.3	0	3.3	1	3.3	248760	44095	64436	0	51381	6820.8
sp|P49407|ARRB1_HUMAN;tr|H0YET9|H0YET9_HUMAN;tr|E9PM35|E9PM35_HUMAN	sp|P49407|ARRB1_HUMAN;tr|H0YET9|H0YET9_HUMAN	sp|P49407|ARRB1_HUMAN Beta-arrestin-1 OS=Homo sapiens OX=9606 GN=ARRB1 PE=1 SV=2;tr|H0YET9|H0YET9_HUMAN Beta-arrestin-1 (Fragment) OS=Homo sapiens OX=9606 GN=ARRB1 PE=1 SV=1	P49407	ARRB1	3	2	3	2	3	2	3	2	3	2	3	2	3	2	3	2	3	2	3	13.6	13.6	13.6	47.065	418	418;195;257	0	8.3467	By matching	By MS/MS	By MS/MS	By MS/MS	By matching	By MS/MS	10.5	13.6	7.9	13.6	10.5	13.6	543750	51151	75548	64481	99231	23699
tr|A0A0C4DFZ2|A0A0C4DFZ2_HUMAN;sp|P15289|ARSA_HUMAN;tr|V9GYR0|V9GYR0_HUMAN	tr|A0A0C4DFZ2|A0A0C4DFZ2_HUMAN;sp|P15289|ARSA_HUMAN	tr|A0A0C4DFZ2|A0A0C4DFZ2_HUMAN Arylsulfatase A OS=Homo sapiens OX=9606 GN=ARSA PE=1 SV=1;sp|P15289|ARSA_HUMAN Arylsulfatase A OS=Homo sapiens OX=9606 GN=ARSA PE=1 SV=3	P15289	ARSA	3	4	4	5	4	4	6	4	4	5	4	4	6	4	4	5	4	4	6	29.7	29.7	29.7	53.806	509	509;507;69	0	43.832	By MS/MS	By MS/MS	By MS/MS	By MS/MS	By MS/MS	By MS/MS	18.3	18.3	22.2	24.2	19.4	29.7	3494800	579900	432370	681490	418110	311070
sp|P15848|ARSB_HUMAN;tr|A0A2U3U034|A0A2U3U034_HUMAN	sp|P15848|ARSB_HUMAN;tr|A0A2U3U034|A0A2U3U034_HUMAN	sp|P15848|ARSB_HUMAN Arylsulfatase B OS=Homo sapiens OX=9606 GN=ARSB PE=1 SV=1;tr|A0A2U3U034|A0A2U3U034_HUMAN Arylsulfatase B OS=Homo sapiens OX=9606 GN=ARSB PE=1 SV=1	P15848	ARSB	2	10	11	10	12	12	11	10	11	10	12	12	11	10	11	10	12	12	11	32.3	32.3	32.3	59.687	533	533;398	0	68.16	By MS/MS	By MS/MS	By MS/MS	By MS/MS	By MS/MS	By MS/MS	26.3	27.8	25.7	29.8	29.8	28.5	4661500	749480	977920	554640	730340	266810
tr|H7C327|H7C327_HUMAN;sp|P51689|ARSD_HUMAN	tr|H7C327|H7C327_HUMAN;sp|P51689|ARSD_HUMAN	tr|H7C327|H7C327_HUMAN Arylsulfatase D (Fragment) OS=Homo sapiens OX=9606 GN=ARSD PE=1 SV=1;sp|P51689|ARSD_HUMAN Arylsulfatase D OS=Homo sapiens OX=9606 GN=ARSD PE=1 SV=2	P51689	ARSD	2	0	1	0	1	1	1	0	1	0	1	1	1	0	1	0	1	1	1	10.7	10.7	10.7	17.411	159	159;593	0.0065458	1.9543		By matching		By matching	By MS/MS	By matching	0	10.7	0	10.7	10.7	10.7	21662	0	1664.8	0	1418.5	15639
tr|A0A0A0MRI7|A0A0A0MRI7_HUMAN;tr|H7C484|H7C484_HUMAN;sp|Q9H2C2|ARV1_HUMAN	tr|A0A0A0MRI7|A0A0A0MRI7_HUMAN;tr|H7C484|H7C484_HUMAN;sp|Q9H2C2|ARV1_HUMAN	tr|A0A0A0MRI7|A0A0A0MRI7_HUMAN Protein ARV1 OS=Homo sapiens OX=9606 GN=ARV1 PE=1 SV=1;tr|H7C484|H7C484_HUMAN Protein ARV1 (Fragment) OS=Homo sapiens OX=9606 GN=ARV1 PE=1 SV=1;sp|Q9H2C2|ARV1_HUMAN Protein ARV1 OS=Homo sapiens OX=9606 GN=ARV1 PE=1 SV=1	Q9H2C2	ARV1	3	1	1	1	1	1	1	1	1	1	1	1	1	1	1	1	1	1	1	8.7	8.7	8.7	26.392	231	231;268;271	0	7.5566	By matching	By MS/MS	By matching	By MS/MS	By matching	By MS/MS	8.7	8.7	8.7	8.7	8.7	8.7	135010	30918	26155	8367.6	34936	1809.1
sp|Q9HBK9|AS3MT_HUMAN;tr|A0A087WVD4|A0A087WVD4_HUMAN	sp|Q9HBK9|AS3MT_HUMAN;tr|A0A087WVD4|A0A087WVD4_HUMAN	sp|Q9HBK9|AS3MT_HUMAN Arsenite methyltransferase OS=Homo sapiens OX=9606 GN=AS3MT PE=1 SV=3;tr|A0A087WVD4|A0A087WVD4_HUMAN Arsenite methyltransferase OS=Homo sapiens OX=9606 GN=AS3MT PE=1 SV=1	Q9HBK9	AS3MT	2	7	7	5	7	2	7	7	7	5	7	2	7	7	7	5	7	2	7	30.7	30.7	30.7	41.747	375	375;338	0	22.016	By MS/MS	By MS/MS	By MS/MS	By MS/MS	By matching	By MS/MS	30.7	30.7	20	30.7	5.9	30.7	1047100	261350	178010	152020	321480	14704
sp|Q13510|ASAH1_HUMAN;tr|A0A1B0GUH5|A0A1B0GUH5_HUMAN;tr|A0A1B0GTZ5|A0A1B0GTZ5_HUMAN;tr|A0A1B0GTM3|A0A1B0GTM3_HUMAN;tr|A0A1B0GUA4|A0A1B0GUA4_HUMAN;tr|A0A1B0GW68|A0A1B0GW68_HUMAN;tr|E7EMM4|E7EMM4_HUMAN;tr|A0A1B0GUW4|A0A1B0GUW4_HUMAN;tr|A0A1B0GUE3|A0A1B0GUE3_HUMAN;tr|A0A1B0GTP7|A0A1B0GTP7_HUMAN;tr|A0A1B0GUG1|A0A1B0GUG1_HUMAN;tr|A0A1B0GVG2|A0A1B0GVG2_HUMAN;tr|A0A1B0GUB3|A0A1B0GUB3_HUMAN;tr|A0A1B0GV06…	sp|Q13510|ASAH1_HUMAN;tr|A0A1B0GUH5|A0A1B0GUH5_HUMAN;tr|A0A1B0GTZ5|A0A1B0GTZ5_HUMAN;tr|A0A1B0GTM3|A0A1B0GTM3_HUMAN;tr|A0A1B0GUA4|A0A1B0GUA4_HUMAN;tr|A0A1B0GW68|A0A1B0GW68_HUMAN;tr|E7EMM4|E7EMM4_HUMAN;tr|A0A1B0GUW4|A0A1B0GUW4_HUMAN;tr|A0A1B0GUE3|A0A1B0GUE3_HUMAN;tr|A0A1B0GTP7|A0A1B0GTP7_HUMAN;tr|A0A1B0GUG1|A0A1B0GUG1_HUMAN;tr|A0A1B0GVG2|A0A1B0GVG2_HUMAN;tr|A0A1B0GUB3|A0A1B0GUB3_HUMAN;tr|A0A1B0GV06…	sp|Q13510|ASAH1_HUMAN Acid ceramidase OS=Homo sapiens OX=9606 GN=ASAH1 PE=1 SV=5;tr|A0A1B0GUH5|A0A1B0GUH5_HUMAN Acid ceramidase OS=Homo sapiens OX=9606 GN=ASAH1 PE=1 SV=1;tr|A0A1B0GTZ5|A0A1B0GTZ5_HUMAN Acid ceramidase OS=Homo sapiens OX=9606 GN=ASAH1 PE=1	Q13510	ASAH1	25	10	11	11	8	12	10	10	11	11	8	12	10	10	11	11	8	12	10	37.5	37.5	37.5	44.659	395	395;393;386;376;375;374;370;368;330;288;366;341;246;200;185;151;191;184;175;173;140;110;125;187;62	0	35.8	By MS/MS	By MS/MS	By MS/MS	By MS/MS	By MS/MS	By MS/MS	32.7	34.9	34.9	24.8	37.5	32.7	9284700	1850100	1386700	1049200	1177600	1014400
tr|A0A0A0MRE5|A0A0A0MRE5_HUMAN;sp|Q9ULH1|ASAP1_HUMAN;tr|H0YBM4|H0YBM4_HUMAN;tr|H0YBF7|H0YBF7_HUMAN	tr|A0A0A0MRE5|A0A0A0MRE5_HUMAN;sp|Q9ULH1|ASAP1_HUMAN;tr|H0YBM4|H0YBM4_HUMAN;tr|H0YBF7|H0YBF7_HUMAN	tr|A0A0A0MRE5|A0A0A0MRE5_HUMAN Arf-GAP with SH3 domain, ANK repeat and PH domain-containing protein 1 OS=Homo sapiens OX=9606 GN=ASAP1 PE=1 SV=1;sp|Q9ULH1|ASAP1_HUMAN Arf-GAP with SH3 domain, ANK repeat and PH domain-containing protein 1 OS=Homo sapiens OX	Q9ULH1	ASAP1	4	2	2	2	2	0	2	2	2	2	2	0	2	2	2	2	2	0	2	2.9	2.9	2.9	124.77	1122	1122;1129;483;950	0	7.7744	By MS/MS	By MS/MS	By matching	By MS/MS		By MS/MS	2.9	2.9	2.9	2.9	0	2.9	221030	54675	31435	51043	48108	0
tr|V9GY49|V9GY49_HUMAN;tr|A0A087X0Y5|A0A087X0Y5_HUMAN;sp|Q8TDY4|ASAP3_HUMAN	tr|V9GY49|V9GY49_HUMAN;tr|A0A087X0Y5|A0A087X0Y5_HUMAN;sp|Q8TDY4|ASAP3_HUMAN	tr|V9GY49|V9GY49_HUMAN Arf-GAP with SH3 domain, ANK repeat and PH domain-containing protein 3 (Fragment) OS=Homo sapiens OX=9606 GN=ASAP3 PE=1 SV=1;tr|A0A087X0Y5|A0A087X0Y5_HUMAN Arf-GAP with SH3 domain, ANK repeat and PH domain-containing protein 3 OS=Hom	V9GY49	ASAP3	3	1	1	1	1	0	1	1	1	1	1	0	1	1	1	1	1	0	1	10.8	10.8	10.8	17.385	157	157;202;903	0.0010815	2.9665	By matching	By matching	By matching	By MS/MS		By matching	10.8	10.8	10.8	10.8	0	10.8	78018	10690	14801	17793	21656	0
tr|F6TX30|F6TX30_HUMAN;sp|Q9NWX5|ASB6_HUMAN	tr|F6TX30|F6TX30_HUMAN;sp|Q9NWX5|ASB6_HUMAN	tr|F6TX30|F6TX30_HUMAN Ankyrin repeat and SOCS box protein 6 OS=Homo sapiens OX=9606 GN=ASB6 PE=1 SV=1;sp|Q9NWX5|ASB6_HUMAN Ankyrin repeat and SOCS box protein 6 OS=Homo sapiens OX=9606 GN=ASB6 PE=1 SV=1	Q9NWX5	ASB6	2	1	1	2	2	0	1	1	1	2	2	0	1	1	1	2	2	0	1	11.7	11.7	11.7	44.082	392	392;421	0	6.1396	By matching	By matching	By MS/MS	By MS/MS		By MS/MS	5.9	5.9	11.7	11.7	0	5.9	219360	38841	30032	65650	46064	0
tr|A0A5F9ZH79|A0A5F9ZH79_HUMAN;tr|A0A5F9ZHP1|A0A5F9ZHP1_HUMAN;tr|A0A5F9ZI10|A0A5F9ZI10_HUMAN;tr|H0YCB3|H0YCB3_HUMAN;tr|A0A5F9ZI37|A0A5F9ZI37_HUMAN;sp|Q8N9N2|ASCC1_HUMAN;tr|E9PKM6|E9PKM6_HUMAN;tr|E9PM82|E9PM82_HUMAN;tr|E9PR40|E9PR40_HUMAN;tr|E9PQZ6|E9PQZ6_HUMAN;tr|H0YE76|H0YE76_HUMAN	tr|A0A5F9ZH79|A0A5F9ZH79_HUMAN;tr|A0A5F9ZHP1|A0A5F9ZHP1_HUMAN;tr|A0A5F9ZI10|A0A5F9ZI10_HUMAN;tr|H0YCB3|H0YCB3_HUMAN;tr|A0A5F9ZI37|A0A5F9ZI37_HUMAN;sp|Q8N9N2|ASCC1_HUMAN	tr|A0A5F9ZH79|A0A5F9ZH79_HUMAN Activating signal cointegrator 1 complex subunit 1 OS=Homo sapiens OX=9606 GN=ASCC1 PE=4 SV=1;tr|A0A5F9ZHP1|A0A5F9ZHP1_HUMAN Activating signal cointegrator 1 complex subunit 1 OS=Homo sapiens OX=9606 GN=ASCC1 PE=4 SV=1;tr|A0A	A0A5F9ZH79	ASCC1	11	1	1	2	3	1	2	1	1	2	3	1	2	1	1	2	3	1	2	16.4	16.4	16.4	36.876	317	317;377;221;292;322;400;123;124;139;152;218	0	5.0893	By matching	By matching	By MS/MS	By MS/MS	By matching	By matching	4.4	8.5	12	16.4	3.5	12	141820	1689.8	6370.2	29145	61218	1732.3
sp|Q9H1I8|ASCC2_HUMAN;tr|B1AH59|B1AH59_HUMAN;tr|F2Z2W4|F2Z2W4_HUMAN;tr|F8WAQ6|F8WAQ6_HUMAN	sp|Q9H1I8|ASCC2_HUMAN;tr|B1AH59|B1AH59_HUMAN	sp|Q9H1I8|ASCC2_HUMAN Activating signal cointegrator 1 complex subunit 2 OS=Homo sapiens OX=9606 GN=ASCC2 PE=1 SV=3;tr|B1AH59|B1AH59_HUMAN Activating signal cointegrator 1 complex subunit 2 (Fragment) OS=Homo sapiens OX=9606 GN=ASCC2 PE=1 SV=1	Q9H1I8	ASCC2	4	4	4	5	6	3	5	4	4	5	6	3	5	4	4	5	6	3	5	16.2	16.2	16.2	86.359	757	757;240;37;78	0	37.988	By MS/MS	By MS/MS	By MS/MS	By MS/MS	By MS/MS	By MS/MS	10.4	10.4	13.9	16.2	6.7	13.9	1369600	260280	201060	346280	263970	65412
sp|Q8N3C0|ASCC3_HUMAN;tr|E5RFZ0|E5RFZ0_HUMAN;tr|J3KNJ4|J3KNJ4_HUMAN	sp|Q8N3C0|ASCC3_HUMAN	sp|Q8N3C0|ASCC3_HUMAN Activating signal cointegrator 1 complex subunit 3 OS=Homo sapiens OX=9606 GN=ASCC3 PE=1 SV=3	Q8N3C0	ASCC3	3	18	20	18	19	14	18	18	20	18	19	14	18	18	20	18	19	14	18	19	19	19	251.46	2202	2202;176;48	0	107.5	By MS/MS	By MS/MS	By MS/MS	By MS/MS	By MS/MS	By MS/MS	14.9	17.1	14.2	15.6	12.1	14.9	3645800	687400	534820	683470	949840	197490
sp|Q9Y294|ASF1A_HUMAN	sp|Q9Y294|ASF1A_HUMAN	sp|Q9Y294|ASF1A_HUMAN Histone chaperone ASF1A OS=Homo sapiens OX=9606 GN=ASF1A PE=1 SV=1	Q9Y294	ASF1A	1	2	2	1	1	1	2	2	2	1	1	1	2	2	2	1	1	1	2	19.1	19.1	19.1	22.968	204	204	0.00018954	3.7849	By matching	By MS/MS	By matching	By matching	By matching	By MS/MS	19.1	19.1	5.4	5.4	13.7	19.1	243620	26985	62286	26338	38871	13359
tr|F5H8F7|F5H8F7_HUMAN;sp|Q9UBL3|ASH2L_HUMAN;tr|H0YBF6|H0YBF6_HUMAN;tr|H0YAQ0|H0YAQ0_HUMAN	tr|F5H8F7|F5H8F7_HUMAN;sp|Q9UBL3|ASH2L_HUMAN;tr|H0YBF6|H0YBF6_HUMAN	tr|F5H8F7|F5H8F7_HUMAN Set1/Ash2 histone methyltransferase complex subunit ASH2 OS=Homo sapiens OX=9606 GN=ASH2L PE=1 SV=1;sp|Q9UBL3|ASH2L_HUMAN Set1/Ash2 histone methyltransferase complex subunit ASH2 OS=Homo sapiens OX=9606 GN=ASH2L PE=1 SV=1;tr|H0YBF6|H	Q9UBL3	ASH2L	4	3	3	3	3	4	4	3	3	3	3	4	4	3	3	3	3	4	4	13.7	13.7	13.7	55.324	489	489;628;192;90	0	23.482	By MS/MS	By MS/MS	By MS/MS	By MS/MS	By MS/MS	By MS/MS	10.6	9.8	10	10	13.7	13.7	974930	140970	29178	306190	182820	71885
sp|P04424|ARLY_HUMAN;tr|A0A5F9ZHM8|A0A5F9ZHM8_HUMAN;tr|F8W943|F8W943_HUMAN;tr|A0A5F9ZHC6|A0A5F9ZHC6_HUMAN	sp|P04424|ARLY_HUMAN;tr|A0A5F9ZHM8|A0A5F9ZHM8_HUMAN;tr|F8W943|F8W943_HUMAN;tr|A0A5F9ZHC6|A0A5F9ZHC6_HUMAN	sp|P04424|ARLY_HUMAN Argininosuccinate lyase OS=Homo sapiens OX=9606 GN=ASL PE=1 SV=4;tr|A0A5F9ZHM8|A0A5F9ZHM8_HUMAN Argininosuccinate lyase (Fragment) OS=Homo sapiens OX=9606 GN=ASL PE=4 SV=1;tr|F8W943|F8W943_HUMAN Argininosuccinate lyase OS=Homo sapiens	P04424	ASL	4	5	3	5	5	3	3	5	3	5	5	3	3	4	2	4	4	2	3	19.4	19.4	14.9	51.657	464	464;347;399;163	0	38.507	By MS/MS	By MS/MS	By MS/MS	By MS/MS	By matching	By MS/MS	16.8	10.1	15.1	16.8	11.9	8	1674600	423140	225230	397000	373770	6577.3
sp|O95671|ASML_HUMAN	sp|O95671|ASML_HUMAN	sp|O95671|ASML_HUMAN Probable bifunctional dTTP/UTP pyrophosphatase/methyltransferase protein OS=Homo sapiens OX=9606 GN=ASMTL PE=1 SV=3	O95671	ASMTL	1	8	8	7	7	5	8	8	8	7	7	5	8	8	8	7	7	5	8	20.9	20.9	20.9	68.856	621	621	0	55.259	By MS/MS	By MS/MS	By MS/MS	By MS/MS	By MS/MS	By MS/MS	20.9	20.9	16.7	16.7	14	20.9	2022700	512330	418240	418930	343070	49043
sp|O43681|ASNA_HUMAN;tr|A0A087WXS7|A0A087WXS7_HUMAN;tr|K7ERW9|K7ERW9_HUMAN	sp|O43681|ASNA_HUMAN;tr|A0A087WXS7|A0A087WXS7_HUMAN;tr|K7ERW9|K7ERW9_HUMAN	sp|O43681|ASNA_HUMAN ATPase ASNA1 OS=Homo sapiens OX=9606 GN=ASNA1 PE=1 SV=2;tr|A0A087WXS7|A0A087WXS7_HUMAN ATPase ASNA1 OS=Homo sapiens OX=9606 GN=ASNA1 PE=1 SV=1;tr|K7ERW9|K7ERW9_HUMAN Arsenical pump-driving ATPase (Fragment) OS=Homo sapiens OX=9606 GN=G	O43681	ASNA1	3	8	8	7	8	8	8	8	8	7	8	8	8	8	8	7	8	8	8	32.5	32.5	32.5	38.792	348	348;331;200	0	125.39	By MS/MS	By MS/MS	By MS/MS	By MS/MS	By MS/MS	By MS/MS	32.5	32.5	29.6	32.5	32.5	32.5	8414800	1879800	1778800	1254100	1790900	474860
sp|P08243|ASNS_HUMAN;tr|F8WEJ5|F8WEJ5_HUMAN;tr|C9JT45|C9JT45_HUMAN;tr|C9J057|C9J057_HUMAN;tr|C9JLN6|C9JLN6_HUMAN;tr|C9JM09|C9JM09_HUMAN	sp|P08243|ASNS_HUMAN	sp|P08243|ASNS_HUMAN Asparagine synthetase [glutamine-hydrolyzing] OS=Homo sapiens OX=9606 GN=ASNS PE=1 SV=4	P08243	ASNS	6	7	6	7	7	4	7	7	6	7	7	4	7	7	6	7	7	4	7	19.6	19.6	19.6	64.369	561	561;401;162;214;63;118	0	28.154	By MS/MS	By MS/MS	By MS/MS	By MS/MS	By MS/MS	By MS/MS	19.6	15.2	19.6	19.6	8.9	19.6	1435900	315170	296950	284000	269330	44368
sp|Q12797|ASPH_HUMAN;tr|E5RG29|E5RG29_HUMAN;tr|E5RG56|E5RG56_HUMAN;tr|E5RHJ2|E5RHJ2_HUMAN;tr|E5RHK2|E5RHK2_HUMAN;tr|G3XAN5|G3XAN5_HUMAN;tr|A0A087WUJ2|A0A087WUJ2_HUMAN;tr|A0A087WW51|A0A087WW51_HUMAN	sp|Q12797|ASPH_HUMAN	sp|Q12797|ASPH_HUMAN Aspartyl/asparaginyl beta-hydroxylase OS=Homo sapiens OX=9606 GN=ASPH PE=1 SV=3	Q12797	ASPH	8	11	12	11	11	12	12	11	12	11	11	12	12	11	12	11	11	12	12	26.5	26.5	26.5	85.862	758	758;198;327;113;136;174;186;195	0	129.69	By MS/MS	By MS/MS	By MS/MS	By MS/MS	By MS/MS	By MS/MS	24.4	26.5	24.4	24.4	26.5	26.5	12609000	1990200	2280500	2492400	2127300	1107300
tr|I3L2Y2|I3L2Y2_HUMAN;tr|I3L2A5|I3L2A5_HUMAN;sp|Q5U4P2|ASPH1_HUMAN	tr|I3L2Y2|I3L2Y2_HUMAN;tr|I3L2A5|I3L2A5_HUMAN;sp|Q5U4P2|ASPH1_HUMAN	tr|I3L2Y2|I3L2Y2_HUMAN Aspartate beta-hydroxylase domain containing 1, isoform CRA_a (Fragment) OS=Homo sapiens OX=9606 GN=ASPHD1 PE=1 SV=8;tr|I3L2A5|I3L2A5_HUMAN Aspartate beta-hydroxylase domain-containing protein 1 OS=Homo sapiens OX=9606 GN=ASPHD1 PE=1	I3L2Y2	ASPHD1	3	1	1	1	1	1	1	1	1	1	1	1	1	1	1	1	1	1	1	16	16	16	11.291	106	106;109;390	0.0054081	2.0654	By MS/MS	By matching	By matching	By matching	By matching	By matching	16	16	16	16	16	16	86636	32290	10727	14056	9128.9	6834.2
sp|Q9BZE9|ASPC1_HUMAN;tr|C9JAL9|C9JAL9_HUMAN;tr|J3QR50|J3QR50_HUMAN;tr|J3QRW3|J3QRW3_HUMAN;tr|J3KRG1|J3KRG1_HUMAN;tr|J3KRY8|J3KRY8_HUMAN;tr|J3QR12|J3QR12_HUMAN	sp|Q9BZE9|ASPC1_HUMAN;tr|C9JAL9|C9JAL9_HUMAN;tr|J3QR50|J3QR50_HUMAN;tr|J3QRW3|J3QRW3_HUMAN;tr|J3KRG1|J3KRG1_HUMAN;tr|J3KRY8|J3KRY8_HUMAN;tr|J3QR12|J3QR12_HUMAN	sp|Q9BZE9|ASPC1_HUMAN Tether containing UBX domain for GLUT4 OS=Homo sapiens OX=9606 GN=ASPSCR1 PE=1 SV=1;tr|C9JAL9|C9JAL9_HUMAN Tether-containing UBX domain for GLUT4 OS=Homo sapiens OX=9606 GN=ASPSCR1 PE=1 SV=2;tr|J3QR50|J3QR50_HUMAN Tether-containing UB	Q9BZE9	ASPSCR1	7	2	2	2	1	0	2	2	2	2	1	0	2	2	2	2	1	0	2	6.7	6.7	6.7	60.182	553	553;58;160;182;188;353;470	0	12.57	By matching	By MS/MS	By matching	By matching		By MS/MS	6.7	6.7	6.7	2.9	0	6.7	192260	34951	47694	41272	29107	0
sp|P00966|ASSY_HUMAN;tr|Q5T6L6|Q5T6L6_HUMAN;tr|Q5T6L5|Q5T6L5_HUMAN	sp|P00966|ASSY_HUMAN	sp|P00966|ASSY_HUMAN Argininosuccinate synthase OS=Homo sapiens OX=9606 GN=ASS1 PE=1 SV=2	P00966	ASS1	3	10	13	12	9	10	12	10	13	12	9	10	12	10	13	12	9	10	12	45.4	45.4	45.4	46.53	412	412;198;179	0	66.213	By MS/MS	By MS/MS	By MS/MS	By MS/MS	By MS/MS	By MS/MS	35.9	45.4	42.7	32.8	36.7	39.3	7416800	1408800	2340500	921720	1513100	256250
sp|Q8NBU5|ATAD1_HUMAN	sp|Q8NBU5|ATAD1_HUMAN	sp|Q8NBU5|ATAD1_HUMAN ATPase family AAA domain-containing protein 1 OS=Homo sapiens OX=9606 GN=ATAD1 PE=1 SV=1	Q8NBU5	ATAD1	1	9	10	10	8	8	8	9	10	10	8	8	8	9	10	10	8	8	8	46.3	46.3	46.3	40.744	361	361	0	91.584	By MS/MS	By MS/MS	By MS/MS	By MS/MS	By MS/MS	By MS/MS	41.3	43.8	43.8	31.6	30.7	36	3621400	783430	621800	677930	610570	386130
sp|Q9ULI0|ATD2B_HUMAN;tr|H7BYF1|H7BYF1_HUMAN;sp|Q6PL18|ATAD2_HUMAN	sp|Q9ULI0|ATD2B_HUMAN;tr|H7BYF1|H7BYF1_HUMAN	sp|Q9ULI0|ATD2B_HUMAN ATPase family AAA domain-containing protein 2B OS=Homo sapiens OX=9606 GN=ATAD2B PE=1 SV=3;tr|H7BYF1|H7BYF1_HUMAN ATPase family AAA domain-containing protein 2B (Fragment) OS=Homo sapiens OX=9606 GN=ATAD2B PE=1 SV=1	Q9ULI0	ATAD2B	3	3	3	3	3	2	3	3	3	3	3	2	3	3	3	3	3	2	3	2.6	2.6	2.6	164.91	1458	1458;734;1390	0	4.9491	By MS/MS	By matching	By MS/MS	By matching	By matching	By MS/MS	2.6	2.6	2.6	2.6	1.9	2.6	2403800	580720	333250	539400	393600	12767
sp|Q9NVI7|ATD3A_HUMAN;tr|Q5SV16|Q5SV16_HUMAN;sp|Q5T2N8|ATD3C_HUMAN;tr|H0Y2W2|H0Y2W2_HUMAN;tr|J3QSF3|J3QSF3_HUMAN	sp|Q9NVI7|ATD3A_HUMAN	sp|Q9NVI7|ATD3A_HUMAN ATPase family AAA domain-containing protein 3A OS=Homo sapiens OX=9606 GN=ATAD3A PE=1 SV=2	Q9NVI7	ATAD3A	5	12	14	11	11	11	13	12	14	11	11	11	13	6	7	5	6	6	7	30.1	30.1	17.4	71.368	634	634;253;411;139;131	0	90.768	By MS/MS	By MS/MS	By MS/MS	By MS/MS	By MS/MS	By MS/MS	26.7	28.7	24.9	25.4	23	27.8	8433700	1728500	1457400	1468200	1374800	567630
sp|Q5T9A4|ATD3B_HUMAN	sp|Q5T9A4|ATD3B_HUMAN	sp|Q5T9A4|ATD3B_HUMAN ATPase family AAA domain-containing protein 3B OS=Homo sapiens OX=9606 GN=ATAD3B PE=1 SV=1	Q5T9A4	ATAD3B	1	7	8	8	7	6	8	1	1	2	2	1	2	1	1	2	2	1	2	17.7	5.2	5.2	72.572	648	648	0	10.392	By matching	By MS/MS	By MS/MS	By MS/MS	By matching	By MS/MS	14.2	15.6	16.4	15.1	11.6	16	376010	4535.6	33245	51891	113230	25666
tr|B4DK25|B4DK25_HUMAN;tr|B4E107|B4E107_HUMAN;tr|F5GXE4|F5GXE4_HUMAN;tr|H0Y5C2|H0Y5C2_HUMAN;sp|O95260|ATE1_HUMAN	tr|B4DK25|B4DK25_HUMAN;tr|B4E107|B4E107_HUMAN;tr|F5GXE4|F5GXE4_HUMAN;tr|H0Y5C2|H0Y5C2_HUMAN;sp|O95260|ATE1_HUMAN	tr|B4DK25|B4DK25_HUMAN Arginyl-tRNA--protein transferase 1 OS=Homo sapiens OX=9606 GN=ATE1 PE=1 SV=1;tr|B4E107|B4E107_HUMAN Arginyl-tRNA--protein transferase 1 OS=Homo sapiens OX=9606 GN=ATE1 PE=1 SV=1;tr|F5GXE4|F5GXE4_HUMAN Arginyl-tRNA--protein transfera	B4DK25	ATE1	5	1	2	1	1	0	1	1	2	1	1	0	1	1	2	1	1	0	1	7.2	7.2	7.2	45.831	403	403;422;511;515;518	0.00018997	3.8177	By MS/MS	By MS/MS	By matching	By matching		By matching	3	7.2	3	3	0	3	200380	30205	52121	41001	44054	0
tr|K7ESA4|K7ESA4_HUMAN;tr|K7ELQ4|K7ELQ4_HUMAN;sp|P17544|ATF7_HUMAN	tr|K7ESA4|K7ESA4_HUMAN;tr|K7ELQ4|K7ELQ4_HUMAN;sp|P17544|ATF7_HUMAN	tr|K7ESA4|K7ESA4_HUMAN Cyclic AMP-dependent transcription factor ATF-7 (Fragment) OS=Homo sapiens OX=9606 GN=ATF7 PE=4 SV=1;tr|K7ELQ4|K7ELQ4_HUMAN Cyclic AMP-dependent transcription factor ATF-7 OS=Homo sapiens OX=9606 GN=ATF7-NPFF PE=3 SV=1;sp|P17544|ATF7	P17544	ATF7	3	2	1	2	2	1	2	2	1	2	2	1	2	1	0	1	1	0	1	19	19	12.3	17.829	163	163;463;494	0	6.813	By MS/MS	By MS/MS	By MS/MS	By MS/MS	By matching	By MS/MS	19	6.7	19	19	6.7	19	237330	47824	28799	48582	50720	7435.9
tr|F8VQD9|F8VQD9_HUMAN;sp|Q9BSB4|ATGA1_HUMAN;tr|H3BMZ4|H3BMZ4_HUMAN;tr|F8VVA0|F8VVA0_HUMAN	tr|F8VQD9|F8VQD9_HUMAN;sp|Q9BSB4|ATGA1_HUMAN;tr|H3BMZ4|H3BMZ4_HUMAN;tr|F8VVA0|F8VVA0_HUMAN	tr|F8VQD9|F8VQD9_HUMAN Autophagy-related protein 101 (Fragment) OS=Homo sapiens OX=9606 GN=ATG101 PE=1 SV=1;sp|Q9BSB4|ATGA1_HUMAN Autophagy-related protein 101 OS=Homo sapiens OX=9606 GN=ATG101 PE=1 SV=1;tr|H3BMZ4|H3BMZ4_HUMAN Autophagy-related protein 101	Q9BSB4	ATG101	4	2	1	2	2	1	2	2	1	2	2	1	2	2	1	2	2	1	2	17.4	17.4	17.4	21.926	190	190;218;84;141	0	5.2158	By MS/MS	By MS/MS	By matching	By MS/MS	By matching	By MS/MS	17.4	8.9	17.4	17.4	8.4	17.4	394390	76817	37373	106830	95906	3746.3
sp|Q676U5|A16L1_HUMAN;tr|E7EVC7|E7EVC7_HUMAN;tr|C9J8C6|C9J8C6_HUMAN;tr|C9J1B2|C9J1B2_HUMAN	sp|Q676U5|A16L1_HUMAN;tr|E7EVC7|E7EVC7_HUMAN;tr|C9J8C6|C9J8C6_HUMAN;tr|C9J1B2|C9J1B2_HUMAN	sp|Q676U5|A16L1_HUMAN Autophagy-related protein 16-1 OS=Homo sapiens OX=9606 GN=ATG16L1 PE=1 SV=2;tr|E7EVC7|E7EVC7_HUMAN Autophagy-related protein 16-1 OS=Homo sapiens OX=9606 GN=ATG16L1 PE=1 SV=1;tr|C9J8C6|C9J8C6_HUMAN Autophagy-related protein 16-1 (Frag	Q676U5	ATG16L1	4	0	1	1	1	0	0	0	1	1	1	0	0	0	1	1	1	0	0	3.5	3.5	3.5	68.264	607	607;624;55;187	0.00018911	3.743		By matching	By MS/MS	By MS/MS			0	1.6	1.8	1.6	0	0	87221	0	15114	56907	15200	0
sp|Q96BY7|ATG2B_HUMAN	sp|Q96BY7|ATG2B_HUMAN	sp|Q96BY7|ATG2B_HUMAN Autophagy-related protein 2 homolog B OS=Homo sapiens OX=9606 GN=ATG2B PE=1 SV=5	Q96BY7	ATG2B	1	1	2	1	1	1	1	1	2	1	1	1	1	1	2	1	1	1	1	2.6	2.6	2.6	232.76	2078	2078	0.0019671	2.847	By matching	By MS/MS	By matching	By matching	By MS/MS	By MS/MS	0.6	2.6	0.6	0.6	0.6	0.6	461370	30558	29453	43234	51519	95847
sp|Q9NT62|ATG3_HUMAN;tr|F8WDI0|F8WDI0_HUMAN	sp|Q9NT62|ATG3_HUMAN	sp|Q9NT62|ATG3_HUMAN Ubiquitin-like-conjugating enzyme ATG3 OS=Homo sapiens OX=9606 GN=ATG3 PE=1 SV=1	Q9NT62	ATG3	2	7	6	7	6	4	7	7	6	7	6	4	7	7	6	7	6	4	7	39.5	39.5	39.5	35.864	314	314;74	0	27.222	By MS/MS	By MS/MS	By MS/MS	By MS/MS	By MS/MS	By MS/MS	34.7	28.3	34.7	27.7	16.2	35.4	2856000	779260	593690	615760	546790	102020
sp|Q9Y4P1|ATG4B_HUMAN;tr|C9JIK8|C9JIK8_HUMAN;tr|C9J1C1|C9J1C1_HUMAN;tr|H0Y2Y0|H0Y2Y0_HUMAN;tr|F2Z2K8|F2Z2K8_HUMAN	sp|Q9Y4P1|ATG4B_HUMAN;tr|C9JIK8|C9JIK8_HUMAN	sp|Q9Y4P1|ATG4B_HUMAN Cysteine protease ATG4B OS=Homo sapiens OX=9606 GN=ATG4B PE=1 SV=2;tr|C9JIK8|C9JIK8_HUMAN Cysteine protease (Fragment) OS=Homo sapiens OX=9606 GN=ATG4B PE=1 SV=1	Q9Y4P1	ATG4B	5	5	5	3	4	4	4	5	5	3	4	4	4	5	5	3	4	4	4	21.9	21.9	21.9	44.294	393	393;219;66;76;88	0	30.129	By MS/MS	By MS/MS	By MS/MS	By MS/MS	By MS/MS	By MS/MS	21.9	21.9	13.5	17.6	17.6	17.6	1806100	305650	416640	384780	370760	39833
sp|O95352|ATG7_HUMAN;tr|C9JFF4|C9JFF4_HUMAN;tr|C9JE55|C9JE55_HUMAN;tr|C9J415|C9J415_HUMAN;tr|C9JNU2|C9JNU2_HUMAN;tr|C9JKA3|C9JKA3_HUMAN;tr|C9JGL2|C9JGL2_HUMAN;tr|F8WDY9|F8WDY9_HUMAN;tr|H7C369|H7C369_HUMAN;tr|H7C059|H7C059_HUMAN	sp|O95352|ATG7_HUMAN;tr|C9JFF4|C9JFF4_HUMAN	sp|O95352|ATG7_HUMAN Ubiquitin-like modifier-activating enzyme ATG7 OS=Homo sapiens OX=9606 GN=ATG7 PE=1 SV=1;tr|C9JFF4|C9JFF4_HUMAN Ubiquitin-like modifier-activating enzyme ATG7 (Fragment) OS=Homo sapiens OX=9606 GN=ATG7 PE=1 SV=1	O95352	ATG7	10	9	9	8	8	4	9	9	9	8	8	4	9	9	9	8	8	4	9	27.9	27.9	27.9	77.959	703	703;176;126;152;89;93;66;76;77;105	0	50.143	By MS/MS	By MS/MS	By MS/MS	By MS/MS	By matching	By MS/MS	22.5	21.9	19.8	21.2	10	23.3	3520000	800770	640830	832350	873840	54418
sp|Q7Z3C6|ATG9A_HUMAN;tr|C9JS65|C9JS65_HUMAN;tr|C9JFV2|C9JFV2_HUMAN;tr|F2Z3I6|F2Z3I6_HUMAN;tr|C9JX27|C9JX27_HUMAN;tr|C9IYZ9|C9IYZ9_HUMAN;tr|C9JKV7|C9JKV7_HUMAN;tr|C9JDK4|C9JDK4_HUMAN;tr|C9JXG2|C9JXG2_HUMAN;tr|H7C1G6|H7C1G6_HUMAN;tr|H7C152|H7C152_HUMAN	sp|Q7Z3C6|ATG9A_HUMAN	sp|Q7Z3C6|ATG9A_HUMAN Autophagy-related protein 9A OS=Homo sapiens OX=9606 GN=ATG9A PE=1 SV=3	Q7Z3C6	ATG9A	11	3	3	3	2	2	4	3	3	3	2	2	4	3	3	3	2	2	4	8.2	8.2	8.2	94.446	839	839;93;97;98;131;144;169;172;187;244;255	0	7.6698	By MS/MS	By MS/MS	By MS/MS	By MS/MS	By matching	By MS/MS	4.3	5.4	4.3	3.2	4.3	7.2	296620	53064	39178	59760	60442	4473.9
sp|P31939|PUR9_HUMAN;tr|H7C1S2|H7C1S2_HUMAN;tr|C9JLK0|C9JLK0_HUMAN;tr|F8WEF0|F8WEF0_HUMAN	sp|P31939|PUR9_HUMAN	sp|P31939|PUR9_HUMAN Bifunctional purine biosynthesis protein PURH OS=Homo sapiens OX=9606 GN=ATIC PE=1 SV=3	P31939	ATIC	4	25	23	22	20	22	23	25	23	22	20	22	23	25	23	22	20	22	23	64.2	64.2	64.2	64.615	592	592;231;170;84	0	323.31	By MS/MS	By MS/MS	By MS/MS	By MS/MS	By MS/MS	By MS/MS	64.2	60.5	60	55.1	57.9	61.1	25750000	4942300	5848700	4748800	4175200	1482800
sp|Q8WXF7|ATLA1_HUMAN	sp|Q8WXF7|ATLA1_HUMAN	sp|Q8WXF7|ATLA1_HUMAN Atlastin-1 OS=Homo sapiens OX=9606 GN=ATL1 PE=1 SV=1	Q8WXF7	ATL1	1	3	3	3	2	2	3	2	2	2	1	1	2	2	2	2	1	1	2	8.1	6.1	6.1	63.543	558	558	0	8.0374	By matching	By matching	By matching	By matching	By matching	By MS/MS	8.1	8.1	8.1	4.7	4.7	8.1	158470	28768	17841	24814	8155.6	6529.4
sp|Q8NHH9|ATLA2_HUMAN;tr|B5MCN0|B5MCN0_HUMAN;tr|C9JQQ5|C9JQQ5_HUMAN;tr|H7C3A2|H7C3A2_HUMAN;tr|C9JC25|C9JC25_HUMAN	sp|Q8NHH9|ATLA2_HUMAN;tr|B5MCN0|B5MCN0_HUMAN	sp|Q8NHH9|ATLA2_HUMAN Atlastin-2 OS=Homo sapiens OX=9606 GN=ATL2 PE=1 SV=2;tr|B5MCN0|B5MCN0_HUMAN Atlastin-2 OS=Homo sapiens OX=9606 GN=ATL2 PE=1 SV=1	Q8NHH9	ATL2	5	15	14	14	13	11	16	15	14	14	13	11	16	14	13	13	12	10	15	37	37	35.2	66.228	583	583;413;175;258;185	0	129.55	By MS/MS	By MS/MS	By MS/MS	By MS/MS	By MS/MS	By MS/MS	36	33.1	33.3	29.5	25.7	37	5138900	992800	1141400	866390	865860	285530
sp|Q6DD88|ATLA3_HUMAN;tr|F5H6I7|F5H6I7_HUMAN;tr|F5GWF8|F5GWF8_HUMAN	sp|Q6DD88|ATLA3_HUMAN;tr|F5H6I7|F5H6I7_HUMAN	sp|Q6DD88|ATLA3_HUMAN Atlastin-3 OS=Homo sapiens OX=9606 GN=ATL3 PE=1 SV=1;tr|F5H6I7|F5H6I7_HUMAN Atlastin-3 OS=Homo sapiens OX=9606 GN=ATL3 PE=1 SV=1	Q6DD88	ATL3	3	20	19	19	20	18	19	20	19	19	20	18	19	20	19	19	20	18	19	59	59	59	60.541	541	541;523;169	0	293.7	By MS/MS	By MS/MS	By MS/MS	By MS/MS	By MS/MS	By MS/MS	57.1	55.1	54.5	57.5	49.4	54.3	21093000	4584100	3416500	3210600	3418000	1454500
tr|H0YEC6|H0YEC6_HUMAN;sp|Q13315|ATM_HUMAN	tr|H0YEC6|H0YEC6_HUMAN;sp|Q13315|ATM_HUMAN	tr|H0YEC6|H0YEC6_HUMAN Serine-protein kinase ATM (Fragment) OS=Homo sapiens OX=9606 GN=ATM PE=1 SV=1;sp|Q13315|ATM_HUMAN Serine-protein kinase ATM OS=Homo sapiens OX=9606 GN=ATM PE=1 SV=4	Q13315	ATM	2	0	0	0	1	0	1	0	0	0	1	0	1	0	0	0	1	0	1	32.5	32.5	32.5	8.8229	77	77;3056	0.00091141	3.1671				By MS/MS		By matching	0	0	0	32.5	0	32.5	29386	0	0	0	19749	0
tr|E5RGN3|E5RGN3_HUMAN;sp|O00244|ATOX1_HUMAN;tr|E5RIM7|E5RIM7_HUMAN	tr|E5RGN3|E5RGN3_HUMAN;sp|O00244|ATOX1_HUMAN;tr|E5RIM7|E5RIM7_HUMAN	tr|E5RGN3|E5RGN3_HUMAN Copper transport protein ATOX1 OS=Homo sapiens OX=9606 GN=ATOX1 PE=1 SV=1;sp|O00244|ATOX1_HUMAN Copper transport protein ATOX1 OS=Homo sapiens OX=9606 GN=ATOX1 PE=1 SV=1;tr|E5RIM7|E5RIM7_HUMAN Copper transport protein ATOX1 OS=Homo s	O00244	ATOX1	3	1	1	1	1	2	2	1	1	1	1	2	2	1	1	1	1	2	2	42.4	42.4	42.4	6.3304	59	59;68;73	0	37.056	By MS/MS	By MS/MS	By MS/MS	By MS/MS	By MS/MS	By MS/MS	28.8	28.8	28.8	28.8	42.4	42.4	2080000	299200	560700	300920	408110	150730
tr|H0Y547|H0Y547_HUMAN;sp|P98196|AT11A_HUMAN;tr|E9PEJ6|E9PEJ6_HUMAN;tr|H0Y8F0|H0Y8F0_HUMAN	tr|H0Y547|H0Y547_HUMAN;sp|P98196|AT11A_HUMAN;tr|E9PEJ6|E9PEJ6_HUMAN	tr|H0Y547|H0Y547_HUMAN Phospholipid-transporting ATPase (Fragment) OS=Homo sapiens OX=9606 GN=ATP11A PE=1 SV=1;sp|P98196|AT11A_HUMAN Probable phospholipid-transporting ATPase IH OS=Homo sapiens OX=9606 GN=ATP11A PE=1 SV=3;tr|E9PEJ6|E9PEJ6_HUMAN Phospholipi	P98196	ATP11A	4	4	5	7	8	6	7	4	5	7	8	6	7	4	5	7	8	6	7	14.9	14.9	14.9	106.51	935	935;1134;1191;352	0	33.935	By MS/MS	By MS/MS	By MS/MS	By MS/MS	By MS/MS	By MS/MS	9	10.1	11	13.9	11.6	12.3	1437200	203520	223410	222170	261300	124910
sp|Q8NB49|AT11C_HUMAN;tr|A0A067XG54|A0A067XG54_HUMAN;tr|H7C0E8|H7C0E8_HUMAN	sp|Q8NB49|AT11C_HUMAN;tr|A0A067XG54|A0A067XG54_HUMAN;tr|H7C0E8|H7C0E8_HUMAN	sp|Q8NB49|AT11C_HUMAN Phospholipid-transporting ATPase IG OS=Homo sapiens OX=9606 GN=ATP11C PE=1 SV=3;tr|A0A067XG54|A0A067XG54_HUMAN Phospholipid-transporting ATPase OS=Homo sapiens OX=9606 GN=ATP11C PE=1 SV=1;tr|H7C0E8|H7C0E8_HUMAN Phospholipid-transporti	Q8NB49	ATP11C	3	2	2	1	1	1	2	2	2	1	1	1	2	2	2	1	1	1	2	3.4	3.4	3.4	129.48	1132	1132;1113;202	0	4.7805	By matching	By MS/MS	By MS/MS	By MS/MS	By matching	By MS/MS	3.4	3.4	1.6	1.6	1.6	3.4	242160	3861.8	58075	39237	39627	11066
sp|Q9HD20|AT131_HUMAN;tr|H7C3H2|H7C3H2_HUMAN	sp|Q9HD20|AT131_HUMAN	sp|Q9HD20|AT131_HUMAN Manganese-transporting ATPase 13A1 OS=Homo sapiens OX=9606 GN=ATP13A1 PE=1 SV=2	Q9HD20	ATP13A1	2	23	25	23	25	21	29	23	25	23	25	21	29	23	25	23	25	21	29	37.7	37.7	37.7	132.95	1204	1204;185	0	142.71	By MS/MS	By MS/MS	By MS/MS	By MS/MS	By MS/MS	By MS/MS	30.5	31.8	31.1	34.3	27.6	37.7	16243000	3351400	2012900	3756600	3633500	794380
sp|P05023|AT1A1_HUMAN;tr|M0R116|M0R116_HUMAN;tr|A0A2R8YEY8|A0A2R8YEY8_HUMAN;sp|P13637|AT1A3_HUMAN;tr|A0A0A0MT26|A0A0A0MT26_HUMAN;tr|B1AKY9|B1AKY9_HUMAN;sp|P50993|AT1A2_HUMAN;tr|H0Y7C1|H0Y7C1_HUMAN;sp|Q13733|AT1A4_HUMAN;tr|Q5TC01|Q5TC01_HUMAN;tr|Q5TC02|Q5TC02_HUMAN;tr|E9PRA5|E9PRA5_HUMAN;sp|P20648|ATP4A_HUMAN;sp|P54707|AT12A_HUMAN;tr|Q5TC05|Q5TC05_HUMAN;tr|M0QXF2|M0QXF2_HUMAN	sp|P05023|AT1A1_HUMAN	sp|P05023|AT1A1_HUMAN Sodium/potassium-transporting ATPase subunit alpha-1 OS=Homo sapiens OX=9606 GN=ATP1A1 PE=1 SV=1	P05023	ATP1A1	16	32	34	30	30	30	28	32	34	30	30	30	28	32	34	30	30	30	28	41.8	41.8	41.8	112.89	1023	1023;983;1010;1013;1226;1009;1020;714;1029;144;106;517;1035;1039;157;251	0	323.31	By MS/MS	By MS/MS	By MS/MS	By MS/MS	By MS/MS	By MS/MS	37.8	40.6	36.5	36.4	35.7	34.4	64243000	14503000	9926800	11169000	10299000	5497400
sp|P05026|AT1B1_HUMAN;tr|V9GYR2|V9GYR2_HUMAN	sp|P05026|AT1B1_HUMAN;tr|V9GYR2|V9GYR2_HUMAN	sp|P05026|AT1B1_HUMAN Sodium/potassium-transporting ATPase subunit beta-1 OS=Homo sapiens OX=9606 GN=ATP1B1 PE=1 SV=1;tr|V9GYR2|V9GYR2_HUMAN Sodium/potassium-transporting ATPase subunit beta (Fragment) OS=Homo sapiens OX=9606 GN=ATP1B1 PE=1 SV=1	P05026	ATP1B1	2	2	2	2	2	3	3	2	2	2	2	3	3	2	2	2	2	3	3	16.5	16.5	16.5	35.061	303	303;130	0	16.059	By MS/MS	By MS/MS	By MS/MS	By matching	By MS/MS	By MS/MS	12.9	12.9	12.9	12.9	16.5	16.5	1659000	134490	479950	76125	43532	244910
sp|P54709|AT1B3_HUMAN;tr|C9JXZ1|C9JXZ1_HUMAN;tr|C9JA36|C9JA36_HUMAN;tr|H7C547|H7C547_HUMAN;tr|F8WBY4|F8WBY4_HUMAN	sp|P54709|AT1B3_HUMAN;tr|C9JXZ1|C9JXZ1_HUMAN;tr|C9JA36|C9JA36_HUMAN	sp|P54709|AT1B3_HUMAN Sodium/potassium-transporting ATPase subunit beta-3 OS=Homo sapiens OX=9606 GN=ATP1B3 PE=1 SV=1;tr|C9JXZ1|C9JXZ1_HUMAN Sodium/potassium-transporting ATPase subunit beta-3 (Fragment) OS=Homo sapiens OX=9606 GN=ATP1B3 PE=1 SV=1;tr|C9JA3	P54709	ATP1B3	5	8	8	8	7	8	7	8	8	8	7	8	7	8	8	8	7	8	7	35.8	35.8	35.8	31.512	279	279;119;133;43;44	0	44.239	By MS/MS	By MS/MS	By MS/MS	By MS/MS	By MS/MS	By MS/MS	35.8	35.8	35.8	27.6	35.8	32.3	6539600	808530	1294400	666280	1390000	1377200
sp|P16615|AT2A2_HUMAN;tr|H7C5W9|H7C5W9_HUMAN;sp|O14983|AT2A1_HUMAN;tr|J3QSY6|J3QSY6_HUMAN;tr|A0A0C4DH86|A0A0C4DH86_HUMAN;tr|H3BTW4|H3BTW4_HUMAN	sp|P16615|AT2A2_HUMAN;tr|H7C5W9|H7C5W9_HUMAN	sp|P16615|AT2A2_HUMAN Sarcoplasmic/endoplasmic reticulum calcium ATPase 2 OS=Homo sapiens OX=9606 GN=ATP2A2 PE=1 SV=1;tr|H7C5W9|H7C5W9_HUMAN Sarcoplasmic/endoplasmic reticulum calcium ATPase 2 (Fragment) OS=Homo sapiens OX=9606 GN=ATP2A2 PE=1 SV=1	P16615	ATP2A2	6	32	32	34	28	34	31	32	32	34	28	34	31	26	26	28	23	28	26	48.1	48.1	41.4	114.76	1042	1042;933;1001;50;46;128	0	323.31	By MS/MS	By MS/MS	By MS/MS	By MS/MS	By MS/MS	By MS/MS	43.8	44.4	45.2	35.8	43.5	39.5	60198000	11947000	11594000	8722800	5874500	6386300
sp|Q93084|AT2A3_HUMAN	sp|Q93084|AT2A3_HUMAN	sp|Q93084|AT2A3_HUMAN Sarcoplasmic/endoplasmic reticulum calcium ATPase 3 OS=Homo sapiens OX=9606 GN=ATP2A3 PE=1 SV=2	Q93084	ATP2A3	1	8	8	8	7	7	7	2	2	2	2	1	2	2	2	2	2	1	2	13.2	6.5	4.3	113.98	1043	1043	0	9.6311	By MS/MS	By MS/MS	By MS/MS	By matching	By matching	By MS/MS	11	11	11	10.3	8.1	10.3	414670	153700	26380	128440	57204	1095.9
sp|P20020|AT2B1_HUMAN;tr|E7ERY9|E7ERY9_HUMAN;tr|H0YHH6|H0YHH6_HUMAN;tr|A0A0U1RQU3|A0A0U1RQU3_HUMAN	sp|P20020|AT2B1_HUMAN;tr|E7ERY9|E7ERY9_HUMAN	sp|P20020|AT2B1_HUMAN Plasma membrane calcium-transporting ATPase 1 OS=Homo sapiens OX=9606 GN=ATP2B1 PE=1 SV=4;tr|E7ERY9|E7ERY9_HUMAN Calcium-transporting ATPase OS=Homo sapiens OX=9606 GN=ATP2B1 PE=1 SV=2	P20020	ATP2B1	4	15	16	14	14	15	15	6	7	6	6	6	7	6	7	6	6	6	7	21.5	11.6	11.6	134.68	1220	1220;963;162;300	0	20.126	By MS/MS	By MS/MS	By MS/MS	By MS/MS	By MS/MS	By MS/MS	17.3	18.9	16.6	16.6	19.4	18.3	1473900	343960	177050	248020	195440	109310
sp|P23634|AT2B4_HUMAN;sp|Q16720|AT2B3_HUMAN;tr|A0A2R8Y4R4|A0A2R8Y4R4_HUMAN;tr|A0A2U3U055|A0A2U3U055_HUMAN;tr|A0A2U3TZI3|A0A2U3TZI3_HUMAN;sp|Q01814|AT2B2_HUMAN;tr|A0A2R8Y535|A0A2R8Y535_HUMAN;tr|H0YDG5|H0YDG5_HUMAN;tr|H7BZS8|H7BZS8_HUMAN;tr|H7BY13|H7BY13_HUMAN	sp|P23634|AT2B4_HUMAN	sp|P23634|AT2B4_HUMAN Plasma membrane calcium-transporting ATPase 4 OS=Homo sapiens OX=9606 GN=ATP2B4 PE=1 SV=2	P23634	ATP2B4	10	25	25	24	22	26	25	25	25	24	22	26	25	16	16	16	14	17	17	33	33	23.4	137.92	1241	1241;1220;996;1160;1188;1243;387;102;117;129	0	323.31	By MS/MS	By MS/MS	By MS/MS	By MS/MS	By MS/MS	By MS/MS	29.7	29.7	28.5	25.7	31.7	30	44805000	9404300	6470000	8708600	6717800	4043500
sp|P98194|AT2C1_HUMAN;tr|B4E2Q0|B4E2Q0_HUMAN;tr|H0Y9S7|H0Y9S7_HUMAN;tr|H0Y8X9|H0Y8X9_HUMAN;tr|D6RGE9|D6RGE9_HUMAN;tr|D6REJ1|D6REJ1_HUMAN;tr|D6RHV9|D6RHV9_HUMAN	sp|P98194|AT2C1_HUMAN;tr|B4E2Q0|B4E2Q0_HUMAN	sp|P98194|AT2C1_HUMAN Calcium-transporting ATPase type 2C member 1 OS=Homo sapiens OX=9606 GN=ATP2C1 PE=1 SV=3;tr|B4E2Q0|B4E2Q0_HUMAN Calcium-transporting ATPase OS=Homo sapiens OX=9606 GN=ATP2C1 PE=1 SV=1	P98194	ATP2C1	7	17	16	16	15	13	17	17	16	16	15	13	17	1	1	1	1	1	1	34.3	34.3	2.5	100.58	919	919;953;314;215;82;102;120	0	183.26	By MS/MS	By MS/MS	By MS/MS	By MS/MS	By MS/MS	By MS/MS	33.2	29.9	31.7	28.5	27.5	33.2	8045300	1584900	1575300	1446200	1350400	424310
tr|H0Y9V7|H0Y9V7_HUMAN	tr|H0Y9V7|H0Y9V7_HUMAN	tr|H0Y9V7|H0Y9V7_HUMAN Calcium-transporting ATPase type 2C member 1 (Fragment) OS=Homo sapiens OX=9606 GN=ATP2C1 PE=1 SV=1	H0Y9V7	ATP2C1	1	17	16	16	15	13	17	1	1	1	1	1	1	1	1	1	1	1	1	35.1	2.8	2.8	98.938	903	903	0	4.8188	By MS/MS	By MS/MS	By MS/MS	By MS/MS	By matching	By matching	34	30.7	32.4	29.2	28.2	34	381830	88934	60796	96793	54769	23102
sp|P25705|ATPA_HUMAN;tr|K7EK77|K7EK77_HUMAN;tr|K7ERX7|K7ERX7_HUMAN;tr|K7EJP1|K7EJP1_HUMAN;tr|K7EQH4|K7EQH4_HUMAN;tr|K7ENJ4|K7ENJ4_HUMAN;tr|K7ESA0|K7ESA0_HUMAN	sp|P25705|ATPA_HUMAN	sp|P25705|ATPA_HUMAN ATP synthase subunit alpha, mitochondrial OS=Homo sapiens OX=9606 GN=ATP5F1A PE=1 SV=1	P25705	ATP5F1A	7	25	25	22	24	24	23	25	25	22	24	24	23	25	25	22	24	24	23	55	55	55	59.75	553	553;207;205;144;111;199;77	0	323.31	By MS/MS	By MS/MS	By MS/MS	By MS/MS	By MS/MS	By MS/MS	51.9	51.5	44.3	51.5	52.4	51.4	107780000	18194000	19875000	15666000	14090000	13866000
sp|P06576|ATPB_HUMAN;tr|H0YH81|H0YH81_HUMAN;tr|F8W079|F8W079_HUMAN;tr|H0YI37|H0YI37_HUMAN	sp|P06576|ATPB_HUMAN;tr|H0YH81|H0YH81_HUMAN;tr|F8W079|F8W079_HUMAN	sp|P06576|ATPB_HUMAN ATP synthase subunit beta, mitochondrial OS=Homo sapiens OX=9606 GN=ATP5F1B PE=1 SV=3;tr|H0YH81|H0YH81_HUMAN ATP synthase subunit beta (Fragment) OS=Homo sapiens OX=9606 GN=ATP5F1B PE=1 SV=1;tr|F8W079|F8W079_HUMAN ATP synthase subunit	P06576	ATP5F1B	4	28	27	26	27	27	28	28	27	26	27	27	28	17	17	16	16	16	17	74.1	74.1	44.8	56.559	529	529;362;284;133	0	323.31	By MS/MS	By MS/MS	By MS/MS	By MS/MS	By MS/MS	By MS/MS	74.1	71.5	70.5	73.2	73.5	74.1	NaN	NaN	NaN	NaN	NaN	NaN
sp|P36542|ATPG_HUMAN	sp|P36542|ATPG_HUMAN	sp|P36542|ATPG_HUMAN ATP synthase subunit gamma, mitochondrial OS=Homo sapiens OX=9606 GN=ATP5F1C PE=1 SV=1	P36542	ATP5F1C	1	8	7	5	7	8	8	8	7	5	7	8	8	8	7	5	7	8	8	38.9	38.9	35.6	32.996	298	298	0	185.49	By MS/MS	By MS/MS	By MS/MS	By MS/MS	By MS/MS	By MS/MS	35.6	32.2	25.2	32.2	35.6	35.6	9611500	1512300	1915400	1216700	1021100	1172100
sp|P30049|ATPD_HUMAN	sp|P30049|ATPD_HUMAN	sp|P30049|ATPD_HUMAN ATP synthase subunit delta, mitochondrial OS=Homo sapiens OX=9606 GN=ATP5F1D PE=1 SV=2	P30049	ATP5F1D	1	3	3	4	4	4	3	3	3	4	4	4	3	2	2	3	3	3	2	43.5	43.5	34.5	17.49	168	168	0	54.027	By MS/MS	By MS/MS	By MS/MS	By MS/MS	By MS/MS	By MS/MS	38.1	38.1	43.5	43.5	43.5	38.1	NaN	1500200	1487600	1421600	753190	639260
sp|Q9UII2|ATIF1_HUMAN;tr|A0A0B4J230|A0A0B4J230_HUMAN	sp|Q9UII2|ATIF1_HUMAN	sp|Q9UII2|ATIF1_HUMAN ATPase inhibitor, mitochondrial OS=Homo sapiens OX=9606 GN=ATP5IF1 PE=1 SV=1	Q9UII2	ATP5IF1	2	0	1	1	2	1	3	0	1	1	2	1	3	0	1	1	2	1	3	21.7	21.7	21.7	12.249	106	106;75	0	9.7514		By MS/MS	By MS/MS	By MS/MS	By matching	By MS/MS	0	11.3	11.3	20.8	11.3	21.7	627090	0	26329	41262	485660	8266.5
sp|Q96IX5|ATPMD_HUMAN	sp|Q96IX5|ATPMD_HUMAN	sp|Q96IX5|ATPMD_HUMAN ATP synthase membrane subunit DAPIT, mitochondrial OS=Homo sapiens OX=9606 GN=ATP5MD PE=1 SV=1	Q96IX5	ATP5MD	1	2	3	1	1	2	3	2	3	1	1	2	3	2	3	1	1	2	3	75.9	75.9	75.9	6.4575	58	58	0	81.047	By MS/MS	By MS/MS	By MS/MS	By MS/MS	By MS/MS	By MS/MS	58.6	75.9	25.9	25.9	43.1	75.9	2409800	258520	639910	515610	183890	501250
sp|P56385|ATP5I_HUMAN	sp|P56385|ATP5I_HUMAN	sp|P56385|ATP5I_HUMAN ATP synthase subunit e, mitochondrial OS=Homo sapiens OX=9606 GN=ATP5ME PE=1 SV=2	P56385	ATP5ME	1	1	1	2	1	2	1	1	1	2	1	2	1	1	1	2	1	2	1	34.8	34.8	34.8	7.9331	69	69	0.007187	1.8752	By matching	By matching	By matching	By matching	By MS/MS	By matching	14.5	20.3	34.8	14.5	34.8	20.3	368190	16563	31539	56472	15212	220980
tr|G3V325|G3V325_HUMAN;tr|C9JJT5|C9JJT5_HUMAN;sp|P56134|ATPK_HUMAN;tr|C9JU26|C9JU26_HUMAN;sp|O75127|PTCD1_HUMAN	tr|G3V325|G3V325_HUMAN;tr|C9JJT5|C9JJT5_HUMAN;sp|P56134|ATPK_HUMAN;tr|C9JU26|C9JU26_HUMAN	tr|G3V325|G3V325_HUMAN ATP5MF-PTCD1 readthrough OS=Homo sapiens OX=9606 GN=ATP5MF-PTCD1 PE=4 SV=1;tr|C9JJT5|C9JJT5_HUMAN ATP5MF-PTCD1 readthrough OS=Homo sapiens OX=9606 GN=ATP5MF-PTCD1 PE=4 SV=2;sp|P56134|ATPK_HUMAN ATP synthase subunit f, mitochondrial O	P56134	ATP5MF-PTCD1	5	3	3	3	3	3	3	3	3	3	3	3	3	3	3	3	3	3	3	4.9	4.9	4.9	84.109	749	749;54;94;98;700	0	11.054	By MS/MS	By MS/MS	By MS/MS	By MS/MS	By MS/MS	By MS/MS	4.9	4.9	4.9	4.9	4.9	4.9	4672100	730150	933400	1056400	511060	313540
sp|O75964|ATP5L_HUMAN;tr|E9PN17|E9PN17_HUMAN;tr|A0A3B3ITX4|A0A3B3ITX4_HUMAN	sp|O75964|ATP5L_HUMAN;tr|E9PN17|E9PN17_HUMAN;tr|A0A3B3ITX4|A0A3B3ITX4_HUMAN	sp|O75964|ATP5L_HUMAN ATP synthase subunit g, mitochondrial OS=Homo sapiens OX=9606 GN=ATP5MG PE=1 SV=3;tr|E9PN17|E9PN17_HUMAN ATP synthase subunit g, mitochondrial OS=Homo sapiens OX=9606 GN=ATP5MG PE=1 SV=1;tr|A0A3B3ITX4|A0A3B3ITX4_HUMAN Uncharacterized	O75964	ATP5MG	3	5	4	2	4	6	4	5	4	2	4	6	4	5	4	2	4	6	4	63.1	63.1	63.1	11.428	103	103;76;91	0	234.8	By MS/MS	By MS/MS	By MS/MS	By MS/MS	By MS/MS	By MS/MS	54.4	47.6	24.3	47.6	63.1	41.7	6436400	959340	1160100	218770	853970	1108400
sp|P24539|AT5F1_HUMAN;tr|Q5QNZ2|Q5QNZ2_HUMAN	sp|P24539|AT5F1_HUMAN;tr|Q5QNZ2|Q5QNZ2_HUMAN	sp|P24539|AT5F1_HUMAN ATP synthase F(0) complex subunit B1, mitochondrial OS=Homo sapiens OX=9606 GN=ATP5PB PE=1 SV=2;tr|Q5QNZ2|Q5QNZ2_HUMAN ATP synthase F(0) complex subunit B1, mitochondrial OS=Homo sapiens OX=9606 GN=ATP5PB PE=1 SV=1	P24539	ATP5PB	2	10	9	10	10	9	10	10	9	10	10	9	10	10	9	10	10	9	10	44.1	44.1	44.1	28.908	256	256;195	0	154.71	By MS/MS	By MS/MS	By MS/MS	By MS/MS	By MS/MS	By MS/MS	39.5	36.3	39.5	41	40.6	39.5	20874000	3893800	3218000	3319100	3114200	1580600
sp|O75947|ATP5H_HUMAN;tr|F5H608|F5H608_HUMAN	sp|O75947|ATP5H_HUMAN	sp|O75947|ATP5H_HUMAN ATP synthase subunit d, mitochondrial OS=Homo sapiens OX=9606 GN=ATP5PD PE=1 SV=3	O75947	ATP5PD	2	8	8	7	7	8	8	8	8	7	7	8	8	8	8	7	7	8	8	59.6	59.6	59.6	18.491	161	161;81	0	113.09	By MS/MS	By MS/MS	By MS/MS	By MS/MS	By MS/MS	By MS/MS	59.6	59.6	49.1	49.1	59.6	59.6	30786000	5524100	7055100	4535200	3271500	1499900
sp|P18859|ATP5J_HUMAN;tr|A8MUH2|A8MUH2_HUMAN	sp|P18859|ATP5J_HUMAN;tr|A8MUH2|A8MUH2_HUMAN	sp|P18859|ATP5J_HUMAN ATP synthase-coupling factor 6, mitochondrial OS=Homo sapiens OX=9606 GN=ATP5PF PE=1 SV=1;tr|A8MUH2|A8MUH2_HUMAN ATP synthase-coupling factor 6, mitochondrial OS=Homo sapiens OX=9606 GN=ATP5PF PE=1 SV=1	P18859	ATP5PF	2	4	4	4	4	4	4	4	4	4	4	4	4	4	4	4	4	4	4	42.6	42.6	42.6	12.587	108	108;119	0	238.5	By MS/MS	By MS/MS	By MS/MS	By MS/MS	By MS/MS	By MS/MS	42.6	42.6	42.6	42.6	42.6	42.6	8227800	1925400	1493100	1195800	1280900	685190
sp|P48047|ATPO_HUMAN;tr|A0A494C0K9|A0A494C0K9_HUMAN;tr|H7C0C1|H7C0C1_HUMAN;tr|H7C068|H7C068_HUMAN;tr|H7C086|H7C086_HUMAN	sp|P48047|ATPO_HUMAN;tr|A0A494C0K9|A0A494C0K9_HUMAN;tr|H7C0C1|H7C0C1_HUMAN	sp|P48047|ATPO_HUMAN ATP synthase subunit O, mitochondrial OS=Homo sapiens OX=9606 GN=ATP5PO PE=1 SV=1;tr|A0A494C0K9|A0A494C0K9_HUMAN ATP synthase subunit O, mitochondrial OS=Homo sapiens OX=9606 GN=ATP5PO PE=4 SV=1;tr|H7C0C1|H7C0C1_HUMAN Uncharacterized p	P48047	ATP5PO	5	5	5	5	5	6	6	5	5	5	5	6	6	5	5	5	5	6	6	39	39	39	23.277	213	213;155;242;86;74	0	56.712	By MS/MS	By MS/MS	By MS/MS	By MS/MS	By MS/MS	By MS/MS	34.3	34.3	34.3	34.3	39	39	4754100	722630	831710	1147600	322760	977610
sp|Q15904|VAS1_HUMAN;tr|A6QRJ1|A6QRJ1_HUMAN;tr|A6NLC6|A6NLC6_HUMAN;tr|H7C2Y8|H7C2Y8_HUMAN;tr|H7C0T7|H7C0T7_HUMAN;tr|F2Z3L8|F2Z3L8_HUMAN;tr|A0A0C4DGX8|A0A0C4DGX8_HUMAN	sp|Q15904|VAS1_HUMAN;tr|A6QRJ1|A6QRJ1_HUMAN;tr|A6NLC6|A6NLC6_HUMAN	sp|Q15904|VAS1_HUMAN V-type proton ATPase subunit S1 OS=Homo sapiens OX=9606 GN=ATP6AP1 PE=1 SV=2;tr|A6QRJ1|A6QRJ1_HUMAN V-type proton ATPase subunit S1 (Fragment) OS=Homo sapiens OX=9606 GN=ATP6AP1 PE=1 SV=1;tr|A6NLC6|A6NLC6_HUMAN V-type proton ATPase sub	Q15904	ATP6AP1	7	4	2	4	4	4	3	4	2	4	4	4	3	4	2	4	4	4	3	23.2	23.2	23.2	52.025	470	470;230;273;128;133;134;281	0	17.481	By MS/MS	By MS/MS	By MS/MS	By MS/MS	By MS/MS	By MS/MS	13	5.7	13	13	12.1	10.2	1256300	221490	40870	272860	210300	182140
sp|O75787|RENR_HUMAN;tr|B7Z413|B7Z413_HUMAN;tr|A0A1C7CYW4|A0A1C7CYW4_HUMAN;tr|A0A1B0GVW0|A0A1B0GVW0_HUMAN;tr|A0A1B0GVB9|A0A1B0GVB9_HUMAN;tr|A0A1B0GTU8|A0A1B0GTU8_HUMAN;tr|A0A1B0GVC7|A0A1B0GVC7_HUMAN;tr|A0A1B0GTB0|A0A1B0GTB0_HUMAN;tr|A0A1B0GWJ8|A0A1B0GWJ8_HUMAN;tr|H7C3E1|H7C3E1_HUMAN;tr|A0A1B0GU12|A0A1B0GU12_HUMAN;tr|A0A1B0GUT7|A0A1B0GUT7_HUMAN;tr|B7Z1I9|B7Z1I9_HUMAN;tr|A0A1B0GVI9|A0A1B0GVI9_HUMAN…	sp|O75787|RENR_HUMAN;tr|B7Z413|B7Z413_HUMAN;tr|A0A1C7CYW4|A0A1C7CYW4_HUMAN;tr|A0A1B0GVW0|A0A1B0GVW0_HUMAN;tr|A0A1B0GVB9|A0A1B0GVB9_HUMAN;tr|A0A1B0GTU8|A0A1B0GTU8_HUMAN;tr|A0A1B0GVC7|A0A1B0GVC7_HUMAN;tr|A0A1B0GTB0|A0A1B0GTB0_HUMAN;tr|A0A1B0GWJ8|A0A1B0GWJ8_HUMAN;tr|H7C3E1|H7C3E1_HUMAN;tr|A0A1B0GU12|A0A1B0GU12_HUMAN;tr|A0A1B0GUT7|A0A1B0GUT7_HUMAN;tr|B7Z1I9|B7Z1I9_HUMAN;tr|A0A1B0GVI9|A0A1B0GVI9_HUMAN…	sp|O75787|RENR_HUMAN Renin receptor OS=Homo sapiens OX=9606 GN=ATP6AP2 PE=1 SV=2;tr|B7Z413|B7Z413_HUMAN Renin receptor OS=Homo sapiens OX=9606 GN=ATP6AP2 PE=1 SV=1;tr|A0A1C7CYW4|A0A1C7CYW4_HUMAN Renin receptor OS=Homo sapiens OX=9606 GN=ATP6AP2 PE=1 SV=1;t	O75787	ATP6AP2	20	7	6	7	6	8	7	7	6	7	6	8	7	7	6	7	6	8	7	34.6	34.6	34.6	39.008	350	350;274;349;345;317;301;242;294;258;262;273;331;272;196;186;209;186;128;101;143	0	134.32	By MS/MS	By MS/MS	By MS/MS	By MS/MS	By MS/MS	By MS/MS	34.6	29.1	34.6	30.9	34.6	28.6	5108600	1196000	661810	867510	801230	469350
sp|Q93050|VPP1_HUMAN;tr|B7Z641|B7Z641_HUMAN;tr|B7Z2A9|B7Z2A9_HUMAN;tr|K7EM24|K7EM24_HUMAN;tr|F5H1T6|F5H1T6_HUMAN;tr|K7ELZ6|K7ELZ6_HUMAN;tr|K7EN36|K7EN36_HUMAN;tr|K7EPG4|K7EPG4_HUMAN;tr|K7EQW2|K7EQW2_HUMAN	sp|Q93050|VPP1_HUMAN;tr|B7Z641|B7Z641_HUMAN;tr|B7Z2A9|B7Z2A9_HUMAN	sp|Q93050|VPP1_HUMAN V-type proton ATPase 116 kDa subunit a isoform 1 OS=Homo sapiens OX=9606 GN=ATP6V0A1 PE=1 SV=3;tr|B7Z641|B7Z641_HUMAN V-type proton ATPase subunit a OS=Homo sapiens OX=9606 GN=ATP6V0A1 PE=1 SV=1;tr|B7Z2A9|B7Z2A9_HUMAN V-type proton ATP	Q93050	ATP6V0A1	9	9	10	9	9	10	8	9	10	9	9	10	8	9	10	9	9	10	8	17.9	17.9	17.9	96.412	837	837;788;794;130;483;93;195;198;68	0	42.14	By MS/MS	By MS/MS	By MS/MS	By MS/MS	By MS/MS	By MS/MS	16.6	17.9	16.6	16.6	17.9	14.5	3953400	832110	636110	686180	796590	482860
sp|Q9Y487|VPP2_HUMAN;tr|F5H5F3|F5H5F3_HUMAN;tr|Q8TBM3|Q8TBM3_HUMAN	sp|Q9Y487|VPP2_HUMAN;tr|F5H5F3|F5H5F3_HUMAN	sp|Q9Y487|VPP2_HUMAN V-type proton ATPase 116 kDa subunit a isoform 2 OS=Homo sapiens OX=9606 GN=ATP6V0A2 PE=1 SV=2;tr|F5H5F3|F5H5F3_HUMAN V-type proton ATPase subunit a (Fragment) OS=Homo sapiens OX=9606 GN=ATP6V0A2 PE=1 SV=1	Q9Y487	ATP6V0A2	3	5	5	5	3	4	4	5	5	5	3	4	4	5	5	5	3	4	4	9.2	9.2	9.2	98.081	856	856;328;372	0	16.729	By MS/MS	By MS/MS	By MS/MS	By MS/MS	By matching	By MS/MS	9.2	9.2	9.2	5.4	7.4	7.2	543190	144800	136240	140750	30464	32798
tr|E9PMR1|E9PMR1_HUMAN;sp|Q99437|VATO_HUMAN;tr|E9PNU0|E9PNU0_HUMAN;tr|E9PNL3|E9PNL3_HUMAN	tr|E9PMR1|E9PMR1_HUMAN;sp|Q99437|VATO_HUMAN;tr|E9PNU0|E9PNU0_HUMAN;tr|E9PNL3|E9PNL3_HUMAN	tr|E9PMR1|E9PMR1_HUMAN V-type proton ATPase 21 kDa proteolipid subunit (Fragment) OS=Homo sapiens OX=9606 GN=ATP6V0B PE=1 SV=1;sp|Q99437|VATO_HUMAN V-type proton ATPase 21 kDa proteolipid subunit OS=Homo sapiens OX=9606 GN=ATP6V0B PE=2 SV=1;tr|E9PNU0|E9PNU	Q99437	ATP6V0B	4	1	0	1	0	0	1	1	0	1	0	0	1	1	0	1	0	0	1	40.7	40.7	40.7	8.9885	86	86;205;252;261	0	8.6255	By MS/MS		By MS/MS			By MS/MS	40.7	0	40.7	0	0	40.7	48890	22896	0	8758.4	0	0
sp|P27449|VATL_HUMAN;tr|H3BNI4|H3BNI4_HUMAN	sp|P27449|VATL_HUMAN;tr|H3BNI4|H3BNI4_HUMAN	sp|P27449|VATL_HUMAN V-type proton ATPase 16 kDa proteolipid subunit OS=Homo sapiens OX=9606 GN=ATP6V0C PE=1 SV=1;tr|H3BNI4|H3BNI4_HUMAN V-type proton ATPase proteolipid subunit OS=Homo sapiens OX=9606 GN=ATP6V0C PE=1 SV=1	P27449	ATP6V0C	2	2	2	2	2	2	2	2	2	2	2	2	2	2	2	2	2	2	2	41.9	41.9	41.9	15.736	155	155;112	0	108.1	By MS/MS	By MS/MS	By MS/MS	By MS/MS	By MS/MS	By MS/MS	41.9	41.9	41.9	41.9	41.9	41.9	5145000	1587500	871190	630700	200330	619580
sp|P61421|VA0D1_HUMAN;tr|F5GYQ1|F5GYQ1_HUMAN;tr|R4GN72|R4GN72_HUMAN;tr|J3QL14|J3QL14_HUMAN;tr|H3BQB4|H3BQB4_HUMAN;tr|H3BSG7|H3BSG7_HUMAN;tr|H3BQJ1|H3BQJ1_HUMAN;tr|H3BUQ0|H3BUQ0_HUMAN;tr|H3BTB5|H3BTB5_HUMAN	sp|P61421|VA0D1_HUMAN;tr|F5GYQ1|F5GYQ1_HUMAN;tr|R4GN72|R4GN72_HUMAN;tr|J3QL14|J3QL14_HUMAN	sp|P61421|VA0D1_HUMAN V-type proton ATPase subunit d 1 OS=Homo sapiens OX=9606 GN=ATP6V0D1 PE=1 SV=1;tr|F5GYQ1|F5GYQ1_HUMAN V-type proton ATPase subunit OS=Homo sapiens OX=9606 GN=ATP6V0D1 PE=1 SV=1;tr|R4GN72|R4GN72_HUMAN V-type proton ATPase subunit d 1 O	P61421	ATP6V0D1	9	6	9	8	9	9	9	6	9	8	9	9	9	6	9	8	9	9	9	51.3	51.3	51.3	40.329	351	351;392;274;232;113;115;227;47;57	0	306.01	By MS/MS	By MS/MS	By MS/MS	By MS/MS	By MS/MS	By MS/MS	34.5	47.9	45	48.4	44.4	48.4	8030100	1386200	1311100	1309100	997960	918410
sp|Q8N8Y2|VA0D2_HUMAN	sp|Q8N8Y2|VA0D2_HUMAN	sp|Q8N8Y2|VA0D2_HUMAN V-type proton ATPase subunit d 2 OS=Homo sapiens OX=9606 GN=ATP6V0D2 PE=2 SV=1	Q8N8Y2	ATP6V0D2	1	1	1	1	1	1	1	1	1	1	1	1	1	1	1	1	1	1	1	4.3	4.3	4.3	40.426	350	350	0	5.7977	By MS/MS	By MS/MS	By MS/MS	By MS/MS	By matching	By MS/MS	4.3	4.3	4.3	4.3	4.3	4.3	477300	48174	128690	106710	77548	9670
sp|P38606|VATA_HUMAN;tr|C9JVW8|C9JVW8_HUMAN;tr|C9JA17|C9JA17_HUMAN	sp|P38606|VATA_HUMAN	sp|P38606|VATA_HUMAN V-type proton ATPase catalytic subunit A OS=Homo sapiens OX=9606 GN=ATP6V1A PE=1 SV=2	P38606	ATP6V1A	3	19	20	18	16	17	17	19	20	18	16	17	17	18	19	17	15	17	16	55.9	55.9	53.5	68.303	617	617;221;184	0	308.04	By MS/MS	By MS/MS	By MS/MS	By MS/MS	By MS/MS	By MS/MS	48	54.8	45.7	44.2	50.4	48.8	18991000	3761900	3236800	3181400	3037500	1609600
sp|P21281|VATB2_HUMAN;tr|H0YC04|H0YC04_HUMAN;tr|C9JL73|C9JL73_HUMAN;sp|P15313|VATB1_HUMAN;tr|C9JNS9|C9JNS9_HUMAN;tr|E5RGH6|E5RGH6_HUMAN;tr|H0YC45|H0YC45_HUMAN;tr|H0YAT8|H0YAT8_HUMAN	sp|P21281|VATB2_HUMAN	sp|P21281|VATB2_HUMAN V-type proton ATPase subunit B, brain isoform OS=Homo sapiens OX=9606 GN=ATP6V1B2 PE=1 SV=3	P21281	ATP6V1B2	8	20	21	19	20	20	18	20	21	19	20	20	18	20	21	19	20	20	18	65	65	65	56.5	511	511;199;496;513;310;66;49;56	0	197.81	By MS/MS	By MS/MS	By MS/MS	By MS/MS	By MS/MS	By MS/MS	64.8	65	62.8	59.9	59.9	59.5	20046000	4227100	3966700	4298900	2743000	868760
sp|P21283|VATC1_HUMAN;tr|E7EV59|E7EV59_HUMAN	sp|P21283|VATC1_HUMAN;tr|E7EV59|E7EV59_HUMAN	sp|P21283|VATC1_HUMAN V-type proton ATPase subunit C 1 OS=Homo sapiens OX=9606 GN=ATP6V1C1 PE=1 SV=4;tr|E7EV59|E7EV59_HUMAN V-type proton ATPase subunit C OS=Homo sapiens OX=9606 GN=ATP6V1C1 PE=1 SV=1	P21283	ATP6V1C1	2	8	8	9	7	8	9	8	8	9	7	8	9	8	8	9	7	8	9	40.3	40.3	40.3	43.941	382	382;307	0	86.137	By MS/MS	By MS/MS	By MS/MS	By MS/MS	By MS/MS	By MS/MS	36.1	38.2	40.3	34	36.1	40.3	3849500	772340	629170	743880	620360	241320
tr|G3V2S6|G3V2S6_HUMAN;sp|Q9Y5K8|VATD_HUMAN;tr|H0YJH8|H0YJH8_HUMAN;tr|G3V2V6|G3V2V6_HUMAN;tr|H0YJS0|H0YJS0_HUMAN;tr|G3V559|G3V559_HUMAN;tr|H0YJ55|H0YJ55_HUMAN	tr|G3V2S6|G3V2S6_HUMAN;sp|Q9Y5K8|VATD_HUMAN;tr|H0YJH8|H0YJH8_HUMAN;tr|G3V2V6|G3V2V6_HUMAN	tr|G3V2S6|G3V2S6_HUMAN V-type proton ATPase subunit D OS=Homo sapiens OX=9606 GN=ATP6V1D PE=1 SV=1;sp|Q9Y5K8|VATD_HUMAN V-type proton ATPase subunit D OS=Homo sapiens OX=9606 GN=ATP6V1D PE=1 SV=1;tr|H0YJH8|H0YJH8_HUMAN V-type proton ATPase subunit D (Fragm	Q9Y5K8	ATP6V1D	7	7	8	8	7	7	7	7	8	8	7	7	7	7	8	8	7	7	7	62.5	62.5	62.5	21.921	192	192;247;153;148;119;179;44	0	69.765	By MS/MS	By MS/MS	By MS/MS	By MS/MS	By MS/MS	By MS/MS	54.2	62.5	62.5	54.2	58.9	54.2	2387000	387990	572750	431200	438690	145530
sp|P36543|VATE1_HUMAN;tr|C9J8H1|C9J8H1_HUMAN;sp|Q96A05|VATE2_HUMAN	sp|P36543|VATE1_HUMAN;tr|C9J8H1|C9J8H1_HUMAN	sp|P36543|VATE1_HUMAN V-type proton ATPase subunit E 1 OS=Homo sapiens OX=9606 GN=ATP6V1E1 PE=1 SV=1;tr|C9J8H1|C9J8H1_HUMAN V-type proton ATPase subunit E 1 (Fragment) OS=Homo sapiens OX=9606 GN=ATP6V1E1 PE=1 SV=1	P36543	ATP6V1E1	3	6	6	5	5	6	5	6	6	5	5	6	5	6	6	5	5	6	5	34.1	34.1	34.1	26.145	226	226;203;226	0	92.244	By MS/MS	By MS/MS	By MS/MS	By MS/MS	By MS/MS	By MS/MS	30.1	30.5	26.5	30.5	30.1	26.5	7830100	1757100	1276700	1275000	1455100	651960
sp|Q16864|VATF_HUMAN	sp|Q16864|VATF_HUMAN	sp|Q16864|VATF_HUMAN V-type proton ATPase subunit F OS=Homo sapiens OX=9606 GN=ATP6V1F PE=1 SV=2	Q16864	ATP6V1F	1	3	3	5	4	4	3	3	3	5	4	4	3	3	3	5	4	4	3	68.1	68.1	68.1	13.37	119	119	0	73.854	By MS/MS	By MS/MS	By MS/MS	By MS/MS	By MS/MS	By MS/MS	50.4	50.4	68.1	58	60.5	50.4	3439700	497070	638580	562780	522550	336380
sp|O75348|VATG1_HUMAN;tr|F2Z307|F2Z307_HUMAN;sp|O95670|VATG2_HUMAN	sp|O75348|VATG1_HUMAN	sp|O75348|VATG1_HUMAN V-type proton ATPase subunit G 1 OS=Homo sapiens OX=9606 GN=ATP6V1G1 PE=1 SV=3	O75348	ATP6V1G1	3	3	4	4	4	1	3	3	4	4	4	1	3	3	4	4	4	1	3	44.1	44.1	44.1	13.757	118	118;99;118	0	38.258	By MS/MS	By MS/MS	By MS/MS	By MS/MS	By matching	By MS/MS	31.4	44.1	44.1	44.1	12.7	31.4	1506800	280790	211280	523930	256780	358.97
tr|G3V126|G3V126_HUMAN;sp|Q9UI12|VATH_HUMAN;tr|H0YB41|H0YB41_HUMAN;tr|E5RG49|E5RG49_HUMAN;tr|E5RHH0|E5RHH0_HUMAN	tr|G3V126|G3V126_HUMAN;sp|Q9UI12|VATH_HUMAN	tr|G3V126|G3V126_HUMAN V-type proton ATPase subunit H OS=Homo sapiens OX=9606 GN=ATP6V1H PE=1 SV=1;sp|Q9UI12|VATH_HUMAN V-type proton ATPase subunit H OS=Homo sapiens OX=9606 GN=ATP6V1H PE=1 SV=1	Q9UI12	ATP6V1H	5	10	10	10	11	7	10	10	10	10	11	7	10	10	10	10	11	7	10	38.1	38.1	38.1	51.57	443	443;483;86;101;102	0	96.672	By MS/MS	By MS/MS	By MS/MS	By MS/MS	By MS/MS	By MS/MS	35.7	35.7	34.5	38.1	25.7	35.7	5747600	912700	1248400	900400	1182500	357300
sp|Q04656|ATP7A_HUMAN	sp|Q04656|ATP7A_HUMAN	sp|Q04656|ATP7A_HUMAN Copper-transporting ATPase 1 OS=Homo sapiens OX=9606 GN=ATP7A PE=1 SV=4	Q04656	ATP7A	1	2	1	1	2	1	2	2	1	1	2	1	2	2	1	1	2	1	2	2.5	2.5	2.5	163.37	1500	1500	0.00019131	3.9435	By MS/MS	By MS/MS	By matching	By matching	By matching	By MS/MS	2.5	1.1	1.4	2.5	1.4	2.5	145260	37851	14606	18184	22137	3337.9
sp|Q9Y2Q0|AT8A1_HUMAN	sp|Q9Y2Q0|AT8A1_HUMAN	sp|Q9Y2Q0|AT8A1_HUMAN Phospholipid-transporting ATPase IA OS=Homo sapiens OX=9606 GN=ATP8A1 PE=1 SV=1	Q9Y2Q0	ATP8A1	1	3	2	2	2	1	3	3	2	2	2	1	3	3	2	2	2	1	3	2.8	2.8	2.8	131.37	1164	1164	0.001958	2.8068	By matching	By matching	By matching	By MS/MS	By matching	By MS/MS	2.8	1.9	2	1.8	1	2.8	253470	37944	30889	67859	43522	7046.4
sp|O43861|ATP9B_HUMAN	sp|O43861|ATP9B_HUMAN	sp|O43861|ATP9B_HUMAN Probable phospholipid-transporting ATPase IIB OS=Homo sapiens OX=9606 GN=ATP9B PE=2 SV=4	O43861	ATP9B	1	1	1	1	1	1	1	1	1	1	1	1	1	1	1	1	1	1	1	1.1	1.1	1.1	129.3	1147	1147	0.0037562	2.252	By MS/MS	By MS/MS	By matching	By MS/MS	By matching	By MS/MS	1.1	1.1	1.1	1.1	1.1	1.1	155860	10786	10391	39228	37788	33594
tr|H0YD21|H0YD21_HUMAN;sp|Q5TC12|ATPF1_HUMAN;tr|I3L448|I3L448_HUMAN;tr|H0YEW4|H0YEW4_HUMAN;tr|A8MRA7|A8MRA7_HUMAN;tr|H0YCA6|H0YCA6_HUMAN	tr|H0YD21|H0YD21_HUMAN;sp|Q5TC12|ATPF1_HUMAN;tr|I3L448|I3L448_HUMAN;tr|H0YEW4|H0YEW4_HUMAN;tr|A8MRA7|A8MRA7_HUMAN	tr|H0YD21|H0YD21_HUMAN ATP synthase mitochondrial F1 complex assembly factor 1 (Fragment) OS=Homo sapiens OX=9606 GN=ATPAF1 PE=1 SV=1;sp|Q5TC12|ATPF1_HUMAN ATP synthase mitochondrial F1 complex assembly factor 1 OS=Homo sapiens OX=9606 GN=ATPAF1 PE=1 SV=1;	Q5TC12	ATPAF1	6	3	4	3	3	2	4	3	4	3	3	2	4	3	4	3	3	2	4	35	35	35	20.737	183	183;328;351;174;283;113	0	31.202	By MS/MS	By MS/MS	By MS/MS	By MS/MS	By MS/MS	By MS/MS	25.7	35	25.1	28.4	15.8	35	1598000	317250	392350	231450	318720	43448
sp|Q8N5M1|ATPF2_HUMAN;tr|C9J2Q2|C9J2Q2_HUMAN;tr|K7ELC1|K7ELC1_HUMAN	sp|Q8N5M1|ATPF2_HUMAN	sp|Q8N5M1|ATPF2_HUMAN ATP synthase mitochondrial F1 complex assembly factor 2 OS=Homo sapiens OX=9606 GN=ATPAF2 PE=1 SV=1	Q8N5M1	ATPAF2	3	5	4	4	4	5	5	5	4	4	4	5	5	5	4	4	4	5	5	30.4	30.4	30.4	32.772	289	289;205;59	0	62.222	By matching	By MS/MS	By MS/MS	By MS/MS	By MS/MS	By MS/MS	30.4	26.3	24.9	21.5	30.4	30.4	1230300	147240	185570	168430	135550	138110
sp|Q13535|ATR_HUMAN;tr|A0A590UJ01|A0A590UJ01_HUMAN	sp|Q13535|ATR_HUMAN;tr|A0A590UJ01|A0A590UJ01_HUMAN	sp|Q13535|ATR_HUMAN Serine/threonine-protein kinase ATR OS=Homo sapiens OX=9606 GN=ATR PE=1 SV=3;tr|A0A590UJ01|A0A590UJ01_HUMAN Serine/threonine-protein kinase ATR (Fragment) OS=Homo sapiens OX=9606 GN=ATR PE=1 SV=1	Q13535	ATR	2	2	2	3	3	0	2	2	2	3	3	0	2	2	2	3	3	0	2	2.4	2.4	2.4	301.36	2644	2644;2193	0	7.3817	By MS/MS	By MS/MS	By MS/MS	By MS/MS		By MS/MS	1.3	1.3	2.4	2.4	0	1.3	328420	29586	31395	80213	135960	0
tr|A0A0U1RQJ8|A0A0U1RQJ8_HUMAN;sp|Q8WXE1|ATRIP_HUMAN	tr|A0A0U1RQJ8|A0A0U1RQJ8_HUMAN;sp|Q8WXE1|ATRIP_HUMAN	tr|A0A0U1RQJ8|A0A0U1RQJ8_HUMAN ATR-interacting protein (Fragment) OS=Homo sapiens OX=9606 GN=ATRIP PE=1 SV=2;sp|Q8WXE1|ATRIP_HUMAN ATR-interacting protein OS=Homo sapiens OX=9606 GN=ATRIP PE=1 SV=1	Q8WXE1	ATRIP	2	1	1	1	1	1	1	1	1	1	1	1	1	1	1	1	1	1	1	3.3	3.3	3.3	65.123	604	604;791	0.00055371	3.3375	By matching	By matching	By matching	By matching	By matching	By MS/MS	3.3	3.3	3.3	3.3	3.3	3.3	91333	15628	12289	12998	27836	6588
sp|O75882|ATRN_HUMAN	sp|O75882|ATRN_HUMAN	sp|O75882|ATRN_HUMAN Attractin OS=Homo sapiens OX=9606 GN=ATRN PE=1 SV=2	O75882	ATRN	1	2	3	3	3	2	2	2	3	3	3	2	2	2	3	3	3	2	2	4.4	4.4	4.4	158.54	1429	1429	0	22.338	By MS/MS	By MS/MS	By MS/MS	By MS/MS	By matching	By MS/MS	3.3	4.4	4.4	4.4	2.2	3.3	542250	49646	79493	104160	190340	10634
sp|P46100|ATRX_HUMAN;tr|A0A096LNL9|A0A096LNL9_HUMAN;tr|A0A096LNW1|A0A096LNW1_HUMAN;tr|A0A096LNX6|A0A096LNX6_HUMAN;tr|A0A096LNN3|A0A096LNN3_HUMAN;tr|A0A096LPG6|A0A096LPG6_HUMAN;tr|A0A087WWG0|A0A087WWG0_HUMAN;tr|A0A096LP59|A0A096LP59_HUMAN	sp|P46100|ATRX_HUMAN	sp|P46100|ATRX_HUMAN Transcriptional regulator ATRX OS=Homo sapiens OX=9606 GN=ATRX PE=1 SV=5	P46100	ATRX	8	10	9	12	8	9	10	10	9	12	8	9	10	10	9	12	8	9	10	7.7	7.7	7.7	282.58	2492	2492;1351;954;175;528;47;164;293	0	66.582	By MS/MS	By MS/MS	By MS/MS	By MS/MS	By MS/MS	By MS/MS	6.3	5.6	7.7	4.7	5.9	6.5	1583900	156220	239790	335670	337540	55693
sp|Q9UBB4|ATX10_HUMAN;tr|A0A1W2PQD2|A0A1W2PQD2_HUMAN;tr|B1AHE4|B1AHE4_HUMAN;tr|B1AHE3|B1AHE3_HUMAN	sp|Q9UBB4|ATX10_HUMAN;tr|A0A1W2PQD2|A0A1W2PQD2_HUMAN	sp|Q9UBB4|ATX10_HUMAN Ataxin-10 OS=Homo sapiens OX=9606 GN=ATXN10 PE=1 SV=1;tr|A0A1W2PQD2|A0A1W2PQD2_HUMAN Ataxin-10 OS=Homo sapiens OX=9606 GN=ATXN10 PE=1 SV=1	Q9UBB4	ATXN10	4	15	17	14	12	11	17	15	17	14	12	11	17	15	17	14	12	11	17	58.3	58.3	58.3	53.488	475	475;395;197;126	0	160.25	By MS/MS	By MS/MS	By MS/MS	By MS/MS	By MS/MS	By MS/MS	47.2	56	47.6	37.5	37.1	55.6	7031200	1164200	1558900	1383300	1552600	327060
tr|H0YH87|H0YH87_HUMAN;tr|A0A2R8Y7P6|A0A2R8Y7P6_HUMAN;tr|A0A2R8YDM9|A0A2R8YDM9_HUMAN;tr|A0A5F9ZHH4|A0A5F9ZHH4_HUMAN;tr|F8WB06|F8WB06_HUMAN;tr|V9GY86|V9GY86_HUMAN;tr|A0A5F9ZI57|A0A5F9ZI57_HUMAN;tr|A0A2R8Y7E6|A0A2R8Y7E6_HUMAN;tr|A0A2R8Y5A6|A0A2R8Y5A6_HUMAN;tr|A0A5F9ZHX3|A0A5F9ZHX3_HUMAN;tr|A0A5F9ZHW5|A0A5F9ZHW5_HUMAN;sp|Q99700|ATX2_HUMAN;tr|F8VQP2|F8VQP2_HUMAN;tr|F8W0B5|F8W0B5_HUMAN;tr|A0A5F9ZH85|A…	tr|H0YH87|H0YH87_HUMAN;tr|A0A2R8Y7P6|A0A2R8Y7P6_HUMAN;tr|A0A2R8YDM9|A0A2R8YDM9_HUMAN;tr|A0A5F9ZHH4|A0A5F9ZHH4_HUMAN;tr|F8WB06|F8WB06_HUMAN;tr|V9GY86|V9GY86_HUMAN;tr|A0A5F9ZI57|A0A5F9ZI57_HUMAN;tr|A0A2R8Y7E6|A0A2R8Y7E6_HUMAN;tr|A0A2R8Y5A6|A0A2R8Y5A6_HUMAN;tr|A0A5F9ZHX3|A0A5F9ZHX3_HUMAN;tr|A0A5F9ZHW5|A0A5F9ZHW5_HUMAN;sp|Q99700|ATX2_HUMAN;tr|F8VQP2|F8VQP2_HUMAN;tr|F8W0B5|F8W0B5_HUMAN	tr|H0YH87|H0YH87_HUMAN Ataxin-2 OS=Homo sapiens OX=9606 GN=ATXN2 PE=1 SV=2;tr|A0A2R8Y7P6|A0A2R8Y7P6_HUMAN Ataxin-2 OS=Homo sapiens OX=9606 GN=ATXN2 PE=1 SV=1;tr|A0A2R8YDM9|A0A2R8YDM9_HUMAN Ataxin-2 OS=Homo sapiens OX=9606 GN=ATXN2 PE=1 SV=1;tr|A0A5F9ZHH4|A	H0YH87	ATXN2	16	7	5	6	6	2	6	7	5	6	6	2	6	7	5	6	6	2	6	12.1	12.1	12.1	90.166	835	835;957;968;1065;1087;1153;1155;1158;1166;1167;1178;1313;1073;908;347;235	0	44.298	By MS/MS	By MS/MS	By MS/MS	By MS/MS	By matching	By MS/MS	12.1	8	10.2	10.2	2.5	10.1	757570	181110	116110	175910	178540	14300
tr|H3BUF6|H3BUF6_HUMAN;sp|Q8WWM7|ATX2L_HUMAN;tr|H3BSK9|H3BSK9_HUMAN;tr|H3BUE3|H3BUE3_HUMAN;tr|H3BSQ5|H3BSQ5_HUMAN	tr|H3BUF6|H3BUF6_HUMAN;sp|Q8WWM7|ATX2L_HUMAN;tr|H3BSK9|H3BSK9_HUMAN	tr|H3BUF6|H3BUF6_HUMAN Ataxin-2-like protein OS=Homo sapiens OX=9606 GN=ATXN2L PE=1 SV=1;sp|Q8WWM7|ATX2L_HUMAN Ataxin-2-like protein OS=Homo sapiens OX=9606 GN=ATXN2L PE=1 SV=2;tr|H3BSK9|H3BSK9_HUMAN Ataxin-2-like protein (Fragment) OS=Homo sapiens OX=9606	Q8WWM7	ATXN2L	5	11	10	7	10	4	9	11	10	7	10	4	9	11	10	7	10	4	9	15.7	15.7	15.7	112.71	1068	1068;1075;336;217;91	0	25.489	By MS/MS	By MS/MS	By MS/MS	By MS/MS	By MS/MS	By MS/MS	15.7	14.1	9.6	14.2	4.1	12.5	2584600	509630	539250	415890	530300	45853
sp|Q13825|AUHM_HUMAN	sp|Q13825|AUHM_HUMAN	sp|Q13825|AUHM_HUMAN Methylglutaconyl-CoA hydratase, mitochondrial OS=Homo sapiens OX=9606 GN=AUH PE=1 SV=1	Q13825	AUH	1	2	3	3	3	3	4	2	3	3	3	3	4	2	3	3	3	3	4	15.6	15.6	15.6	35.608	339	339	0	7.3507	By MS/MS	By MS/MS	By MS/MS	By MS/MS	By matching	By MS/MS	7.7	13.6	13.6	9.7	13.6	15.6	571030	58324	234160	56780	48033	8694.4
sp|Q9Y679|AUP1_HUMAN	sp|Q9Y679|AUP1_HUMAN	sp|Q9Y679|AUP1_HUMAN Ancient ubiquitous protein 1 OS=Homo sapiens OX=9606 GN=AUP1 PE=1 SV=2	Q9Y679	AUP1	1	3	5	3	2	5	2	3	5	3	2	5	2	3	5	3	2	5	2	22.7	22.7	22.7	45.786	410	410	0	32.953	By MS/MS	By MS/MS	By MS/MS	By MS/MS	By MS/MS	By MS/MS	9.5	15.4	9.5	7.6	15.4	7.6	1500400	312920	446940	96847	117170	120060
sp|Q9NQS1|AVEN_HUMAN	sp|Q9NQS1|AVEN_HUMAN	sp|Q9NQS1|AVEN_HUMAN Cell death regulator Aven OS=Homo sapiens OX=9606 GN=AVEN PE=1 SV=1	Q9NQS1	AVEN	1	1	1	1	2	1	1	1	1	1	2	1	1	1	1	1	2	1	1	8.6	8.6	8.6	38.506	362	362	0	6.7329	By MS/MS	By matching	By MS/MS	By MS/MS	By matching	By MS/MS	5.5	5.5	5.5	8.6	5.5	5.5	333200	64859	85443	74624	20221	13461
tr|H7C0I1|H7C0I1_HUMAN;tr|B8ZZW5|B8ZZW5_HUMAN;sp|Q8NBF6|AVL9_HUMAN	tr|H7C0I1|H7C0I1_HUMAN;tr|B8ZZW5|B8ZZW5_HUMAN;sp|Q8NBF6|AVL9_HUMAN	tr|H7C0I1|H7C0I1_HUMAN Late secretory pathway protein AVL9 homolog (Fragment) OS=Homo sapiens OX=9606 GN=AVL9 PE=1 SV=1;tr|B8ZZW5|B8ZZW5_HUMAN Late secretory pathway protein AVL9 homolog OS=Homo sapiens OX=9606 GN=AVL9 PE=1 SV=1;sp|Q8NBF6|AVL9_HUMAN Late s	Q8NBF6	AVL9	3	1	1	0	1	0	0	1	1	0	1	0	0	1	1	0	1	0	0	3.9	3.9	3.9	63.292	568	568;630;648	0	12.743	By MS/MS	By MS/MS		By MS/MS			3.9	3.9	0	3.9	0	0	152180	12035	31745	0	108400	0
tr|M0R0W6|M0R0W6_HUMAN;sp|P30530|UFO_HUMAN	tr|M0R0W6|M0R0W6_HUMAN;sp|P30530|UFO_HUMAN	tr|M0R0W6|M0R0W6_HUMAN Tyrosine-protein kinase receptor UFO OS=Homo sapiens OX=9606 GN=AXL PE=1 SV=1;sp|P30530|UFO_HUMAN Tyrosine-protein kinase receptor UFO OS=Homo sapiens OX=9606 GN=AXL PE=1 SV=4	P30530	AXL	2	2	1	1	2	0	2	2	1	1	2	0	2	2	1	1	2	0	2	5.3	5.3	5.3	69.23	626	626;894	0.00018871	3.6983	By matching	By MS/MS	By MS/MS	By MS/MS		By matching	5.3	2.6	2.6	5.3	0	5.3	104790	12237	7251.5	18117	58956	0
sp|P25311|ZA2G_HUMAN;tr|C9JEV0|C9JEV0_HUMAN;tr|H7BZJ8|H7BZJ8_HUMAN	sp|P25311|ZA2G_HUMAN;tr|C9JEV0|C9JEV0_HUMAN	sp|P25311|ZA2G_HUMAN Zinc-alpha-2-glycoprotein OS=Homo sapiens OX=9606 GN=AZGP1 PE=1 SV=2;tr|C9JEV0|C9JEV0_HUMAN Zinc-alpha-2-glycoprotein OS=Homo sapiens OX=9606 GN=AZGP1 PE=1 SV=1	P25311	AZGP1	3	2	3	2	0	2	0	2	3	2	0	2	0	2	3	2	0	2	0	16.4	16.4	16.4	34.258	298	298;227;85	0.00037362	3.5323	By matching	By MS/MS	By matching		By MS/MS		12.4	16.4	12.4	0	9.4	0	217880	25517	128240	8468.7	0	55653
sp|P61769|B2MG_HUMAN;tr|H0YLF3|H0YLF3_HUMAN;tr|F5H6I0|F5H6I0_HUMAN	sp|P61769|B2MG_HUMAN;tr|H0YLF3|H0YLF3_HUMAN;tr|F5H6I0|F5H6I0_HUMAN	sp|P61769|B2MG_HUMAN Beta-2-microglobulin OS=Homo sapiens OX=9606 GN=B2M PE=1 SV=1;tr|H0YLF3|H0YLF3_HUMAN Beta-2-microglobulin (Fragment) OS=Homo sapiens OX=9606 GN=B2M PE=1 SV=1;tr|F5H6I0|F5H6I0_HUMAN Beta-2-microglobulin OS=Homo sapiens OX=9606 GN=B2M PE	P61769	B2M	3	4	4	4	4	4	4	4	4	4	4	4	4	4	4	4	4	4	4	49.6	49.6	49.6	13.714	119	119;71;101	0	56.694	By MS/MS	By MS/MS	By MS/MS	By MS/MS	By MS/MS	By MS/MS	49.6	49.6	49.6	49.6	49.6	49.6	26342000	4025800	5415700	3552200	4574200	2255700
sp|Q96L58|B3GT6_HUMAN	sp|Q96L58|B3GT6_HUMAN	sp|Q96L58|B3GT6_HUMAN Beta-1,3-galactosyltransferase 6 OS=Homo sapiens OX=9606 GN=B3GALT6 PE=1 SV=2	Q96L58	B3GALT6	1	2	3	3	3	3	1	2	3	3	3	3	1	2	3	3	3	3	1	12.8	12.8	12.8	37.137	329	329	0	5.7532	By matching	By MS/MS	By MS/MS	By MS/MS	By matching	By matching	9.4	12.8	12.8	12.8	12.8	3.3	436010	78723	78464	121580	111350	19399
sp|O94766|B3GA3_HUMAN;tr|G3V150|G3V150_HUMAN;tr|E9PNA1|E9PNA1_HUMAN	sp|O94766|B3GA3_HUMAN;tr|G3V150|G3V150_HUMAN	sp|O94766|B3GA3_HUMAN Galactosylgalactosylxylosylprotein 3-beta-glucuronosyltransferase 3 OS=Homo sapiens OX=9606 GN=B3GAT3 PE=1 SV=2;tr|G3V150|G3V150_HUMAN Galactosylgalactosylxylosylprotein 3-beta-glucuronosyltransferase OS=Homo sapiens OX=9606 GN=B3GAT3	O94766	B3GAT3	3	5	4	5	5	3	5	5	4	5	5	3	5	5	4	5	5	3	5	31	31	31	37.121	335	335;319;223	0	51.865	By MS/MS	By MS/MS	By MS/MS	By MS/MS	By MS/MS	By MS/MS	24.5	21.5	24.5	24.5	18.2	28.1	1822200	244970	283800	315140	391090	89655
sp|Q6Y288|B3GLT_HUMAN	sp|Q6Y288|B3GLT_HUMAN	sp|Q6Y288|B3GLT_HUMAN Beta-1,3-glucosyltransferase OS=Homo sapiens OX=9606 GN=B3GLCT PE=1 SV=2	Q6Y288	B3GLCT	1	2	3	3	3	3	2	2	3	3	3	3	2	2	3	3	3	3	2	13.7	13.7	13.7	56.563	498	498	0	18.055	By MS/MS	By MS/MS	By MS/MS	By MS/MS	By MS/MS	By MS/MS	8.6	10.2	10.2	12	12	8.6	1080600	190830	120290	146560	300270	84970
sp|P15291|B4GT1_HUMAN;tr|Q86XA6|Q86XA6_HUMAN	sp|P15291|B4GT1_HUMAN	sp|P15291|B4GT1_HUMAN Beta-1,4-galactosyltransferase 1 OS=Homo sapiens OX=9606 GN=B4GALT1 PE=1 SV=5	P15291	B4GALT1	2	9	8	8	7	8	8	9	8	8	7	8	8	9	8	8	7	8	8	42.5	42.5	42.5	43.92	398	398;225	0	185.53	By MS/MS	By MS/MS	By MS/MS	By MS/MS	By MS/MS	By MS/MS	42.5	39.4	39.4	33.9	39.4	40.5	4297200	1490800	605460	661780	400320	461920
sp|O60512|B4GT3_HUMAN	sp|O60512|B4GT3_HUMAN	sp|O60512|B4GT3_HUMAN Beta-1,4-galactosyltransferase 3 OS=Homo sapiens OX=9606 GN=B4GALT3 PE=1 SV=2	O60512	B4GALT3	1	2	2	2	1	1	2	2	2	2	1	1	2	2	2	2	1	1	2	12.2	12.2	12.2	43.927	393	393	0.00019357	4.1488	By MS/MS	By matching	By MS/MS	By matching	By matching	By MS/MS	12.2	12.2	12.2	6.1	6.1	12.2	282880	82970	23440	75801	33601	3101.6
tr|E7ETS9|E7ETS9_HUMAN;tr|C9J3R8|C9J3R8_HUMAN;sp|O60513|B4GT4_HUMAN;tr|C9J5S0|C9J5S0_HUMAN;tr|C9J4S5|C9J4S5_HUMAN	tr|E7ETS9|E7ETS9_HUMAN;tr|C9J3R8|C9J3R8_HUMAN;sp|O60513|B4GT4_HUMAN	tr|E7ETS9|E7ETS9_HUMAN Beta-1,4-galactosyltransferase 4 OS=Homo sapiens OX=9606 GN=B4GALT4 PE=1 SV=1;tr|C9J3R8|C9J3R8_HUMAN Beta-1,4-galactosyltransferase 4 OS=Homo sapiens OX=9606 GN=B4GALT4 PE=1 SV=1;sp|O60513|B4GT4_HUMAN Beta-1,4-galactosyltransferase 4	O60513	B4GALT4	5	3	3	3	3	1	3	3	3	3	3	1	3	3	3	3	3	1	3	23.6	23.6	23.6	28.54	246	246;301;344;118;136	0	5.3955	By matching	By MS/MS	By MS/MS	By matching	By matching	By MS/MS	23.6	23.6	23.6	23.6	7.3	23.6	712350	132650	73288	146170	146660	9843.4
sp|O43505|B4GA1_HUMAN	sp|O43505|B4GA1_HUMAN	sp|O43505|B4GA1_HUMAN Beta-1,4-glucuronyltransferase 1 OS=Homo sapiens OX=9606 GN=B4GAT1 PE=1 SV=1	O43505	B4GAT1	1	3	3	3	3	2	3	3	3	3	3	2	3	3	3	3	3	2	3	20.2	20.2	20.2	47.119	415	415	0	7.8291	By MS/MS	By MS/MS	By MS/MS	By MS/MS	By matching	By MS/MS	20.2	20.2	20.2	20.2	14.2	20.2	706930	165410	45658	185660	162620	34895
sp|Q9NWV8|BABA1_HUMAN;tr|M0R3F4|M0R3F4_HUMAN;tr|M0R2A4|M0R2A4_HUMAN;tr|M0R2K3|M0R2K3_HUMAN;tr|M0R193|M0R193_HUMAN;tr|M0R0I0|M0R0I0_HUMAN;tr|J3KQS6|J3KQS6_HUMAN;tr|M0QXG9|M0QXG9_HUMAN;tr|M0R2I2|M0R2I2_HUMAN;tr|M0R3H9|M0R3H9_HUMAN	sp|Q9NWV8|BABA1_HUMAN;tr|M0R3F4|M0R3F4_HUMAN;tr|M0R2A4|M0R2A4_HUMAN;tr|M0R2K3|M0R2K3_HUMAN;tr|M0R193|M0R193_HUMAN;tr|M0R0I0|M0R0I0_HUMAN;tr|J3KQS6|J3KQS6_HUMAN;tr|M0QXG9|M0QXG9_HUMAN;tr|M0R2I2|M0R2I2_HUMAN	sp|Q9NWV8|BABA1_HUMAN BRISC and BRCA1-A complex member 1 OS=Homo sapiens OX=9606 GN=BABAM1 PE=1 SV=1;tr|M0R3F4|M0R3F4_HUMAN BRISC and BRCA1-A complex member 1 (Fragment) OS=Homo sapiens OX=9606 GN=BABAM1 PE=1 SV=1;tr|M0R2A4|M0R2A4_HUMAN BRISC and BRCA1-A c	Q9NWV8	BABAM1	10	4	4	3	4	2	3	4	4	3	4	2	3	3	3	2	4	2	3	31	31	23.1	36.56	329	329;181;193;200;218;225;254;108;237;60	0	96.938	By MS/MS	By MS/MS	By MS/MS	By MS/MS	By matching	By MS/MS	27.7	27.7	20.4	23.1	14.3	19.8	1426500	314620	315860	228780	319730	15988
sp|Q9NXR7|BABA2_HUMAN;tr|F8W733|F8W733_HUMAN;tr|C9J2G0|C9J2G0_HUMAN;tr|A0A075B7D2|A0A075B7D2_HUMAN	sp|Q9NXR7|BABA2_HUMAN;tr|F8W733|F8W733_HUMAN;tr|C9J2G0|C9J2G0_HUMAN;tr|A0A075B7D2|A0A075B7D2_HUMAN	sp|Q9NXR7|BABA2_HUMAN BRISC and BRCA1-A complex member 2 OS=Homo sapiens OX=9606 GN=BABAM2 PE=1 SV=2;tr|F8W733|F8W733_HUMAN BRISC and BRCA1-A complex member 2 (Fragment) OS=Homo sapiens OX=9606 GN=BABAM2 PE=1 SV=1;tr|C9J2G0|C9J2G0_HUMAN BRISC and BRCA1-A c	Q9NXR7	BABAM2	4	4	4	4	5	2	3	4	4	4	5	2	3	4	4	4	5	2	3	17.2	17.2	17.2	43.551	383	383;284;153;166	0	24.722	By MS/MS	By MS/MS	By MS/MS	By MS/MS	By MS/MS	By MS/MS	13.3	13.6	13.3	17.2	7.6	10.7	1518300	311560	353230	301660	288590	50135
sp|Q92934|BAD_HUMAN;tr|F5GYS3|F5GYS3_HUMAN;tr|A8MXU7|A8MXU7_HUMAN	sp|Q92934|BAD_HUMAN;tr|F5GYS3|F5GYS3_HUMAN;tr|A8MXU7|A8MXU7_HUMAN	sp|Q92934|BAD_HUMAN Bcl2-associated agonist of cell death OS=Homo sapiens OX=9606 GN=BAD PE=1 SV=3;tr|F5GYS3|F5GYS3_HUMAN Bcl2-associated agonist of cell death OS=Homo sapiens OX=9606 GN=BAD PE=1 SV=1;tr|A8MXU7|A8MXU7_HUMAN Bcl2-associated agonist of cell	Q92934	BAD	3	2	2	2	2	1	2	2	2	2	2	1	2	2	2	2	2	1	2	28	28	28	18.392	168	168;157;163	0	10.636	By MS/MS	By MS/MS	By MS/MS	By MS/MS	By matching	By MS/MS	28	28	28	28	9.5	28	436240	63324	83573	82034	106290	6912.3
sp|O95816|BAG2_HUMAN	sp|O95816|BAG2_HUMAN	sp|O95816|BAG2_HUMAN BAG family molecular chaperone regulator 2 OS=Homo sapiens OX=9606 GN=BAG2 PE=1 SV=1	O95816	BAG2	1	8	8	7	7	6	9	8	8	7	7	6	9	8	8	7	7	6	9	55.9	55.9	55.9	23.772	211	211	0	137.95	By MS/MS	By MS/MS	By MS/MS	By MS/MS	By MS/MS	By MS/MS	47.4	47.4	47.4	46.9	39.3	51.2	8157200	1712700	1938800	859730	1879200	405580
sp|O95817|BAG3_HUMAN;tr|C9JFK9|C9JFK9_HUMAN	sp|O95817|BAG3_HUMAN;tr|C9JFK9|C9JFK9_HUMAN	sp|O95817|BAG3_HUMAN BAG family molecular chaperone regulator 3 OS=Homo sapiens OX=9606 GN=BAG3 PE=1 SV=3;tr|C9JFK9|C9JFK9_HUMAN BAG family molecular chaperone regulator 3 (Fragment) OS=Homo sapiens OX=9606 GN=BAG3 PE=1 SV=1	O95817	BAG3	2	2	5	5	4	0	4	2	5	5	4	0	4	2	5	5	4	0	4	15.1	15.1	15.1	61.594	575	575;325	0	11.276	By matching	By MS/MS	By MS/MS	By MS/MS		By MS/MS	5.7	15.1	15.1	12.3	0	12.3	397860	42992	128780	59917	102870	0
sp|Q9UL15|BAG5_HUMAN;tr|G3V274|G3V274_HUMAN	sp|Q9UL15|BAG5_HUMAN	sp|Q9UL15|BAG5_HUMAN BAG family molecular chaperone regulator 5 OS=Homo sapiens OX=9606 GN=BAG5 PE=1 SV=1	Q9UL15	BAG5	2	5	6	7	5	5	6	5	6	7	5	5	6	5	6	7	5	5	6	28.9	28.9	28.9	51.199	447	447;211	0	26.235	By matching	By MS/MS	By MS/MS	By MS/MS	By MS/MS	By MS/MS	17.9	23.9	25.5	17.9	18.3	21.3	1343900	205130	163740	377840	290160	61038
sp|P46379|BAG6_HUMAN;tr|A0A0G2JK23|A0A0G2JK23_HUMAN;tr|A0A024RCR6|A0A024RCR6_HUMAN;tr|A0A0G2JL47|A0A0G2JL47_HUMAN;tr|A0A0G2JJM1|A0A0G2JJM1_HUMAN;tr|X6REW1|X6REW1_HUMAN;tr|F6S6P2|F6S6P2_HUMAN;tr|H0Y710|H0Y710_HUMAN;tr|F6X9W3|F6X9W3_HUMAN;tr|F6U341|F6U341_HUMAN;tr|H0Y4L1|H0Y4L1_HUMAN;tr|F6TC96|F6TC96_HUMAN;tr|F6WML8|F6WML8_HUMAN;tr|A0A1B0GX79|A0A1B0GX79_HUMAN;tr|A0A0G2JJR8|A0A0G2JJR8_HUMAN;tr|F6XTU…	sp|P46379|BAG6_HUMAN;tr|A0A0G2JK23|A0A0G2JK23_HUMAN;tr|A0A024RCR6|A0A024RCR6_HUMAN;tr|A0A0G2JL47|A0A0G2JL47_HUMAN	sp|P46379|BAG6_HUMAN Large proline-rich protein BAG6 OS=Homo sapiens OX=9606 GN=BAG6 PE=1 SV=2;tr|A0A0G2JK23|A0A0G2JK23_HUMAN Large proline-rich protein BAG6 OS=Homo sapiens OX=9606 GN=BAG6 PE=1 SV=1;tr|A0A024RCR6|A0A024RCR6_HUMAN BAG6 OS=Homo sapiens OX=9	P46379	BAG6	19	11	12	12	11	7	11	11	12	12	11	7	11	11	12	12	11	7	11	17.8	17.8	17.8	119.41	1132	1132;1132;1126;1077;742;742;515;226;259;262;136;158;244;243;232;215;206;197;258	0	93.951	By MS/MS	By MS/MS	By MS/MS	By MS/MS	By MS/MS	By MS/MS	16	17	17	15.4	9.9	16	5404900	850300	1162200	1218500	1097000	167590
sp|Q9UHR4|BI2L1_HUMAN	sp|Q9UHR4|BI2L1_HUMAN	sp|Q9UHR4|BI2L1_HUMAN Brain-specific angiogenesis inhibitor 1-associated protein 2-like protein 1 OS=Homo sapiens OX=9606 GN=BAIAP2L1 PE=1 SV=2	Q9UHR4	BAIAP2L1	1	3	3	3	2	2	2	3	3	3	2	2	2	3	3	3	2	2	2	11.7	11.7	11.7	56.882	511	511	0	45.948	By MS/MS	By MS/MS	By MS/MS	By MS/MS	By matching	By matching	11.7	11.7	11.7	8	8.8	6.7	545810	115120	94634	133840	98041	28816
sp|Q16611|BAK_HUMAN;tr|A0A0A0MRG8|A0A0A0MRG8_HUMAN	sp|Q16611|BAK_HUMAN;tr|A0A0A0MRG8|A0A0A0MRG8_HUMAN	sp|Q16611|BAK_HUMAN Bcl-2 homologous antagonist/killer OS=Homo sapiens OX=9606 GN=BAK1 PE=1 SV=1;tr|A0A0A0MRG8|A0A0A0MRG8_HUMAN Bcl-2 homologous antagonist/killer OS=Homo sapiens OX=9606 GN=BAK1 PE=1 SV=1	Q16611	BAK1	2	2	3	4	3	2	4	2	3	4	3	2	4	2	3	4	3	2	4	45	45	45	23.408	211	211;191	0	29.017	By MS/MS	By matching	By MS/MS	By matching	By MS/MS	By MS/MS	23.7	39.8	45	39.8	21.3	45	1100700	129360	160970	227170	162410	23946
sp|O75531|BAF_HUMAN;tr|E9PJJ8|E9PJJ8_HUMAN	sp|O75531|BAF_HUMAN	sp|O75531|BAF_HUMAN Barrier-to-autointegration factor OS=Homo sapiens OX=9606 GN=BANF1 PE=1 SV=1	O75531	BANF1	2	4	5	4	4	5	5	4	5	4	4	5	5	4	5	4	4	5	5	50.6	50.6	50.6	10.058	89	89;28	0	7.0246	By MS/MS	By MS/MS	By MS/MS	By MS/MS	By MS/MS	By MS/MS	34.8	50.6	34.8	34.8	50.6	50.6	3368800	526200	760900	320840	364290	773990
tr|F8WEY5|F8WEY5_HUMAN;tr|F8W6N3|F8W6N3_HUMAN;sp|Q92560|BAP1_HUMAN	tr|F8WEY5|F8WEY5_HUMAN;tr|F8W6N3|F8W6N3_HUMAN;sp|Q92560|BAP1_HUMAN	tr|F8WEY5|F8WEY5_HUMAN Ubiquitin carboxyl-terminal hydrolase BAP1 OS=Homo sapiens OX=9606 GN=BAP1 PE=1 SV=1;tr|F8W6N3|F8W6N3_HUMAN Ubiquitin carboxyl-terminal hydrolase OS=Homo sapiens OX=9606 GN=BAP1 PE=1 SV=1;sp|Q92560|BAP1_HUMAN Ubiquitin carboxyl-termi	Q92560	BAP1	3	1	0	1	1	1	1	1	0	1	1	1	1	1	0	1	1	1	1	53.7	53.7	53.7	4.6162	41	41;711;729	0	12.562	By MS/MS		By matching	By MS/MS	By matching	By matching	53.7	0	53.7	53.7	53.7	53.7	59800	20127	0	7791.4	22017	7904.1
sp|P80723|BASP1_HUMAN;tr|U3KQP0|U3KQP0_HUMAN	sp|P80723|BASP1_HUMAN	sp|P80723|BASP1_HUMAN Brain acid soluble protein 1 OS=Homo sapiens OX=9606 GN=BASP1 PE=1 SV=2	P80723	BASP1	2	13	14	14	12	12	15	13	14	14	12	12	15	13	14	14	12	12	15	71.8	71.8	71.8	22.693	227	227;45	0	323.31	By MS/MS	By MS/MS	By MS/MS	By MS/MS	By MS/MS	By MS/MS	67	67	67	67	57.7	71.8	52350000	10074000	6803400	9630300	12075000	1827400
sp|Q07812|BAX_HUMAN;tr|K4JQN1|K4JQN1_HUMAN;tr|I6LPK7|I6LPK7_HUMAN	sp|Q07812|BAX_HUMAN;tr|K4JQN1|K4JQN1_HUMAN	sp|Q07812|BAX_HUMAN Apoptosis regulator BAX OS=Homo sapiens OX=9606 GN=BAX PE=1 SV=1;tr|K4JQN1|K4JQN1_HUMAN Apoptosis regulator BAX OS=Homo sapiens OX=9606 GN=BAX PE=1 SV=1	Q07812	BAX	3	4	4	4	4	4	4	4	4	4	4	4	4	4	4	4	4	4	4	29.2	29.2	29.2	21.184	192	192;175;140	0	22.82	By MS/MS	By MS/MS	By MS/MS	By MS/MS	By MS/MS	By MS/MS	29.2	29.2	29.2	29.2	29.2	29.2	3691600	486540	800820	661930	935920	85861
sp|Q9UIG0|BAZ1B_HUMAN	sp|Q9UIG0|BAZ1B_HUMAN	sp|Q9UIG0|BAZ1B_HUMAN Tyrosine-protein kinase BAZ1B OS=Homo sapiens OX=9606 GN=BAZ1B PE=1 SV=2	Q9UIG0	BAZ1B	1	9	10	12	11	6	12	9	10	12	11	6	12	9	10	12	11	6	12	12	12	12	170.9	1483	1483	0	53.866	By MS/MS	By MS/MS	By MS/MS	By MS/MS	By MS/MS	By MS/MS	8.4	10.5	12	11.2	5.7	12	1837200	225320	342130	455900	336190	100220
tr|H0Y973|H0Y973_HUMAN;sp|Q8IWZ6|BBS7_HUMAN	tr|H0Y973|H0Y973_HUMAN;sp|Q8IWZ6|BBS7_HUMAN	tr|H0Y973|H0Y973_HUMAN Bardet-Biedl syndrome 7 protein (Fragment) OS=Homo sapiens OX=9606 GN=BBS7 PE=1 SV=1;sp|Q8IWZ6|BBS7_HUMAN Bardet-Biedl syndrome 7 protein OS=Homo sapiens OX=9606 GN=BBS7 PE=1 SV=2	Q8IWZ6	BBS7	2	0	0	1	0	1	0	0	0	1	0	1	0	0	0	1	0	1	0	16.7	16.7	16.7	16.079	138	138;715	0.0032764	2.3581			By matching		By matching		0	0	16.7	0	16.7	0	20500	0	0	1483.3	0	8421.5
sp|Q9UHQ4|BAP29_HUMAN;tr|B7Z2L0|B7Z2L0_HUMAN;tr|C9IYK6|C9IYK6_HUMAN;tr|C9JTE9|C9JTE9_HUMAN;tr|H7C5E2|H7C5E2_HUMAN;tr|H0Y7N8|H0Y7N8_HUMAN;tr|C9JGJ9|C9JGJ9_HUMAN;tr|F8WB99|F8WB99_HUMAN	sp|Q9UHQ4|BAP29_HUMAN;tr|B7Z2L0|B7Z2L0_HUMAN;tr|C9IYK6|C9IYK6_HUMAN;tr|C9JTE9|C9JTE9_HUMAN;tr|H7C5E2|H7C5E2_HUMAN;tr|H0Y7N8|H0Y7N8_HUMAN	sp|Q9UHQ4|BAP29_HUMAN B-cell receptor-associated protein 29 OS=Homo sapiens OX=9606 GN=BCAP29 PE=1 SV=2;tr|B7Z2L0|B7Z2L0_HUMAN B-cell receptor-associated protein 29 OS=Homo sapiens OX=9606 GN=BCAP29 PE=1 SV=1;tr|C9IYK6|C9IYK6_HUMAN B-cell receptor-associat	Q9UHQ4	BCAP29	8	4	1	3	2	0	2	4	1	3	2	0	2	4	1	3	2	0	2	13.3	13.3	13.3	28.32	241	241;147;196;230;294;163;133;171	0	7.6278	By MS/MS	By MS/MS	By MS/MS	By MS/MS		By MS/MS	13.3	6.2	10	6.2	0	6.2	378950	76573	26944	138450	68521	0
sp|P51572|BAP31_HUMAN;tr|A0A2R8Y5M6|A0A2R8Y5M6_HUMAN;tr|C9JMD7|C9JMD7_HUMAN;tr|C9JSP1|C9JSP1_HUMAN;tr|C9JQ75|C9JQ75_HUMAN;tr|C9J0M4|C9J0M4_HUMAN;tr|C9JM14|C9JM14_HUMAN	sp|P51572|BAP31_HUMAN;tr|A0A2R8Y5M6|A0A2R8Y5M6_HUMAN;tr|C9JMD7|C9JMD7_HUMAN;tr|C9JSP1|C9JSP1_HUMAN;tr|C9JQ75|C9JQ75_HUMAN;tr|C9J0M4|C9J0M4_HUMAN;tr|C9JM14|C9JM14_HUMAN	sp|P51572|BAP31_HUMAN B-cell receptor-associated protein 31 OS=Homo sapiens OX=9606 GN=BCAP31 PE=1 SV=3;tr|A0A2R8Y5M6|A0A2R8Y5M6_HUMAN B-cell receptor-associated protein 31 OS=Homo sapiens OX=9606 GN=BCAP31 PE=1 SV=1;tr|C9JMD7|C9JMD7_HUMAN B-cell receptor-	P51572	BCAP31	7	6	7	8	7	6	7	6	7	8	7	6	7	6	7	8	7	6	7	48.8	48.8	48.8	27.991	246	246;211;178;182;187;188;138	0	114.38	By MS/MS	By MS/MS	By MS/MS	By MS/MS	By MS/MS	By MS/MS	29.7	32.5	44.3	33.7	29.7	32.9	21705000	4689200	2653200	3962000	4538200	1686700
tr|A0A2R8Y5E4|A0A2R8Y5E4_HUMAN;tr|A0A2R8YFK2|A0A2R8YFK2_HUMAN;tr|A0A2R8Y6M6|A0A2R8Y6M6_HUMAN;tr|A0A2R8Y4C2|A0A2R8Y4C2_HUMAN;sp|P56945|BCAR1_HUMAN;tr|A0A2R8YFS8|A0A2R8YFS8_HUMAN;tr|A0A2R8Y8C4|A0A2R8Y8C4_HUMAN;tr|A0A2R8Y5C9|A0A2R8Y5C9_HUMAN;tr|A0A2R8Y596|A0A2R8Y596_HUMAN;tr|H3BN62|H3BN62_HUMAN	tr|A0A2R8Y5E4|A0A2R8Y5E4_HUMAN;tr|A0A2R8YFK2|A0A2R8YFK2_HUMAN;tr|A0A2R8Y6M6|A0A2R8Y6M6_HUMAN;tr|A0A2R8Y4C2|A0A2R8Y4C2_HUMAN;sp|P56945|BCAR1_HUMAN;tr|A0A2R8YFS8|A0A2R8YFS8_HUMAN;tr|A0A2R8Y8C4|A0A2R8Y8C4_HUMAN;tr|A0A2R8Y5C9|A0A2R8Y5C9_HUMAN;tr|A0A2R8Y596|A0A2R8Y596_HUMAN	tr|A0A2R8Y5E4|A0A2R8Y5E4_HUMAN Breast cancer anti-estrogen resistance protein 1 OS=Homo sapiens OX=9606 GN=BCAR1 PE=1 SV=1;tr|A0A2R8YFK2|A0A2R8YFK2_HUMAN Breast cancer anti-estrogen resistance protein 1 OS=Homo sapiens OX=9606 GN=BCAR1 PE=1 SV=1;tr|A0A2R8Y	A0A2R8Y5E4	BCAR1	10	7	6	6	6	2	4	7	6	6	6	2	4	6	6	5	5	2	4	19.3	19.3	16.5	77.76	722	722;868;870;870;870;888;888;888;916;238	0	78.949	By MS/MS	By MS/MS	By MS/MS	By MS/MS	By matching	By MS/MS	19.3	16.5	17.6	17.6	6.6	11.9	987770	188380	236150	282380	189880	32270
sp|O75934|SPF27_HUMAN	sp|O75934|SPF27_HUMAN	sp|O75934|SPF27_HUMAN Pre-mRNA-splicing factor SPF27 OS=Homo sapiens OX=9606 GN=BCAS2 PE=1 SV=1	O75934	BCAS2	1	7	8	8	7	8	9	7	8	8	7	8	9	7	8	8	7	8	9	60.9	60.9	60.9	26.131	225	225	0	112.59	By MS/MS	By MS/MS	By MS/MS	By MS/MS	By MS/MS	By MS/MS	49.8	48.4	48.4	51.1	48.4	60.9	3166400	397000	695690	636370	332230	209710
sp|Q9H6U6|BCAS3_HUMAN;tr|K7ESE9|K7ESE9_HUMAN;tr|K7EJU7|K7EJU7_HUMAN	sp|Q9H6U6|BCAS3_HUMAN;tr|K7ESE9|K7ESE9_HUMAN	sp|Q9H6U6|BCAS3_HUMAN Breast carcinoma-amplified sequence 3 OS=Homo sapiens OX=9606 GN=BCAS3 PE=1 SV=3;tr|K7ESE9|K7ESE9_HUMAN Breast carcinoma-amplified sequence 3 OS=Homo sapiens OX=9606 GN=BCAS3 PE=1 SV=1	Q9H6U6	BCAS3	3	2	3	2	3	2	2	2	3	2	3	2	2	2	3	2	3	2	2	4.5	4.5	4.5	101.24	928	928;699;135	0	5.8014	By matching	By MS/MS	By MS/MS	By MS/MS	By matching	By matching	3	4.5	3	4.5	2.7	3	127110	17250	31079	26827	27756	1920.7
sp|P54687|BCAT1_HUMAN;tr|F5H2F2|F5H2F2_HUMAN;tr|A0A087WYF2|A0A087WYF2_HUMAN	sp|P54687|BCAT1_HUMAN	sp|P54687|BCAT1_HUMAN Branched-chain-amino-acid aminotransferase, cytosolic OS=Homo sapiens OX=9606 GN=BCAT1 PE=1 SV=3	P54687	BCAT1	3	12	13	11	12	10	10	12	13	11	12	10	10	12	13	11	12	10	10	43	43	43	42.966	386	386;144;225	0	158.99	By MS/MS	By MS/MS	By MS/MS	By MS/MS	By MS/MS	By MS/MS	40.2	43	37.6	40.2	34.5	35.5	12431000	2479500	2704800	2359600	2662300	897330
sp|O15382|BCAT2_HUMAN;tr|M0QZ10|M0QZ10_HUMAN;tr|M0QXF9|M0QXF9_HUMAN;tr|B3KSI3|B3KSI3_HUMAN;tr|M0QZP4|M0QZP4_HUMAN;tr|M0R2K7|M0R2K7_HUMAN	sp|O15382|BCAT2_HUMAN;tr|M0QZ10|M0QZ10_HUMAN;tr|M0QXF9|M0QXF9_HUMAN;tr|B3KSI3|B3KSI3_HUMAN;tr|M0QZP4|M0QZP4_HUMAN	sp|O15382|BCAT2_HUMAN Branched-chain-amino-acid aminotransferase, mitochondrial OS=Homo sapiens OX=9606 GN=BCAT2 PE=1 SV=2;tr|M0QZ10|M0QZ10_HUMAN Branched-chain-amino-acid aminotransferase OS=Homo sapiens OX=9606 GN=BCAT2 PE=1 SV=1;tr|M0QXF9|M0QXF9_HUMAN B	O15382	BCAT2	6	10	9	7	9	9	8	10	9	7	9	9	8	10	9	7	9	9	8	45.7	45.7	45.7	44.287	392	392;405;445;352;313;108	0	46.29	By MS/MS	By MS/MS	By MS/MS	By MS/MS	By MS/MS	By MS/MS	41.6	39.8	27.3	41.6	37	39.5	2471300	182580	317170	442660	397980	245220
sp|Q9P287|BCCIP_HUMAN	sp|Q9P287|BCCIP_HUMAN	sp|Q9P287|BCCIP_HUMAN BRCA2 and CDKN1A-interacting protein OS=Homo sapiens OX=9606 GN=BCCIP PE=1 SV=1	Q9P287	BCCIP	1	1	1	1	1	1	1	1	1	1	1	1	1	1	1	1	1	1	1	7.3	7.3	7.3	35.979	314	314	0	45.847	By MS/MS	By MS/MS	By MS/MS	By MS/MS	By MS/MS	By MS/MS	7.3	7.3	7.3	7.3	7.3	7.3	1287300	73535	154240	404160	543680	19865
sp|P12694|ODBA_HUMAN;tr|F5H5P2|F5H5P2_HUMAN;tr|F5GXU9|F5GXU9_HUMAN;tr|H0YH31|H0YH31_HUMAN	sp|P12694|ODBA_HUMAN;tr|F5H5P2|F5H5P2_HUMAN;tr|F5GXU9|F5GXU9_HUMAN	sp|P12694|ODBA_HUMAN 2-oxoisovalerate dehydrogenase subunit alpha, mitochondrial OS=Homo sapiens OX=9606 GN=BCKDHA PE=1 SV=2;tr|F5H5P2|F5H5P2_HUMAN 2-oxoisovalerate dehydrogenase subunit alpha OS=Homo sapiens OX=9606 PE=3 SV=1;tr|F5GXU9|F5GXU9_HUMAN 2-oxoi	P12694	BCKDHA	4	11	11	10	11	11	11	11	11	10	11	11	11	10	11	9	10	11	11	50.8	50.8	43.6	50.47	445	445;479;328;211	0	100.9	By MS/MS	By MS/MS	By MS/MS	By MS/MS	By MS/MS	By MS/MS	45.4	40.4	42	45.4	40.4	40	8777200	1372000	1531100	1254200	1623300	491140
sp|P21953|ODBB_HUMAN	sp|P21953|ODBB_HUMAN	sp|P21953|ODBB_HUMAN 2-oxoisovalerate dehydrogenase subunit beta, mitochondrial OS=Homo sapiens OX=9606 GN=BCKDHB PE=1 SV=2	P21953	BCKDHB	1	8	6	4	6	3	7	8	6	4	6	3	7	8	6	4	6	3	7	46.4	46.4	46.4	43.122	392	392	0	43.465	By MS/MS	By MS/MS	By MS/MS	By MS/MS	By MS/MS	By MS/MS	46.4	33.4	27	40.3	11.2	43.1	3008200	447320	417630	467180	584250	68208
sp|O14874|BCKD_HUMAN;tr|H3BS02|H3BS02_HUMAN;tr|H3BTL2|H3BTL2_HUMAN;tr|H3BNP3|H3BNP3_HUMAN;tr|H3BQP2|H3BQP2_HUMAN;tr|H3BUV3|H3BUV3_HUMAN	sp|O14874|BCKD_HUMAN;tr|H3BS02|H3BS02_HUMAN;tr|H3BTL2|H3BTL2_HUMAN	sp|O14874|BCKD_HUMAN [3-methyl-2-oxobutanoate dehydrogenase [lipoamide]] kinase, mitochondrial OS=Homo sapiens OX=9606 GN=BCKDK PE=1 SV=2;tr|H3BS02|H3BS02_HUMAN Protein-serine/threonine kinase OS=Homo sapiens OX=9606 GN=BCKDK PE=1 SV=1;tr|H3BTL2|H3BTL2_HUM	O14874	BCKDK	6	8	8	8	8	8	8	8	8	8	8	8	8	8	8	8	8	8	8	36.2	36.2	36.2	46.36	412	412;217;216;88;60;146	0	101.23	By MS/MS	By MS/MS	By MS/MS	By MS/MS	By MS/MS	By MS/MS	28.9	32.8	32	34	32.8	32	3391700	457180	758810	797490	590540	241920
tr|Q5QP56|Q5QP56_HUMAN;tr|Q9H1R6|Q9H1R6_HUMAN;tr|Q5TE64|Q5TE64_HUMAN;sp|Q07817|B2CL1_HUMAN	tr|Q5QP56|Q5QP56_HUMAN;tr|Q9H1R6|Q9H1R6_HUMAN;tr|Q5TE64|Q5TE64_HUMAN;sp|Q07817|B2CL1_HUMAN	tr|Q5QP56|Q5QP56_HUMAN Bcl-2-like protein 1 (Fragment) OS=Homo sapiens OX=9606 GN=BCL2L1 PE=1 SV=1;tr|Q9H1R6|Q9H1R6_HUMAN Bcl-2-like protein 1 (Fragment) OS=Homo sapiens OX=9606 GN=BCL2L1 PE=1 SV=1;tr|Q5TE64|Q5TE64_HUMAN Bcl-2-like protein 1 (Fragment) OS=	Q5QP56	BCL2L1	4	1	1	1	0	1	1	1	1	1	0	1	1	1	1	1	0	1	1	16	16	16	20.244	181	181;188;205;233	0	9.6666	By matching	By MS/MS	By MS/MS		By MS/MS	By MS/MS	16	16	16	0	16	16	171350	37548	29943	42203	0	26152
sp|Q9BXK5|B2L13_HUMAN;tr|A0A087WX97|A0A087WX97_HUMAN;tr|A0A087WTL4|A0A087WTL4_HUMAN;tr|E9PDD6|E9PDD6_HUMAN;tr|F2Z2C3|F2Z2C3_HUMAN;tr|A0A087WW80|A0A087WW80_HUMAN;tr|A0A0A0MR90|A0A0A0MR90_HUMAN;tr|F6VJB4|F6VJB4_HUMAN	sp|Q9BXK5|B2L13_HUMAN;tr|A0A087WX97|A0A087WX97_HUMAN;tr|A0A087WTL4|A0A087WTL4_HUMAN	sp|Q9BXK5|B2L13_HUMAN Bcl-2-like protein 13 OS=Homo sapiens OX=9606 GN=BCL2L13 PE=1 SV=1;tr|A0A087WX97|A0A087WX97_HUMAN Bcl-2-like protein 13 OS=Homo sapiens OX=9606 GN=BCL2L13 PE=1 SV=1;tr|A0A087WTL4|A0A087WTL4_HUMAN Bcl-2-like protein 13 OS=Homo sapiens	Q9BXK5	BCL2L13	8	11	12	13	12	14	11	11	12	13	12	14	11	11	12	13	12	14	11	53.8	53.8	53.8	52.723	485	485;509;461;171;78;80;128;92	0	242.32	By MS/MS	By MS/MS	By MS/MS	By MS/MS	By MS/MS	By MS/MS	43.5	45.2	49.3	46.2	50.5	43.5	9063100	1449900	1590600	1435200	1194100	975020
tr|A0A087WZX0|A0A087WZX0_HUMAN;sp|Q86UU0|BCL9L_HUMAN	tr|A0A087WZX0|A0A087WZX0_HUMAN;sp|Q86UU0|BCL9L_HUMAN	tr|A0A087WZX0|A0A087WZX0_HUMAN B-cell CLL/lymphoma 9-like protein OS=Homo sapiens OX=9606 GN=BCL9L PE=1 SV=1;sp|Q86UU0|BCL9L_HUMAN B-cell CLL/lymphoma 9-like protein OS=Homo sapiens OX=9606 GN=BCL9L PE=1 SV=1	Q86UU0	BCL9L	2	0	1	1	1	0	1	0	1	1	1	0	1	0	1	1	1	0	1	1	1	1	153.09	1462	1462;1499	0.0010844	2.9981		By matching	By matching	By MS/MS		By matching	0	1	1	1	0	1	62451	0	1353.6	15064	31998	0
sp|Q9NYF8|BCLF1_HUMAN;tr|E9PK09|E9PK09_HUMAN;tr|E9PQN2|E9PQN2_HUMAN;tr|E9PKI6|E9PKI6_HUMAN;tr|A0A1W2PQ43|A0A1W2PQ43_HUMAN;tr|E9PJA7|E9PJA7_HUMAN;tr|H0YF14|H0YF14_HUMAN;tr|H0YF00|H0YF00_HUMAN	sp|Q9NYF8|BCLF1_HUMAN;tr|E9PK09|E9PK09_HUMAN;tr|E9PQN2|E9PQN2_HUMAN;tr|E9PKI6|E9PKI6_HUMAN;tr|A0A1W2PQ43|A0A1W2PQ43_HUMAN	sp|Q9NYF8|BCLF1_HUMAN Bcl-2-associated transcription factor 1 OS=Homo sapiens OX=9606 GN=BCLAF1 PE=1 SV=2;tr|E9PK09|E9PK09_HUMAN Bcl-2-associated transcription factor 1 (Fragment) OS=Homo sapiens OX=9606 GN=BCLAF1 PE=1 SV=8;tr|E9PQN2|E9PQN2_HUMAN Bcl-2-ass	Q9NYF8	BCLAF1	8	11	13	11	9	12	12	11	12	11	8	11	11	1	1	1	0	1	1	18.5	17.3	1.7	106.12	920	920;725;750;752;703;467;187;118	0	77.119	By MS/MS	By MS/MS	By MS/MS	By MS/MS	By MS/MS	By MS/MS	16.3	18.5	16.1	13.2	17.2	17.1	5070900	782330	882340	1050300	1056500	327540
tr|E9PK91|E9PK91_HUMAN;tr|H0YF63|H0YF63_HUMAN	tr|E9PK91|E9PK91_HUMAN	tr|E9PK91|E9PK91_HUMAN Bcl-2-associated transcription factor 1 OS=Homo sapiens OX=9606 GN=BCLAF1 PE=1 SV=1	E9PK91	BCLAF1	2	11	12	11	9	11	11	1	1	1	1	1	1	1	1	1	1	1	1	18.3	1.8	1.8	100.4	871	871;126	0.0032713	2.3435	By MS/MS	By MS/MS	By matching	By MS/MS	By matching	By MS/MS	17.2	18.3	17	14.5	16.9	16.8	356560	46791	51886	74901	97865	9993.1
sp|Q9Y276|BCS1_HUMAN;tr|H7C492|H7C492_HUMAN;tr|H7BZF6|H7BZF6_HUMAN;tr|C9J8G3|C9J8G3_HUMAN;tr|C9JAS4|C9JAS4_HUMAN;tr|C9J1S9|C9J1S9_HUMAN;tr|A0A2R8Y7T3|A0A2R8Y7T3_HUMAN;tr|C9J4Q9|C9J4Q9_HUMAN	sp|Q9Y276|BCS1_HUMAN;tr|H7C492|H7C492_HUMAN	sp|Q9Y276|BCS1_HUMAN Mitochondrial chaperone BCS1 OS=Homo sapiens OX=9606 GN=BCS1L PE=1 SV=1;tr|H7C492|H7C492_HUMAN Mitochondrial chaperone BCS1 (Fragment) OS=Homo sapiens OX=9606 GN=BCS1L PE=1 SV=1	Q9Y276	BCS1L	8	8	8	6	7	6	7	8	8	6	7	6	7	8	8	6	7	6	7	34.4	34.4	34.4	47.534	419	419;201;121;206;110;150;153;76	0	119.25	By MS/MS	By MS/MS	By MS/MS	By MS/MS	By MS/MS	By MS/MS	34.4	34.4	23.6	29.8	22.9	27.4	1686600	231070	360590	314780	228640	78312
tr|E9PCG9|E9PCG9_HUMAN;sp|Q02338|BDH_HUMAN	tr|E9PCG9|E9PCG9_HUMAN;sp|Q02338|BDH_HUMAN	tr|E9PCG9|E9PCG9_HUMAN D-beta-hydroxybutyrate dehydrogenase, mitochondrial OS=Homo sapiens OX=9606 GN=BDH1 PE=1 SV=1;sp|Q02338|BDH_HUMAN D-beta-hydroxybutyrate dehydrogenase, mitochondrial OS=Homo sapiens OX=9606 GN=BDH1 PE=1 SV=3	Q02338	BDH1	2	3	3	3	2	1	3	3	3	3	2	1	3	3	3	3	2	1	3	29.3	29.3	29.3	29.012	256	256;343	0	10.791	By MS/MS	By MS/MS	By MS/MS	By MS/MS	By MS/MS	By MS/MS	29.3	29.3	29.3	17.2	10.2	29.3	603830	112590	89037	78443	29377	11208
sp|Q9BUT1|BDH2_HUMAN;tr|D6R9U8|D6R9U8_HUMAN;tr|D6RIR6|D6RIR6_HUMAN;tr|D6RBF6|D6RBF6_HUMAN;tr|D6RFG2|D6RFG2_HUMAN;tr|D6R9P2|D6R9P2_HUMAN	sp|Q9BUT1|BDH2_HUMAN;tr|D6R9U8|D6R9U8_HUMAN;tr|D6RIR6|D6RIR6_HUMAN	sp|Q9BUT1|BDH2_HUMAN 3-hydroxybutyrate dehydrogenase type 2 OS=Homo sapiens OX=9606 GN=BDH2 PE=1 SV=2;tr|D6R9U8|D6R9U8_HUMAN 3-hydroxybutyrate dehydrogenase type 2 (Fragment) OS=Homo sapiens OX=9606 GN=BDH2 PE=1 SV=1;tr|D6RIR6|D6RIR6_HUMAN 3-hydroxybutyrat	Q9BUT1	BDH2	6	3	3	3	4	1	3	3	3	3	4	1	3	3	3	3	4	1	3	24.5	24.5	24.5	26.724	245	245;116;130;64;90;112	0	19.296	By MS/MS	By MS/MS	By MS/MS	By MS/MS	By matching	By MS/MS	20	20	20	24.5	4.1	20	962510	198250	227380	111210	274050	22527
tr|K7ERY0|K7ERY0_HUMAN;tr|K7EMA2|K7EMA2_HUMAN;tr|K7ELY9|K7ELY9_HUMAN;tr|E7EV84|E7EV84_HUMAN;sp|Q14457|BECN1_HUMAN	tr|K7ERY0|K7ERY0_HUMAN;tr|K7EMA2|K7EMA2_HUMAN;tr|K7ELY9|K7ELY9_HUMAN;tr|E7EV84|E7EV84_HUMAN;sp|Q14457|BECN1_HUMAN	tr|K7ERY0|K7ERY0_HUMAN Beclin-1 (Fragment) OS=Homo sapiens OX=9606 GN=BECN1 PE=1 SV=1;tr|K7EMA2|K7EMA2_HUMAN Beclin-1 (Fragment) OS=Homo sapiens OX=9606 GN=BECN1 PE=1 SV=1;tr|K7ELY9|K7ELY9_HUMAN Beclin-1 (Fragment) OS=Homo sapiens OX=9606 GN=BECN1 PE=1 SV=	K7ERY0	BECN1	5	1	1	1	1	1	1	1	1	1	1	1	1	1	1	1	1	1	1	38.9	38.9	38.9	8.1173	72	72;106;229;279;450	0	4.5558	By matching	By MS/MS	By MS/MS	By matching	By MS/MS	By MS/MS	38.9	38.9	38.9	38.9	38.9	38.9	236890	46462	22996	45544	76979	15195
sp|O15155|BET1_HUMAN;tr|H7C1N3|H7C1N3_HUMAN;tr|A0A3B3IU16|A0A3B3IU16_HUMAN;tr|C9JTT8|C9JTT8_HUMAN;tr|Q68DU7|Q68DU7_HUMAN	sp|O15155|BET1_HUMAN;tr|H7C1N3|H7C1N3_HUMAN;tr|A0A3B3IU16|A0A3B3IU16_HUMAN;tr|C9JTT8|C9JTT8_HUMAN;tr|Q68DU7|Q68DU7_HUMAN	sp|O15155|BET1_HUMAN BET1 homolog OS=Homo sapiens OX=9606 GN=BET1 PE=1 SV=1;tr|H7C1N3|H7C1N3_HUMAN BET1 homolog (Fragment) OS=Homo sapiens OX=9606 GN=BET1 PE=1 SV=1;tr|A0A3B3IU16|A0A3B3IU16_HUMAN BET1 homolog OS=Homo sapiens OX=9606 GN=BET1 PE=1 SV=1;tr|C9	O15155	BET1	5	2	2	2	2	2	2	2	2	2	2	2	2	2	2	2	2	2	2	24.6	24.6	24.6	13.289	118	118;133;85;98;127	0	20.274	By MS/MS	By MS/MS	By MS/MS	By MS/MS	By MS/MS	By MS/MS	24.6	24.6	24.6	24.6	24.6	24.6	1811800	470240	211760	260960	293060	119760
sp|Q9NYM9|BET1L_HUMAN;tr|H7BXT7|H7BXT7_HUMAN;tr|E9PQJ6|E9PQJ6_HUMAN;tr|E9PHY4|E9PHY4_HUMAN;tr|A0A0C4DH16|A0A0C4DH16_HUMAN;tr|B8ZZS0|B8ZZS0_HUMAN	sp|Q9NYM9|BET1L_HUMAN;tr|H7BXT7|H7BXT7_HUMAN;tr|E9PQJ6|E9PQJ6_HUMAN;tr|E9PHY4|E9PHY4_HUMAN;tr|A0A0C4DH16|A0A0C4DH16_HUMAN;tr|B8ZZS0|B8ZZS0_HUMAN	sp|Q9NYM9|BET1L_HUMAN BET1-like protein OS=Homo sapiens OX=9606 GN=BET1L PE=1 SV=1;tr|H7BXT7|H7BXT7_HUMAN BET1-like protein OS=Homo sapiens OX=9606 GN=BET1L PE=1 SV=1;tr|E9PQJ6|E9PQJ6_HUMAN BET1-like protein OS=Homo sapiens OX=9606 GN=BET1L PE=1 SV=1;tr|E9	Q9NYM9	BET1L	6	1	2	1	1	2	2	1	2	1	1	2	2	1	2	1	1	2	2	30.6	30.6	30.6	12.388	111	111;58;88;92;102;152	0	4.6201	By matching	By MS/MS	By matching	By matching	By MS/MS	By MS/MS	11.7	30.6	11.7	11.7	30.6	30.6	185430	2166.8	33833	2514.1	899.39	20885
tr|A8MVZ6|A8MVZ6_HUMAN;sp|Q96G01|BICD1_HUMAN;tr|F8VZX7|F8VZX7_HUMAN;tr|F8W056|F8W056_HUMAN	tr|A8MVZ6|A8MVZ6_HUMAN;sp|Q96G01|BICD1_HUMAN	tr|A8MVZ6|A8MVZ6_HUMAN BICD1 protein OS=Homo sapiens OX=9606 GN=BICD1 PE=1 SV=3;sp|Q96G01|BICD1_HUMAN Protein bicaudal D homolog 1 OS=Homo sapiens OX=9606 GN=BICD1 PE=1 SV=3	Q96G01	BICD1	4	2	2	2	4	1	3	2	2	2	4	1	3	2	2	2	4	1	3	6.5	6.5	6.5	94.885	827	827;975;79;93	0	11.759	By matching	By MS/MS	By matching	By MS/MS	By matching	By MS/MS	3.6	3.6	3.6	6.5	1.3	5	255720	28583	26135	37208	85852	1927.8
sp|Q8TD16|BICD2_HUMAN	sp|Q8TD16|BICD2_HUMAN	sp|Q8TD16|BICD2_HUMAN Protein bicaudal D homolog 2 OS=Homo sapiens OX=9606 GN=BICD2 PE=1 SV=1	Q8TD16	BICD2	1	5	5	5	5	2	5	5	5	5	5	2	5	5	5	5	5	2	5	10.4	10.4	10.4	93.532	824	824	0	23.918	By MS/MS	By MS/MS	By MS/MS	By MS/MS	By MS/MS	By MS/MS	9.2	9.2	8.4	9.2	3.5	9.2	582310	102440	106560	121720	131290	25521
sp|P55957|BID_HUMAN;tr|B2ZP78|B2ZP78_HUMAN	sp|P55957|BID_HUMAN	sp|P55957|BID_HUMAN BH3-interacting domain death agonist OS=Homo sapiens OX=9606 GN=BID PE=1 SV=1	P55957	BID	2	2	4	3	3	1	2	2	4	3	3	1	2	2	4	3	3	1	2	35.4	35.4	35.4	21.994	195	195;122	0	109.7	By MS/MS	By MS/MS	By MS/MS	By MS/MS	By matching	By MS/MS	22.1	35.4	29.7	29.7	7.7	22.1	1005900	60060	267920	252250	225450	5900.8
sp|O00499|BIN1_HUMAN	sp|O00499|BIN1_HUMAN	sp|O00499|BIN1_HUMAN Myc box-dependent-interacting protein 1 OS=Homo sapiens OX=9606 GN=BIN1 PE=1 SV=1	O00499	BIN1	1	9	10	9	9	9	9	9	10	9	9	9	9	9	10	9	9	9	9	30.7	30.7	30.7	64.699	593	593	0	118.41	By MS/MS	By MS/MS	By MS/MS	By MS/MS	By MS/MS	By MS/MS	28.3	30.7	27.7	29	29	29	10751000	2871800	2486500	1627400	2067700	223530
sp|Q9NR09|BIRC6_HUMAN;tr|A0A3B3IUB9|A0A3B3IUB9_HUMAN	sp|Q9NR09|BIRC6_HUMAN;tr|A0A3B3IUB9|A0A3B3IUB9_HUMAN	sp|Q9NR09|BIRC6_HUMAN Baculoviral IAP repeat-containing protein 6 OS=Homo sapiens OX=9606 GN=BIRC6 PE=1 SV=2;tr|A0A3B3IUB9|A0A3B3IUB9_HUMAN Baculoviral IAP repeat-containing protein 6 (Fragment) OS=Homo sapiens OX=9606 GN=BIRC6 PE=1 SV=1	Q9NR09	BIRC6	2	13	14	13	14	4	12	13	14	13	14	4	12	13	14	13	14	4	12	7.1	7.1	7.1	530.25	4857	4857;3842	0	76.607	By MS/MS	By MS/MS	By MS/MS	By MS/MS	By matching	By MS/MS	5.3	6.1	5.5	6	1.4	4.7	2037700	434600	401440	480150	445610	21052
sp|Q13867|BLMH_HUMAN;tr|K7ES02|K7ES02_HUMAN;tr|J3KSD8|J3KSD8_HUMAN;tr|K7ESE8|K7ESE8_HUMAN;tr|J3KS79|J3KS79_HUMAN;tr|K7ENH5|K7ENH5_HUMAN	sp|Q13867|BLMH_HUMAN;tr|K7ES02|K7ES02_HUMAN;tr|J3KSD8|J3KSD8_HUMAN;tr|K7ESE8|K7ESE8_HUMAN	sp|Q13867|BLMH_HUMAN Bleomycin hydrolase OS=Homo sapiens OX=9606 GN=BLMH PE=1 SV=1;tr|K7ES02|K7ES02_HUMAN Bleomycin hydrolase (Fragment) OS=Homo sapiens OX=9606 GN=BLMH PE=1 SV=1;tr|J3KSD8|J3KSD8_HUMAN Bleomycin hydrolase (Fragment) OS=Homo sapiens OX=9606	Q13867	BLMH	6	6	7	5	6	6	5	6	7	5	6	6	5	6	7	5	6	6	5	25.3	25.3	25.3	52.562	455	455;318;262;231;71;93	0	102.8	By MS/MS	By MS/MS	By MS/MS	By MS/MS	By MS/MS	By MS/MS	23.5	25.3	17.4	23.5	22.2	21.1	3295300	498630	831780	391050	857150	232830
tr|A0A087X1N6|A0A087X1N6_HUMAN;tr|J3QRU7|J3QRU7_HUMAN;sp|Q6QNY1|BL1S2_HUMAN	tr|A0A087X1N6|A0A087X1N6_HUMAN;tr|J3QRU7|J3QRU7_HUMAN;sp|Q6QNY1|BL1S2_HUMAN	tr|A0A087X1N6|A0A087X1N6_HUMAN Biogenesis of lysosome-related organelles complex 1 subunit 2 OS=Homo sapiens OX=9606 GN=BLOC1S2 PE=1 SV=1;tr|J3QRU7|J3QRU7_HUMAN Biogenesis of lysosome-related organelles complex 1 subunit 2 (Fragment) OS=Homo sapiens OX=960	A0A087X1N6	BLOC1S2	3	1	1	1	1	1	1	1	1	1	1	1	1	1	1	1	1	1	1	28.4	28.4	28.4	11.125	95	95;117;142	0	4.4889	By matching	By MS/MS	By matching	By matching	By MS/MS	By MS/MS	28.4	28.4	28.4	28.4	28.4	28.4	73798	4476.6	17551	9162	2856.8	14533
sp|Q6QNY0|BL1S3_HUMAN	sp|Q6QNY0|BL1S3_HUMAN	sp|Q6QNY0|BL1S3_HUMAN Biogenesis of lysosome-related organelles complex 1 subunit 3 OS=Homo sapiens OX=9606 GN=BLOC1S3 PE=1 SV=1	Q6QNY0	BLOC1S3	1	1	1	1	1	1	1	1	1	1	1	1	1	1	1	1	1	1	1	9.4	9.4	9.4	21.255	202	202	0	19.145	By MS/MS	By MS/MS	By MS/MS	By MS/MS	By matching	By matching	9.4	9.4	9.4	9.4	9.4	9.4	144640	28261	41905	23061	26245	3956.1
sp|Q8TDH9|BL1S5_HUMAN;tr|H3BN57|H3BN57_HUMAN;tr|G5E931|G5E931_HUMAN	sp|Q8TDH9|BL1S5_HUMAN;tr|H3BN57|H3BN57_HUMAN	sp|Q8TDH9|BL1S5_HUMAN Biogenesis of lysosome-related organelles complex 1 subunit 5 OS=Homo sapiens OX=9606 GN=BLOC1S5 PE=1 SV=1;tr|H3BN57|H3BN57_HUMAN BLOC1S5-TXNDC5 readthrough (NMD candidate) (Fragment) OS=Homo sapiens OX=9606 GN=BLOC1S5-TXNDC5 PE=4 SV=	Q8TDH9	BLOC1S5	3	2	2	2	3	0	3	2	2	2	3	0	3	2	2	2	3	0	3	18.2	18.2	18.2	21.609	187	187;136;114	0	7.0547	By matching	By MS/MS	By MS/MS	By MS/MS		By MS/MS	12.3	12.3	12.3	18.2	0	18.2	138580	19248	28115	22838	35836	0
sp|Q9UL45|BL1S6_HUMAN;tr|H3BST1|H3BST1_HUMAN;tr|H3BPR6|H3BPR6_HUMAN;tr|H3BN13|H3BN13_HUMAN	sp|Q9UL45|BL1S6_HUMAN;tr|H3BST1|H3BST1_HUMAN;tr|H3BPR6|H3BPR6_HUMAN;tr|H3BN13|H3BN13_HUMAN	sp|Q9UL45|BL1S6_HUMAN Biogenesis of lysosome-related organelles complex 1 subunit 6 OS=Homo sapiens OX=9606 GN=BLOC1S6 PE=1 SV=1;tr|H3BST1|H3BST1_HUMAN Biogenesis of lysosome-related organelles complex 1 subunit 6 OS=Homo sapiens OX=9606 GN=BLOC1S6 PE=1 SV	Q9UL45	BLOC1S6	4	2	2	1	2	0	2	2	2	1	2	0	2	2	2	1	2	0	2	24.4	24.4	24.4	19.743	172	172;177;58;86	0	7.49	By matching	By MS/MS	By matching	By matching		By matching	24.4	24.4	13.4	24.4	0	24.4	359390	71843	118640	21547	45440	0
sp|P53004|BIEA_HUMAN	sp|P53004|BIEA_HUMAN	sp|P53004|BIEA_HUMAN Biliverdin reductase A OS=Homo sapiens OX=9606 GN=BLVRA PE=1 SV=2	P53004	BLVRA	1	5	5	5	6	5	5	5	5	5	6	5	5	5	5	5	6	5	5	31.4	31.4	31.4	33.428	296	296	0	57.969	By MS/MS	By MS/MS	By MS/MS	By MS/MS	By MS/MS	By MS/MS	26.7	26.7	26.7	31.4	28.4	26.7	1888200	324490	407450	451640	364780	60748
sp|P30043|BLVRB_HUMAN;tr|A0A2R8YEP4|A0A2R8YEP4_HUMAN;tr|M0R192|M0R192_HUMAN;tr|A0A2R8Y7Y9|A0A2R8Y7Y9_HUMAN;tr|M0QZL1|M0QZL1_HUMAN	sp|P30043|BLVRB_HUMAN;tr|A0A2R8YEP4|A0A2R8YEP4_HUMAN;tr|M0R192|M0R192_HUMAN	sp|P30043|BLVRB_HUMAN Flavin reductase (NADPH) OS=Homo sapiens OX=9606 GN=BLVRB PE=1 SV=3;tr|A0A2R8YEP4|A0A2R8YEP4_HUMAN Flavin reductase (NADPH) OS=Homo sapiens OX=9606 GN=BLVRB PE=1 SV=1;tr|M0R192|M0R192_HUMAN Flavin reductase (NADPH) OS=Homo sapiens OX=	P30043	BLVRB	5	9	9	9	9	8	9	9	9	9	9	8	9	9	9	9	9	8	9	63.6	63.6	63.6	22.119	206	206;245;163;121;154	0	115.71	By MS/MS	By MS/MS	By MS/MS	By MS/MS	By MS/MS	By MS/MS	63.6	63.6	63.6	63.6	56.8	63.6	6104400	2187100	948050	1386800	649310	372350
tr|H0Y9P1|H0Y9P1_HUMAN;sp|Q9NSY1|BMP2K_HUMAN	tr|H0Y9P1|H0Y9P1_HUMAN;sp|Q9NSY1|BMP2K_HUMAN	tr|H0Y9P1|H0Y9P1_HUMAN BMP-2-inducible protein kinase (Fragment) OS=Homo sapiens OX=9606 GN=BMP2K PE=1 SV=1;sp|Q9NSY1|BMP2K_HUMAN BMP-2-inducible protein kinase OS=Homo sapiens OX=9606 GN=BMP2K PE=1 SV=2	Q9NSY1	BMP2K	2	2	2	2	2	2	1	2	2	2	2	2	1	2	2	2	2	2	1	6.7	6.7	6.7	95.533	854	854;1161	0	9.1976	By matching	By MS/MS	By MS/MS	By MS/MS	By matching	By matching	4.8	4.8	4.4	4.4	4.4	2.6	450270	16035	155930	119200	121250	28969
sp|P12645|BMP3_HUMAN	sp|P12645|BMP3_HUMAN	sp|P12645|BMP3_HUMAN Bone morphogenetic protein 3 OS=Homo sapiens OX=9606 GN=BMP3 PE=1 SV=2	P12645	BMP3	1	1	2	1	1	0	2	1	2	1	1	0	2	1	2	1	1	0	2	6.6	6.6	6.6	53.372	472	472	0	19.118	By matching	By MS/MS	By matching	By MS/MS		By MS/MS	3.4	6.6	3.2	3.2	0	6.6	249560	21189	79454	20421	34574	0
tr|A0A3B3IRM9|A0A3B3IRM9_HUMAN;tr|A0A3B3IUC5|A0A3B3IUC5_HUMAN;tr|A0A3B3ISL7|A0A3B3ISL7_HUMAN;tr|A0A3B3ITZ8|A0A3B3ITZ8_HUMAN;tr|A0A3B3ITY4|A0A3B3ITY4_HUMAN;sp|Q8N8U9|BMPER_HUMAN;tr|A0A3B3IT71|A0A3B3IT71_HUMAN;tr|A0A3B3ISN0|A0A3B3ISN0_HUMAN;tr|A0A3B3IS51|A0A3B3IS51_HUMAN;tr|A0A3B3ITD3|A0A3B3ITD3_HUMAN;tr|A0A3B3IUD9|A0A3B3IUD9_HUMAN;tr|A0A3B3IRP7|A0A3B3IRP7_HUMAN;tr|A0A3B3ISK6|A0A3B3ISK6_HUMAN;tr|A0…	tr|A0A3B3IRM9|A0A3B3IRM9_HUMAN;tr|A0A3B3IUC5|A0A3B3IUC5_HUMAN;tr|A0A3B3ISL7|A0A3B3ISL7_HUMAN;tr|A0A3B3ITZ8|A0A3B3ITZ8_HUMAN;tr|A0A3B3ITY4|A0A3B3ITY4_HUMAN;sp|Q8N8U9|BMPER_HUMAN;tr|A0A3B3IT71|A0A3B3IT71_HUMAN;tr|A0A3B3ISN0|A0A3B3ISN0_HUMAN;tr|A0A3B3IS51|A0A3B3IS51_HUMAN;tr|A0A3B3ITD3|A0A3B3ITD3_HUMAN;tr|A0A3B3IUD9|A0A3B3IUD9_HUMAN;tr|A0A3B3IRP7|A0A3B3IRP7_HUMAN;tr|A0A3B3ISK6|A0A3B3ISK6_HUMAN;tr|A0…	tr|A0A3B3IRM9|A0A3B3IRM9_HUMAN BMP-binding endothelial regulator protein OS=Homo sapiens OX=9606 GN=BMPER PE=1 SV=1;tr|A0A3B3IUC5|A0A3B3IUC5_HUMAN BMP-binding endothelial regulator protein (Fragment) OS=Homo sapiens OX=9606 GN=BMPER PE=1 SV=1;tr|A0A3B3ISL7	A0A3B3IRM9	BMPER	14	1	2	1	2	0	1	1	2	1	2	0	1	1	2	1	2	0	1	5.2	5.2	5.2	57.694	517	517;550;592;627;650;685;152;222;223;268;291;291;392;575	0.0019622	2.8188	By MS/MS	By MS/MS	By MS/MS	By MS/MS		By MS/MS	2.7	5.2	2.7	5.2	0	2.7	566460	116590	86629	160230	133630	0
sp|Q13873|BMPR2_HUMAN;tr|A0A1W2PPB5|A0A1W2PPB5_HUMAN	sp|Q13873|BMPR2_HUMAN	sp|Q13873|BMPR2_HUMAN Bone morphogenetic protein receptor type-2 OS=Homo sapiens OX=9606 GN=BMPR2 PE=1 SV=2	Q13873	BMPR2	2	4	4	4	3	2	4	4	4	4	3	2	4	4	4	4	3	2	4	6.7	6.7	6.7	115.2	1038	1038;505	0	12.729	By MS/MS	By MS/MS	By MS/MS	By MS/MS	By matching	By MS/MS	6.7	6.7	6.7	5.7	3.5	6.7	683410	131130	125330	122730	133820	12556
sp|Q14692|BMS1_HUMAN	sp|Q14692|BMS1_HUMAN	sp|Q14692|BMS1_HUMAN Ribosome biogenesis protein BMS1 homolog OS=Homo sapiens OX=9606 GN=BMS1 PE=1 SV=1	Q14692	BMS1	1	7	8	9	7	8	10	7	8	9	7	8	10	7	8	9	7	8	10	13.7	13.7	13.7	145.81	1282	1282	0	31.426	By MS/MS	By MS/MS	By MS/MS	By MS/MS	By MS/MS	By MS/MS	9.8	10.8	12.3	8.4	10.3	13.7	1910500	305540	372250	197950	286810	137380
sp|Q12981|SEC20_HUMAN	sp|Q12981|SEC20_HUMAN	sp|Q12981|SEC20_HUMAN Vesicle transport protein SEC20 OS=Homo sapiens OX=9606 GN=BNIP1 PE=1 SV=3	Q12981	BNIP1	1	5	4	4	6	5	6	5	4	4	6	5	6	5	4	4	6	5	6	29.4	29.4	29.4	26.132	228	228	0	30.15	By MS/MS	By MS/MS	By MS/MS	By MS/MS	By MS/MS	By MS/MS	25.9	17.5	20.6	29.4	24.6	29.4	1455800	324570	207160	202960	323000	121320
tr|F6RP06|F6RP06_HUMAN;tr|A0A0J9YW18|A0A0J9YW18_HUMAN;sp|Q12983|BNIP3_HUMAN	tr|F6RP06|F6RP06_HUMAN;tr|A0A0J9YW18|A0A0J9YW18_HUMAN;sp|Q12983|BNIP3_HUMAN	tr|F6RP06|F6RP06_HUMAN BCL2/adenovirus E1B 19 kDa protein-interacting protein 3 (Fragment) OS=Homo sapiens OX=9606 GN=BNIP3 PE=1 SV=1;tr|A0A0J9YW18|A0A0J9YW18_HUMAN BCL2/adenovirus E1B 19 kDa protein-interacting protein 3 (Fragment) OS=Homo sapiens OX=9606	F6RP06	BNIP3	3	3	2	2	3	2	3	3	2	2	3	2	3	3	2	2	3	2	3	16	16	16	23.728	219	219;243;259	0	10.957	By MS/MS	By MS/MS	By MS/MS	By MS/MS	By MS/MS	By MS/MS	16	10.5	10.5	16	10.5	16	1314200	249070	79200	361320	291460	27313
tr|H0YBC7|H0YBC7_HUMAN;sp|O60238|BNI3L_HUMAN	tr|H0YBC7|H0YBC7_HUMAN;sp|O60238|BNI3L_HUMAN	tr|H0YBC7|H0YBC7_HUMAN BCL2/adenovirus E1B 19 kDa protein-interacting protein 3-like (Fragment) OS=Homo sapiens OX=9606 GN=BNIP3L PE=1 SV=1;sp|O60238|BNI3L_HUMAN BCL2/adenovirus E1B 19 kDa protein-interacting protein 3-like OS=Homo sapiens OX=9606 GN=BNIP3	O60238	BNIP3L	2	2	2	2	2	2	2	2	2	2	2	2	2	2	2	2	2	2	2	16.2	16.2	16.2	20.097	185	185;219	0	49.853	By MS/MS	By MS/MS	By MS/MS	By MS/MS	By MS/MS	By MS/MS	16.2	16.2	16.2	16.2	16.2	16.2	1380700	204670	212260	281010	375260	36631
sp|Q96IK1|BOD1_HUMAN;tr|H7C5I4|H7C5I4_HUMAN	sp|Q96IK1|BOD1_HUMAN;tr|H7C5I4|H7C5I4_HUMAN	sp|Q96IK1|BOD1_HUMAN Biorientation of chromosomes in cell division protein 1 OS=Homo sapiens OX=9606 GN=BOD1 PE=1 SV=2;tr|H7C5I4|H7C5I4_HUMAN Biorientation of chromosomes in cell division protein 1 (Fragment) OS=Homo sapiens OX=9606 GN=BOD1 PE=1 SV=1	Q96IK1	BOD1	2	2	2	1	1	1	2	2	2	1	1	1	2	2	2	1	1	1	2	11.4	11.4	11.4	19.196	185	185;118	0.00019402	4.1794	By MS/MS	By MS/MS	By MS/MS	By MS/MS	By matching	By MS/MS	11.4	11.4	5.9	5.9	5.9	11.4	341390	50015	70319	55989	87810	3336.9
sp|Q8NFC6|BD1L1_HUMAN;tr|H0Y9Y2|H0Y9Y2_HUMAN	sp|Q8NFC6|BD1L1_HUMAN	sp|Q8NFC6|BD1L1_HUMAN Biorientation of chromosomes in cell division protein 1-like 1 OS=Homo sapiens OX=9606 GN=BOD1L1 PE=1 SV=2	Q8NFC6	BOD1L1	2	4	8	6	7	4	6	4	8	6	7	4	6	4	8	6	7	4	6	3.7	3.7	3.7	330.46	3051	3051;207	0	21.945	By MS/MS	By MS/MS	By MS/MS	By MS/MS	By matching	By MS/MS	1.9	3.7	2.9	3.3	1.8	2.7	593600	41640	115590	102470	146940	32461
sp|Q9H3K6|BOLA2_HUMAN;tr|A0A087WZT3|A0A087WZT3_HUMAN;tr|H3BV85|H3BV85_HUMAN;tr|H3BTW0|H3BTW0_HUMAN;tr|A0A0B4J295|A0A0B4J295_HUMAN;tr|H3BVE0|H3BVE0_HUMAN	sp|Q9H3K6|BOLA2_HUMAN;tr|A0A087WZT3|A0A087WZT3_HUMAN	sp|Q9H3K6|BOLA2_HUMAN BolA-like protein 2 OS=Homo sapiens OX=9606 GN=BOLA2 PE=1 SV=1;tr|A0A087WZT3|A0A087WZT3_HUMAN BolA-like protein 2 OS=Homo sapiens OX=9606 GN=BOLA2B PE=1 SV=2	Q9H3K6	BOLA2	6	3	3	3	3	3	3	3	3	3	3	3	3	3	3	3	3	3	3	51.2	51.2	51.2	10.116	86	86;152;54;89;124;249	0	27.368	By MS/MS	By MS/MS	By MS/MS	By MS/MS	By MS/MS	By MS/MS	51.2	51.2	51.2	51.2	51.2	51.2	1271800	59221	451630	255790	221130	100890
sp|Q53S33|BOLA3_HUMAN	sp|Q53S33|BOLA3_HUMAN	sp|Q53S33|BOLA3_HUMAN BolA-like protein 3 OS=Homo sapiens OX=9606 GN=BOLA3 PE=1 SV=1	Q53S33	BOLA3	1	1	1	1	1	0	1	1	1	1	1	0	1	1	1	1	1	0	1	12.1	12.1	12.1	12.114	107	107	0.00019172	3.9821	By MS/MS	By matching	By MS/MS	By MS/MS		By MS/MS	12.1	12.1	12.1	12.1	0	12.1	83519	12657	8211.8	17885	22336	0
sp|Q14137|BOP1_HUMAN;tr|A0A075B729|A0A075B729_HUMAN	sp|Q14137|BOP1_HUMAN	sp|Q14137|BOP1_HUMAN Ribosome biogenesis protein BOP1 OS=Homo sapiens OX=9606 GN=BOP1 PE=1 SV=2	Q14137	BOP1	2	7	7	6	4	7	7	7	7	6	4	7	7	7	7	6	4	7	7	19.3	19.3	19.3	83.629	746	746;217	0	105.73	By MS/MS	By MS/MS	By MS/MS	By MS/MS	By MS/MS	By MS/MS	19.3	19.3	16	9.7	19.3	19.3	3529000	355240	505950	667560	663040	190690
sp|Q96GS4|BORC6_HUMAN	sp|Q96GS4|BORC6_HUMAN	sp|Q96GS4|BORC6_HUMAN BLOC-1-related complex subunit 6 OS=Homo sapiens OX=9606 GN=BORCS6 PE=1 SV=2	Q96GS4	BORCS6	1	3	2	3	3	1	3	3	2	3	3	1	3	3	2	3	3	1	3	16.8	16.8	16.8	37.226	357	357	0	49.939	By MS/MS	By MS/MS	By MS/MS	By MS/MS	By matching	By MS/MS	16.8	11.5	16.8	16.8	4.2	16.8	470790	112940	33607	121500	90523	344.34
tr|A0A0B4J1R7|A0A0B4J1R7_HUMAN;sp|Q96B45|BORC7_HUMAN	tr|A0A0B4J1R7|A0A0B4J1R7_HUMAN;sp|Q96B45|BORC7_HUMAN	tr|A0A0B4J1R7|A0A0B4J1R7_HUMAN BORCS7-ASMT readthrough (NMD candidate) OS=Homo sapiens OX=9606 GN=BORCS7-ASMT PE=4 SV=1;sp|Q96B45|BORC7_HUMAN BLOC-1-related complex subunit 7 OS=Homo sapiens OX=9606 GN=BORCS7 PE=3 SV=2	Q96B45	BORCS7-ASMT	2	1	1	1	1	1	1	1	1	1	1	1	1	1	1	1	1	1	1	16	16	16	11.695	106	106;106	0.0021288	2.7583	By MS/MS	By matching	By matching	By MS/MS	By matching	By MS/MS	16	16	16	16	16	16	267490	80686	70398	42373	44489	3180.9
sp|P07738|PMGE_HUMAN	sp|P07738|PMGE_HUMAN	sp|P07738|PMGE_HUMAN Bisphosphoglycerate mutase OS=Homo sapiens OX=9606 GN=BPGM PE=1 SV=2	P07738	BPGM	1	2	1	3	2	1	2	2	1	3	2	1	2	2	1	3	2	1	2	21.6	21.6	21.6	30.005	259	259	0	8.7909	By MS/MS	By matching	By matching	By MS/MS	By matching	By matching	12.4	7.3	21.6	16.6	7.3	14.3	190490	79020	17100	60346	18713	4475.4
sp|Q86WA6|BPHL_HUMAN;tr|Q49AI2|Q49AI2_HUMAN;tr|B4DML3|B4DML3_HUMAN;tr|H7C0M3|H7C0M3_HUMAN	sp|Q86WA6|BPHL_HUMAN	sp|Q86WA6|BPHL_HUMAN Valacyclovir hydrolase OS=Homo sapiens OX=9606 GN=BPHL PE=1 SV=1	Q86WA6	BPHL	4	3	6	6	6	6	6	3	6	6	6	6	6	3	5	5	5	5	5	37.1	37.1	34.4	32.542	291	291;194;211;29	0	30.128	By MS/MS	By MS/MS	By MS/MS	By MS/MS	By MS/MS	By MS/MS	13.7	34.4	23.7	23.7	33	23.7	2566200	389510	248730	446950	437370	217060
sp|P59826|BPIB3_HUMAN	sp|P59826|BPIB3_HUMAN	sp|P59826|BPIB3_HUMAN BPI fold-containing family B member 3 OS=Homo sapiens OX=9606 GN=BPIFB3 PE=2 SV=2	P59826	BPIFB3	1	1	1	1	1	1	1	1	1	1	1	1	1	1	1	1	1	1	1	2.3	2.3	2.3	50.342	476	476	0.0073382	1.8488	By MS/MS	By MS/MS	By matching	By MS/MS	By MS/MS	By MS/MS	2.3	2.3	2.3	2.3	2.3	2.3	443070	121930	68486	53248	69806	42645
sp|O95861|BPNT1_HUMAN;tr|A6NF51|A6NF51_HUMAN;tr|F8VVW8|F8VVW8_HUMAN;tr|F8VRY7|F8VRY7_HUMAN;tr|F8VZG4|F8VZG4_HUMAN;tr|F8W1J0|F8W1J0_HUMAN	sp|O95861|BPNT1_HUMAN;tr|A6NF51|A6NF51_HUMAN	sp|O95861|BPNT1_HUMAN 3(2),5-bisphosphate nucleotidase 1 OS=Homo sapiens OX=9606 GN=BPNT1 PE=1 SV=1;tr|A6NF51|A6NF51_HUMAN 3(2),5-bisphosphate nucleotidase 1 OS=Homo sapiens OX=9606 GN=BPNT1 PE=1 SV=2	O95861	BPNT1	6	9	8	8	7	5	6	9	8	8	7	5	6	9	8	8	7	5	6	37.3	37.3	37.3	33.392	308	308;291;130;116;136;170	0	41.839	By MS/MS	By MS/MS	By MS/MS	By MS/MS	By MS/MS	By MS/MS	37.3	32.1	32.1	29.2	25.3	24.4	2164800	430670	550970	479670	296650	119720
tr|F5GXF5|F5GXF5_HUMAN;tr|E7ETD6|E7ETD6_HUMAN;tr|E9PE19|E9PE19_HUMAN;tr|A0A2R8Y7Q1|A0A2R8Y7Q1_HUMAN;sp|Q12830|BPTF_HUMAN;tr|A0A0A0MR81|A0A0A0MR81_HUMAN	tr|F5GXF5|F5GXF5_HUMAN;tr|E7ETD6|E7ETD6_HUMAN;tr|E9PE19|E9PE19_HUMAN;tr|A0A2R8Y7Q1|A0A2R8Y7Q1_HUMAN;sp|Q12830|BPTF_HUMAN;tr|A0A0A0MR81|A0A0A0MR81_HUMAN	tr|F5GXF5|F5GXF5_HUMAN Nucleosome-remodeling factor subunit BPTF (Fragment) OS=Homo sapiens OX=9606 GN=BPTF PE=1 SV=2;tr|E7ETD6|E7ETD6_HUMAN Nucleosome-remodeling factor subunit BPTF (Fragment) OS=Homo sapiens OX=9606 GN=BPTF PE=1 SV=3;tr|E9PE19|E9PE19_HUM	F5GXF5	BPTF	6	3	2	2	2	2	2	3	2	2	2	2	2	3	2	2	2	2	2	1.9	1.9	1.9	271.53	2457	2457;2764;2822;2965;3046;810	0.00019216	4.0201	By matching	By matching	By MS/MS	By MS/MS	By matching	By MS/MS	1.9	1.3	1.3	1.3	1.3	1.3	775340	99590	278790	133880	127930	49030
tr|J3KNN7|J3KNN7_HUMAN;sp|Q7Z569|BRAP_HUMAN	tr|J3KNN7|J3KNN7_HUMAN;sp|Q7Z569|BRAP_HUMAN	tr|J3KNN7|J3KNN7_HUMAN BRCA1-associated protein OS=Homo sapiens OX=9606 GN=BRAP PE=1 SV=1;sp|Q7Z569|BRAP_HUMAN BRCA1-associated protein OS=Homo sapiens OX=9606 GN=BRAP PE=1 SV=2	Q7Z569	BRAP	2	3	3	3	3	0	2	3	3	3	3	0	2	3	3	3	3	0	2	9.4	9.4	9.4	64.279	562	562;592	0	12.915	By MS/MS	By MS/MS	By MS/MS	By MS/MS		By MS/MS	9.4	9.4	9.4	9.4	0	4.8	291440	77203	61391	74467	53305	0
sp|Q6PJG6|BRAT1_HUMAN;tr|F8WDN5|F8WDN5_HUMAN	sp|Q6PJG6|BRAT1_HUMAN	sp|Q6PJG6|BRAT1_HUMAN BRCA1-associated ATM activator 1 OS=Homo sapiens OX=9606 GN=BRAT1 PE=1 SV=2	Q6PJG6	BRAT1	2	4	5	4	4	1	5	4	5	4	4	1	5	4	5	4	4	1	5	12.1	12.1	12.1	88.118	821	821;168	0	12.194	By matching	By MS/MS	By MS/MS	By MS/MS	By matching	By MS/MS	9.5	10.6	8.5	9.5	2.3	11	388780	35461	91137	90548	82139	4689.7
tr|A0A087WZR3|A0A087WZR3_HUMAN;sp|P46736|BRCC3_HUMAN;tr|H9KVA9|H9KVA9_HUMAN;tr|A0A0D9SF50|A0A0D9SF50_HUMAN;tr|X6RJS7|X6RJS7_HUMAN	tr|A0A087WZR3|A0A087WZR3_HUMAN;sp|P46736|BRCC3_HUMAN;tr|H9KVA9|H9KVA9_HUMAN;tr|A0A0D9SF50|A0A0D9SF50_HUMAN;tr|X6RJS7|X6RJS7_HUMAN	tr|A0A087WZR3|A0A087WZR3_HUMAN Lys-63-specific deubiquitinase BRCC36 OS=Homo sapiens OX=9606 GN=BRCC3 PE=1 SV=1;sp|P46736|BRCC3_HUMAN Lys-63-specific deubiquitinase BRCC36 OS=Homo sapiens OX=9606 GN=BRCC3 PE=1 SV=2;tr|H9KVA9|H9KVA9_HUMAN Lys-63-specific de	P46736	BRCC3	5	5	4	5	4	3	5	5	4	5	4	3	5	5	4	5	4	3	5	28.3	28.3	28.3	33.404	293	293;316;317;317;226	0	95.721	By MS/MS	By MS/MS	By MS/MS	By MS/MS	By MS/MS	By MS/MS	28.3	24.6	28.3	24.6	19.5	28.3	2346900	488240	329230	404720	643060	111450
sp|Q15059|BRD3_HUMAN	sp|Q15059|BRD3_HUMAN	sp|Q15059|BRD3_HUMAN Bromodomain-containing protein 3 OS=Homo sapiens OX=9606 GN=BRD3 PE=1 SV=1	Q15059	BRD3	1	2	2	2	2	2	3	2	2	2	2	2	3	2	2	2	2	2	3	6.6	6.6	6.6	79.541	726	726	0	8.224	By MS/MS	By MS/MS	By MS/MS	By MS/MS	By matching	By MS/MS	4.5	4.5	4.5	4.5	4.5	6.6	242360	49709	43470	46261	55995	7868.6
sp|O60885|BRD4_HUMAN;tr|M0QZD9|M0QZD9_HUMAN	sp|O60885|BRD4_HUMAN;tr|M0QZD9|M0QZD9_HUMAN	sp|O60885|BRD4_HUMAN Bromodomain-containing protein 4 OS=Homo sapiens OX=9606 GN=BRD4 PE=1 SV=2;tr|M0QZD9|M0QZD9_HUMAN Bromodomain-containing protein 4 (Fragment) OS=Homo sapiens OX=9606 GN=BRD4 PE=1 SV=1	O60885	BRD4	2	5	3	5	4	3	5	5	3	5	4	3	5	5	3	5	4	3	5	5.4	5.4	5.4	152.22	1362	1362;572	0	11.999	By MS/MS	By MS/MS	By MS/MS	By MS/MS	By matching	By MS/MS	5.4	3.2	5.4	4.1	3.2	5.4	904480	130150	93779	238100	210980	17650
sp|Q9NPI1|BRD7_HUMAN	sp|Q9NPI1|BRD7_HUMAN	sp|Q9NPI1|BRD7_HUMAN Bromodomain-containing protein 7 OS=Homo sapiens OX=9606 GN=BRD7 PE=1 SV=1	Q9NPI1	BRD7	1	2	3	3	3	1	3	2	3	3	3	1	3	2	3	3	3	1	3	8.3	8.3	8.3	74.138	651	651	0	36.28	By matching	By MS/MS	By MS/MS	By MS/MS	By matching	By MS/MS	4	8.3	8.3	8.3	4.3	8.3	325810	18388	56423	85712	70618	18208
sp|Q8WY22|BRI3B_HUMAN;tr|A0A5F9ZHY7|A0A5F9ZHY7_HUMAN	sp|Q8WY22|BRI3B_HUMAN;tr|A0A5F9ZHY7|A0A5F9ZHY7_HUMAN	sp|Q8WY22|BRI3B_HUMAN BRI3-binding protein OS=Homo sapiens OX=9606 GN=BRI3BP PE=1 SV=1;tr|A0A5F9ZHY7|A0A5F9ZHY7_HUMAN BRI3-binding protein OS=Homo sapiens OX=9606 GN=BRI3BP PE=4 SV=1	Q8WY22	BRI3BP	2	2	1	2	1	2	2	2	1	2	1	2	2	2	1	2	1	2	2	14.3	14.3	14.3	27.835	251	251;282	0	27.341	By MS/MS	By MS/MS	By MS/MS	By MS/MS	By MS/MS	By MS/MS	14.3	6.8	14.3	6.8	14.3	14.3	522040	103610	54253	140450	88695	33380
sp|Q8TDN6|BRX1_HUMAN	sp|Q8TDN6|BRX1_HUMAN	sp|Q8TDN6|BRX1_HUMAN Ribosome biogenesis protein BRX1 homolog OS=Homo sapiens OX=9606 GN=BRIX1 PE=1 SV=2	Q8TDN6	BRIX1	1	4	6	6	4	6	5	4	6	6	4	6	5	4	6	6	4	6	5	26.3	26.3	26.3	41.401	353	353	0	34.428	By MS/MS	By MS/MS	By MS/MS	By MS/MS	By MS/MS	By MS/MS	16.1	26.3	26.3	16.1	26.3	21	1829100	165150	579720	363050	293450	85730
sp|Q8WUW1|BRK1_HUMAN	sp|Q8WUW1|BRK1_HUMAN	sp|Q8WUW1|BRK1_HUMAN Protein BRICK1 OS=Homo sapiens OX=9606 GN=BRK1 PE=1 SV=1	Q8WUW1	BRK1	1	3	3	4	3	4	3	3	3	4	3	4	3	3	3	4	3	4	3	54.7	54.7	54.7	8.7448	75	75	0	8.7114	By MS/MS	By MS/MS	By MS/MS	By MS/MS	By MS/MS	By MS/MS	40	42.7	54.7	40	54.7	40	795690	94631	211320	173500	146490	73515
tr|Q5VW33|Q5VW33_HUMAN;tr|F5GXQ0|F5GXQ0_HUMAN;sp|Q5VW32|BROX_HUMAN	tr|Q5VW33|Q5VW33_HUMAN;tr|F5GXQ0|F5GXQ0_HUMAN;sp|Q5VW32|BROX_HUMAN	tr|Q5VW33|Q5VW33_HUMAN BRO1 domain-containing protein BROX (Fragment) OS=Homo sapiens OX=9606 GN=BROX PE=1 SV=1;tr|F5GXQ0|F5GXQ0_HUMAN BRO1 domain-containing protein BROX OS=Homo sapiens OX=9606 GN=BROX PE=1 SV=1;sp|Q5VW32|BROX_HUMAN BRO1 domain-containing	Q5VW32	BROX	3	3	3	3	3	2	2	3	3	3	3	2	2	3	3	3	3	2	2	28.4	28.4	28.4	24.198	215	215;338;411	0	37.717	By MS/MS	By MS/MS	By MS/MS	By MS/MS	By MS/MS	By MS/MS	28.4	28.4	28.4	28.4	16.7	19.1	1128100	186770	321910	178790	172480	17551
sp|Q9ULD4|BRPF3_HUMAN;tr|E9PSF3|E9PSF3_HUMAN;tr|E9PI60|E9PI60_HUMAN	sp|Q9ULD4|BRPF3_HUMAN;tr|E9PSF3|E9PSF3_HUMAN;tr|E9PI60|E9PI60_HUMAN	sp|Q9ULD4|BRPF3_HUMAN Bromodomain and PHD finger-containing protein 3 OS=Homo sapiens OX=9606 GN=BRPF3 PE=1 SV=2;tr|E9PSF3|E9PSF3_HUMAN Bromodomain and PHD finger-containing protein 3 OS=Homo sapiens OX=9606 GN=BRPF3 PE=1 SV=1;tr|E9PI60|E9PI60_HUMAN Bromod	Q9ULD4	BRPF3	3	0	2	2	2	0	2	0	2	2	2	0	2	0	2	2	2	0	2	3.7	3.7	3.7	135.74	1205	1205;821;1106	0.00073543	3.2773		By matching	By MS/MS	By matching		By MS/MS	0	3.7	3.7	3.7	0	3.7	108190	0	19369	11660	17793	0
sp|Q9NW68|BSDC1_HUMAN;tr|E9PS77|E9PS77_HUMAN;tr|E9PQA7|E9PQA7_HUMAN;tr|F8W6C6|F8W6C6_HUMAN;tr|E9PNA9|E9PNA9_HUMAN	sp|Q9NW68|BSDC1_HUMAN	sp|Q9NW68|BSDC1_HUMAN BSD domain-containing protein 1 OS=Homo sapiens OX=9606 GN=BSDC1 PE=1 SV=1	Q9NW68	BSDC1	5	6	5	6	5	4	6	6	5	6	5	4	6	6	5	6	5	4	6	30.5	30.5	30.5	47.163	430	430;156;177;64;89	0	57.284	By MS/MS	By MS/MS	By MS/MS	By MS/MS	By MS/MS	By MS/MS	24.2	21.9	28.1	18.4	18.6	24.2	3068600	662640	517120	548230	357850	137900
sp|P35613|BASI_HUMAN;tr|A0A087WUV8|A0A087WUV8_HUMAN;tr|A0A087X2B5|A0A087X2B5_HUMAN;tr|I3L192|I3L192_HUMAN;tr|A0A2R8YDZ0|A0A2R8YDZ0_HUMAN	sp|P35613|BASI_HUMAN;tr|A0A087WUV8|A0A087WUV8_HUMAN;tr|A0A087X2B5|A0A087X2B5_HUMAN;tr|I3L192|I3L192_HUMAN	sp|P35613|BASI_HUMAN Basigin OS=Homo sapiens OX=9606 GN=BSG PE=1 SV=2;tr|A0A087WUV8|A0A087WUV8_HUMAN Basigin OS=Homo sapiens OX=9606 GN=BSG PE=1 SV=1;tr|A0A087X2B5|A0A087X2B5_HUMAN Basigin (Fragment) OS=Homo sapiens OX=9606 GN=BSG PE=1 SV=1;tr|I3L192|I3L19	P35613	BSG	5	8	7	8	8	8	6	8	7	8	8	8	6	5	4	6	5	5	4	39.2	39.2	29.1	42.2	385	385;189;221;160;132	0	104.67	By MS/MS	By MS/MS	By MS/MS	By MS/MS	By MS/MS	By MS/MS	31.9	29.9	36.9	37.1	31.9	26.2	11909000	2495900	1261500	1758300	2256900	1988500
sp|Q10589|BST2_HUMAN	sp|Q10589|BST2_HUMAN	sp|Q10589|BST2_HUMAN Bone marrow stromal antigen 2 OS=Homo sapiens OX=9606 GN=BST2 PE=1 SV=1	Q10589	BST2	1	2	2	2	2	2	2	2	2	2	2	2	2	2	2	2	2	2	2	13.9	13.9	13.9	19.769	180	180	0	10.749	By MS/MS	By MS/MS	By MS/MS	By MS/MS	By MS/MS	By MS/MS	13.9	13.9	13.9	13.9	13.9	13.9	1559700	265600	298950	223620	297680	69915
tr|A0A0A0MTH9|A0A0A0MTH9_HUMAN;sp|O14981|BTAF1_HUMAN	tr|A0A0A0MTH9|A0A0A0MTH9_HUMAN;sp|O14981|BTAF1_HUMAN	tr|A0A0A0MTH9|A0A0A0MTH9_HUMAN TATA-binding protein-associated factor 172 OS=Homo sapiens OX=9606 GN=BTAF1 PE=1 SV=1;sp|O14981|BTAF1_HUMAN TATA-binding protein-associated factor 172 OS=Homo sapiens OX=9606 GN=BTAF1 PE=1 SV=2	O14981	BTAF1	2	7	6	8	8	3	5	7	6	8	8	3	5	7	6	8	8	3	5	8.8	8.8	8.8	206.93	1849	1849;1849	0	37.058	By MS/MS	By MS/MS	By MS/MS	By MS/MS	By MS/MS	By MS/MS	7	5.8	8.1	8.1	2.7	5	1239700	193130	253150	215760	343430	12502
tr|A0A5F9ZH15|A0A5F9ZH15_HUMAN;tr|A0A5F9ZH80|A0A5F9ZH80_HUMAN;sp|P43251|BTD_HUMAN;tr|C9JSN9|C9JSN9_HUMAN;tr|A0A5F9ZH57|A0A5F9ZH57_HUMAN;tr|A0A5F9ZH97|A0A5F9ZH97_HUMAN;tr|A0A5F9ZHE9|A0A5F9ZHE9_HUMAN;tr|A0A5F9ZHR1|A0A5F9ZHR1_HUMAN;tr|A0A2R8Y5J9|A0A2R8Y5J9_HUMAN;tr|A0A5F9ZH62|A0A5F9ZH62_HUMAN;tr|A0A5F9ZHF5|A0A5F9ZHF5_HUMAN	tr|A0A5F9ZH15|A0A5F9ZH15_HUMAN;tr|A0A5F9ZH80|A0A5F9ZH80_HUMAN;sp|P43251|BTD_HUMAN;tr|C9JSN9|C9JSN9_HUMAN	tr|A0A5F9ZH15|A0A5F9ZH15_HUMAN Biotinidase (Fragment) OS=Homo sapiens OX=9606 GN=BTD PE=4 SV=1;tr|A0A5F9ZH80|A0A5F9ZH80_HUMAN Biotinidase OS=Homo sapiens OX=9606 GN=BTD PE=4 SV=1;sp|P43251|BTD_HUMAN Biotinidase OS=Homo sapiens OX=9606 GN=BTD PE=1 SV=2;tr|C	P43251	BTD	11	3	3	2	1	3	3	3	3	2	1	3	3	3	3	2	1	3	3	14.8	14.8	14.8	30.427	270	270;364;543;251;74;137;140;141;159;179;203	0	7.9174	By MS/MS	By MS/MS	By MS/MS	By MS/MS	By MS/MS	By MS/MS	14.8	14.8	8.5	3.7	14.8	14.8	725490	196210	204950	32997	42051	84341
sp|P20290|BTF3_HUMAN;tr|H0Y9Y1|H0Y9Y1_HUMAN;tr|D6RDG3|D6RDG3_HUMAN	sp|P20290|BTF3_HUMAN	sp|P20290|BTF3_HUMAN Transcription factor BTF3 OS=Homo sapiens OX=9606 GN=BTF3 PE=1 SV=1	P20290	BTF3	3	5	5	5	5	4	5	5	5	5	5	4	5	5	5	5	5	4	5	53.4	53.4	53.4	22.168	206	206;86;109	0	199.19	By MS/MS	By MS/MS	By MS/MS	By MS/MS	By MS/MS	By MS/MS	53.4	53.4	53.4	53.4	45.6	53.4	8777900	1020000	2073100	2143100	2324900	135960
sp|Q96K17|BT3L4_HUMAN;tr|E9PL10|E9PL10_HUMAN	sp|Q96K17|BT3L4_HUMAN;tr|E9PL10|E9PL10_HUMAN	sp|Q96K17|BT3L4_HUMAN Transcription factor BTF3 homolog 4 OS=Homo sapiens OX=9606 GN=BTF3L4 PE=1 SV=1;tr|E9PL10|E9PL10_HUMAN Transcription factor BTF3 OS=Homo sapiens OX=9606 GN=BTF3L4 PE=1 SV=1	Q96K17	BTF3L4	2	5	5	5	5	5	5	5	5	5	5	5	5	5	5	5	5	5	5	60.1	60.1	60.1	17.27	158	158;145	0	100.99	By MS/MS	By MS/MS	By MS/MS	By MS/MS	By MS/MS	By MS/MS	60.1	60.1	60.1	60.1	60.1	60.1	7360600	1103200	1636500	1798400	1533900	181820
sp|Q7KYR7|BT2A1_HUMAN;tr|C9JNC3|C9JNC3_HUMAN;tr|H7BYC3|H7BYC3_HUMAN;tr|C9IY66|C9IY66_HUMAN	sp|Q7KYR7|BT2A1_HUMAN	sp|Q7KYR7|BT2A1_HUMAN Butyrophilin subfamily 2 member A1 OS=Homo sapiens OX=9606 GN=BTN2A1 PE=1 SV=3	Q7KYR7	BTN2A1	4	7	5	6	6	6	6	7	5	6	6	6	6	5	3	4	5	5	4	21.4	21.4	16.3	59.632	527	527;85;151;239	0	54.213	By MS/MS	By MS/MS	By MS/MS	By MS/MS	By MS/MS	By MS/MS	21.4	13.3	19.2	19.7	19.7	15.6	2128000	654360	299540	365230	373790	95817
sp|P78410|BT3A2_HUMAN;tr|S4R3N0|S4R3N0_HUMAN	sp|P78410|BT3A2_HUMAN;tr|S4R3N0|S4R3N0_HUMAN	sp|P78410|BT3A2_HUMAN Butyrophilin subfamily 3 member A2 OS=Homo sapiens OX=9606 GN=BTN3A2 PE=1 SV=2;tr|S4R3N0|S4R3N0_HUMAN Butyrophilin subfamily 3 member A2 (Fragment) OS=Homo sapiens OX=9606 GN=BTN3A2 PE=1 SV=1	P78410	BTN3A2	2	2	1	2	2	2	1	1	0	1	1	1	0	1	0	1	1	1	0	7.8	4.8	4.8	36.427	334	334;115	0	6.5175	By matching	By matching	By matching	By matching	By MS/MS	By matching	7.8	3	7.8	7.8	7.8	3	25442	1220.2	0	1061.5	4602	18558
sp|O00478|BT3A3_HUMAN;tr|E9PFB8|E9PFB8_HUMAN;tr|C9JNZ3|C9JNZ3_HUMAN;tr|E9PRX1|E9PRX1_HUMAN;tr|E7EPR2|E7EPR2_HUMAN;tr|C9JVU4|C9JVU4_HUMAN;tr|C9J3Q8|C9J3Q8_HUMAN;tr|C9J877|C9J877_HUMAN;tr|E9PJE9|E9PJE9_HUMAN;tr|E9PRR1|E9PRR1_HUMAN;tr|C9JZT5|C9JZT5_HUMAN;tr|C9JQT8|C9JQT8_HUMAN;tr|C9JUV8|C9JUV8_HUMAN;sp|O00481|BT3A1_HUMAN	sp|O00478|BT3A3_HUMAN	sp|O00478|BT3A3_HUMAN Butyrophilin subfamily 3 member A3 OS=Homo sapiens OX=9606 GN=BTN3A3 PE=1 SV=1	O00478	BTN3A3	14	3	2	2	3	2	3	3	2	2	3	2	3	2	1	1	2	1	2	11.3	11.3	9.6	65.001	584	584;91;100;115;119;127;137;140;159;196;210;237;250;513	0	6.963	By MS/MS	By MS/MS	By MS/MS	By MS/MS	By MS/MS	By MS/MS	11.3	4.5	4.5	11.3	4.5	11.3	524100	167020	60366	59152	46531	48778
sp|O43684|BUB3_HUMAN;tr|J3QT28|J3QT28_HUMAN;tr|J3QSX4|J3QSX4_HUMAN	sp|O43684|BUB3_HUMAN;tr|J3QT28|J3QT28_HUMAN;tr|J3QSX4|J3QSX4_HUMAN	sp|O43684|BUB3_HUMAN Mitotic checkpoint protein BUB3 OS=Homo sapiens OX=9606 GN=BUB3 PE=1 SV=1;tr|J3QT28|J3QT28_HUMAN Mitotic checkpoint protein BUB3 (Fragment) OS=Homo sapiens OX=9606 GN=BUB3 PE=1 SV=1;tr|J3QSX4|J3QSX4_HUMAN Mitotic checkpoint protein BUB	O43684	BUB3	3	7	9	8	8	6	5	7	9	8	8	6	5	7	9	8	8	6	5	50.9	50.9	50.9	37.154	328	328;278;145	0	228.77	By MS/MS	By MS/MS	By MS/MS	By MS/MS	By MS/MS	By MS/MS	43.6	50.9	47.9	47.9	39.3	34.5	9297400	1560700	1802100	1757800	2195400	352390
sp|P41223|BUD31_HUMAN;tr|C9JCD9|C9JCD9_HUMAN;tr|F8WCN7|F8WCN7_HUMAN	sp|P41223|BUD31_HUMAN;tr|C9JCD9|C9JCD9_HUMAN;tr|F8WCN7|F8WCN7_HUMAN	sp|P41223|BUD31_HUMAN Protein BUD31 homolog OS=Homo sapiens OX=9606 GN=BUD31 PE=1 SV=2;tr|C9JCD9|C9JCD9_HUMAN Protein BUD31 homolog OS=Homo sapiens OX=9606 GN=BUD31 PE=1 SV=1;tr|F8WCN7|F8WCN7_HUMAN Protein BUD31 homolog OS=Homo sapiens OX=9606 GN=BUD31 PE=	P41223	BUD31	3	3	4	3	2	2	3	3	4	3	2	2	3	3	4	3	2	2	3	27.1	27.1	27.1	17	144	144;103;37	0	5.9381	By MS/MS	By MS/MS	By MS/MS	By matching	By MS/MS	By MS/MS	26.4	27.1	26.4	13.2	13.2	21.5	828090	160580	267520	59719	70232	18762
sp|Q13895|BYST_HUMAN;tr|F8WBL2|F8WBL2_HUMAN;tr|H7BY94|H7BY94_HUMAN	sp|Q13895|BYST_HUMAN;tr|F8WBL2|F8WBL2_HUMAN	sp|Q13895|BYST_HUMAN Bystin OS=Homo sapiens OX=9606 GN=BYSL PE=1 SV=3;tr|F8WBL2|F8WBL2_HUMAN Bystin OS=Homo sapiens OX=9606 GN=BYSL PE=1 SV=1	Q13895	BYSL	3	4	4	4	2	1	4	4	4	4	2	1	4	4	4	4	2	1	4	14.4	14.4	14.4	49.601	437	437;194;183	0	26.151	By MS/MS	By MS/MS	By MS/MS	By MS/MS	By matching	By MS/MS	14.4	14.4	14.4	6.4	3	14.4	470450	42253	81924	105730	73933	5172.6
sp|Q7L1Q6|BZW1_HUMAN;tr|C9IZ80|C9IZ80_HUMAN;tr|C9JFN4|C9JFN4_HUMAN;tr|C9J188|C9J188_HUMAN;tr|C9JWF5|C9JWF5_HUMAN;tr|C9JV57|C9JV57_HUMAN;tr|H0Y503|H0Y503_HUMAN	sp|Q7L1Q6|BZW1_HUMAN;tr|C9IZ80|C9IZ80_HUMAN;tr|C9JFN4|C9JFN4_HUMAN	sp|Q7L1Q6|BZW1_HUMAN Basic leucine zipper and W2 domain-containing protein 1 OS=Homo sapiens OX=9606 GN=BZW1 PE=1 SV=1;tr|C9IZ80|C9IZ80_HUMAN Basic leucine zipper and W2 domain-containing protein 1 (Fragment) OS=Homo sapiens OX=9606 GN=BZW1 PE=1 SV=1;tr|C9	Q7L1Q6	BZW1	7	9	8	8	9	8	7	9	8	8	9	8	7	9	8	8	9	8	7	43.7	43.7	43.7	48.043	419	419;294;216;154;161;116;135	0	196.29	By MS/MS	By MS/MS	By MS/MS	By MS/MS	By MS/MS	By MS/MS	41.8	34.8	34.8	41.8	34.8	34.4	5872400	996910	1161200	1274500	1103500	323290
tr|E7ETZ4|E7ETZ4_HUMAN;sp|Q9Y6E2|BZW2_HUMAN;tr|E9PFE3|E9PFE3_HUMAN;tr|C9JF98|C9JF98_HUMAN;tr|F8WDX8|F8WDX8_HUMAN;tr|E7EMS9|E7EMS9_HUMAN;tr|Q75MG1|Q75MG1_HUMAN;tr|B5MCE7|B5MCE7_HUMAN;tr|B5MCH7|B5MCH7_HUMAN	tr|E7ETZ4|E7ETZ4_HUMAN;sp|Q9Y6E2|BZW2_HUMAN;tr|E9PFE3|E9PFE3_HUMAN;tr|C9JF98|C9JF98_HUMAN;tr|F8WDX8|F8WDX8_HUMAN;tr|E7EMS9|E7EMS9_HUMAN;tr|Q75MG1|Q75MG1_HUMAN	tr|E7ETZ4|E7ETZ4_HUMAN Basic leucine zipper and W2 domain-containing protein 2 (Fragment) OS=Homo sapiens OX=9606 GN=BZW2 PE=1 SV=1;sp|Q9Y6E2|BZW2_HUMAN Basic leucine zipper and W2 domain-containing protein 2 OS=Homo sapiens OX=9606 GN=BZW2 PE=1 SV=1;tr|E9	Q9Y6E2	BZW2	9	2	3	3	2	2	3	2	3	3	2	2	3	2	3	3	2	2	3	12.5	12.5	12.5	46.913	408	408;419;161;162;170;208;274;225;343	0	28.513	By MS/MS	By MS/MS	By MS/MS	By MS/MS	By MS/MS	By MS/MS	7.8	12.5	12.5	7.8	7.8	12.5	1016600	141870	242640	183880	281640	23950
tr|S4R3N7|S4R3N7_HUMAN;tr|Q5T025|Q5T025_HUMAN;tr|A0A0A0MSX2|A0A0A0MSX2_HUMAN;sp|Q96M02|CJ090_HUMAN	tr|S4R3N7|S4R3N7_HUMAN;tr|Q5T025|Q5T025_HUMAN;tr|A0A0A0MSX2|A0A0A0MSX2_HUMAN;sp|Q96M02|CJ090_HUMAN	tr|S4R3N7|S4R3N7_HUMAN (E2-independent) E3 ubiquitin-conjugating enzyme FATS (Fragment) OS=Homo sapiens OX=9606 GN=C10orf90 PE=1 SV=2;tr|Q5T025|Q5T025_HUMAN (E2-independent) E3 ubiquitin-conjugating enzyme FATS OS=Homo sapiens OX=9606 GN=C10orf90 PE=1 SV=2	S4R3N7	C10orf90	4	0	0	1	1	0	0	0	0	1	1	0	0	0	0	1	1	0	0	4.8	4.8	4.8	34.544	312	312;660;662;699	0.0042445	2.1742			By matching	By MS/MS			0	0	4.8	4.8	0	0	61652	0	0	36571	25081	0
tr|A0A087WT99|A0A087WT99_HUMAN;sp|Q9H0W9|CK054_HUMAN;tr|E9PQS1|E9PQS1_HUMAN;tr|E9PPB5|E9PPB5_HUMAN;tr|E9PJU8|E9PJU8_HUMAN;tr|E9PR95|E9PR95_HUMAN;tr|E9PSC3|E9PSC3_HUMAN;tr|E9PLC5|E9PLC5_HUMAN;tr|E9PLB3|E9PLB3_HUMAN;tr|E9PIP1|E9PIP1_HUMAN	tr|A0A087WT99|A0A087WT99_HUMAN;sp|Q9H0W9|CK054_HUMAN;tr|E9PQS1|E9PQS1_HUMAN;tr|E9PPB5|E9PPB5_HUMAN;tr|E9PJU8|E9PJU8_HUMAN	tr|A0A087WT99|A0A087WT99_HUMAN Ester hydrolase C11orf54 OS=Homo sapiens OX=9606 GN=C11orf54 PE=1 SV=1;sp|Q9H0W9|CK054_HUMAN Ester hydrolase C11orf54 OS=Homo sapiens OX=9606 GN=C11orf54 PE=1 SV=1;tr|E9PQS1|E9PQS1_HUMAN Ester hydrolase C11orf54 (Fragment) OS	Q9H0W9	C11orf54	10	5	5	5	5	3	4	5	5	5	5	3	4	2	3	2	2	2	1	41.8	41.8	22.3	28.683	256	256;315;239;185;187;76;95;100;149;171	0	17.003	By MS/MS	By MS/MS	By MS/MS	By MS/MS	By matching	By MS/MS	34.8	35.2	34.8	34.8	18.8	31.2	1449600	344190	248630	306910	305040	5301.2
tr|E9PM92|E9PM92_HUMAN;sp|O00193|SMAP_HUMAN;tr|E9PQA1|E9PQA1_HUMAN;tr|E9PRZ9|E9PRZ9_HUMAN	tr|E9PM92|E9PM92_HUMAN;sp|O00193|SMAP_HUMAN;tr|E9PQA1|E9PQA1_HUMAN;tr|E9PRZ9|E9PRZ9_HUMAN	tr|E9PM92|E9PM92_HUMAN Chromosome 11 open reading frame 58 OS=Homo sapiens OX=9606 GN=C11orf58 PE=1 SV=2;sp|O00193|SMAP_HUMAN Small acidic protein OS=Homo sapiens OX=9606 GN=SMAP PE=1 SV=1;tr|E9PQA1|E9PQA1_HUMAN Chromosome 11 open reading frame 58 OS=Homo	O00193	C11orf58	4	2	2	2	2	2	2	2	2	2	2	2	2	2	2	2	2	2	2	24.8	24.8	24.8	17.634	157	157;183;86;90	0	146.72	By MS/MS	By MS/MS	By MS/MS	By MS/MS	By MS/MS	By MS/MS	24.8	24.8	24.8	24.8	24.8	24.8	2841500	470180	516440	501850	872270	59724
tr|A0A087WW59|A0A087WW59_HUMAN;sp|Q7Z7L8|CK096_HUMAN	tr|A0A087WW59|A0A087WW59_HUMAN;sp|Q7Z7L8|CK096_HUMAN	tr|A0A087WW59|A0A087WW59_HUMAN Uncharacterized protein C11orf96 OS=Homo sapiens OX=9606 GN=C11orf96 PE=1 SV=1;sp|Q7Z7L8|CK096_HUMAN Uncharacterized protein C11orf96 OS=Homo sapiens OX=9606 GN=C11orf96 PE=1 SV=3	Q7Z7L8	C11orf96	2	1	1	1	1	0	1	1	1	1	1	0	1	1	1	1	1	0	1	19.7	19.7	19.7	13.773	122	122;435	0.00037251	3.4816	By MS/MS	By matching	By MS/MS	By MS/MS		By matching	19.7	19.7	19.7	19.7	0	19.7	127180	31387	18030	38746	34583	0
sp|Q9HB07|MYG1_HUMAN;tr|F8VR84|F8VR84_HUMAN;tr|F8VQQ3|F8VQQ3_HUMAN;tr|H3BPH3|H3BPH3_HUMAN	sp|Q9HB07|MYG1_HUMAN;tr|F8VR84|F8VR84_HUMAN;tr|F8VQQ3|F8VQQ3_HUMAN	sp|Q9HB07|MYG1_HUMAN UPF0160 protein MYG1, mitochondrial OS=Homo sapiens OX=9606 GN=C12orf10 PE=1 SV=2;tr|F8VR84|F8VR84_HUMAN UPF0160 protein MYG1, mitochondrial OS=Homo sapiens OX=9606 GN=C12orf10 PE=1 SV=1;tr|F8VQQ3|F8VQQ3_HUMAN UPF0160 protein MYG1, mit	Q9HB07	C12orf10	4	8	7	8	6	6	6	8	7	8	6	6	6	8	7	8	6	6	6	41.5	41.5	41.5	42.449	376	376;213;301;130	0	41.66	By MS/MS	By MS/MS	By MS/MS	By MS/MS	By MS/MS	By MS/MS	39.4	31.6	39.4	30.1	21.8	31.4	1938200	222980	328040	518160	513160	142480
tr|F5H3K2|F5H3K2_HUMAN;tr|E7ENF1|E7ENF1_HUMAN;tr|G5EA44|G5EA44_HUMAN;sp|Q96C57|CSTOS_HUMAN;tr|F5H7W8|F5H7W8_HUMAN;tr|F5H8B7|F5H8B7_HUMAN	tr|F5H3K2|F5H3K2_HUMAN;tr|E7ENF1|E7ENF1_HUMAN;tr|G5EA44|G5EA44_HUMAN;sp|Q96C57|CSTOS_HUMAN;tr|F5H7W8|F5H7W8_HUMAN;tr|F5H8B7|F5H8B7_HUMAN	tr|F5H3K2|F5H3K2_HUMAN Chromosome 12 open reading frame 43 (Fragment) OS=Homo sapiens OX=9606 GN=C12orf43 PE=1 SV=1;tr|E7ENF1|E7ENF1_HUMAN Chromosome 12 open reading frame 43 OS=Homo sapiens OX=9606 GN=C12orf43 PE=1 SV=3;tr|G5EA44|G5EA44_HUMAN Chromosome 1	F5H3K2	C12orf43	6	2	3	3	3	3	3	2	3	3	3	3	3	2	3	3	3	3	3	33	33	33	20.499	188	188;221;252;262;293;195	0	12.956	By MS/MS	By MS/MS	By matching	By MS/MS	By MS/MS	By MS/MS	21.8	33	33	33	33	33	343200	58862	64682	62373	83787	11599
tr|U3KQ07|U3KQ07_HUMAN;sp|Q99622|C10_HUMAN;tr|U3KQ85|U3KQ85_HUMAN;tr|F5GXW5|F5GXW5_HUMAN	tr|U3KQ07|U3KQ07_HUMAN;sp|Q99622|C10_HUMAN;tr|U3KQ85|U3KQ85_HUMAN;tr|F5GXW5|F5GXW5_HUMAN	tr|U3KQ07|U3KQ07_HUMAN Protein C10 OS=Homo sapiens OX=9606 GN=C12orf57 PE=1 SV=1;sp|Q99622|C10_HUMAN Protein C10 OS=Homo sapiens OX=9606 GN=C12orf57 PE=1 SV=1;tr|U3KQ85|U3KQ85_HUMAN Protein C10 OS=Homo sapiens OX=9606 GN=C12orf57 PE=1 SV=1;tr|F5GXW5|F5GXW5	Q99622	C12orf57	4	2	2	2	2	2	2	2	2	2	2	2	2	2	2	2	2	2	2	35	35	35	10.543	103	103;126;91;97	0	10.364	By MS/MS	By MS/MS	By MS/MS	By MS/MS	By MS/MS	By MS/MS	35	35	35	35	35	35	1776800	317940	206840	511410	324650	44025
sp|Q69YU5|CL073_HUMAN	sp|Q69YU5|CL073_HUMAN	sp|Q69YU5|CL073_HUMAN Uncharacterized protein C12orf73 OS=Homo sapiens OX=9606 GN=C12orf73 PE=3 SV=2	Q69YU5	C12orf73	1	1	1	1	1	0	1	1	1	1	1	0	1	1	1	1	1	0	1	14.1	14.1	14.1	8.0224	71	71	0.0029653	2.487	By MS/MS	By matching	By MS/MS	By MS/MS		By MS/MS	14.1	14.1	14.1	14.1	0	14.1	114260	15365	15094	41767	16240	0
tr|H3BMD3|H3BMD3_HUMAN;tr|H3BNF9|H3BNF9_HUMAN;tr|A0A2R8Y7J6|A0A2R8Y7J6_HUMAN;sp|Q9Y2V0|CO041_HUMAN;tr|A0A2R8YD89|A0A2R8YD89_HUMAN	tr|H3BMD3|H3BMD3_HUMAN;tr|H3BNF9|H3BNF9_HUMAN;tr|A0A2R8Y7J6|A0A2R8Y7J6_HUMAN;sp|Q9Y2V0|CO041_HUMAN;tr|A0A2R8YD89|A0A2R8YD89_HUMAN	tr|H3BMD3|H3BMD3_HUMAN Protein C15orf41 OS=Homo sapiens OX=9606 GN=C15orf41 PE=1 SV=1;tr|H3BNF9|H3BNF9_HUMAN Protein C15orf41 (Fragment) OS=Homo sapiens OX=9606 GN=C15orf41 PE=1 SV=1;tr|A0A2R8Y7J6|A0A2R8Y7J6_HUMAN Protein C15orf41 OS=Homo sapiens OX=9606 G	H3BMD3	C15orf41	5	1	1	1	1	0	1	1	1	1	1	0	1	1	1	1	1	0	1	21.9	21.9	21.9	12.159	105	105;122;158;281;286	0.0092577	1.7043	By matching	By matching	By matching	By MS/MS		By matching	21.9	21.9	21.9	21.9	0	21.9	39967	5735.8	3686.5	9928.4	19303	0
tr|H3BR29|H3BR29_HUMAN;tr|H3BSM7|H3BSM7_HUMAN;sp|Q96GQ5|RUS1_HUMAN;tr|I3L2V0|I3L2V0_HUMAN	tr|H3BR29|H3BR29_HUMAN;tr|H3BSM7|H3BSM7_HUMAN;sp|Q96GQ5|RUS1_HUMAN	tr|H3BR29|H3BR29_HUMAN RUS1 family protein C16orf58 OS=Homo sapiens OX=9606 GN=C16orf58 PE=1 SV=1;tr|H3BSM7|H3BSM7_HUMAN RUS1 family protein C16orf58 OS=Homo sapiens OX=9606 GN=C16orf58 PE=1 SV=1;sp|Q96GQ5|RUS1_HUMAN RUS1 family protein C16orf58 OS=Homo sa	Q96GQ5	C16orf58	4	5	5	4	4	4	4	5	5	4	4	4	4	5	5	4	4	4	4	27	27	27	46.342	423	423;466;468;82	0	47.639	By MS/MS	By MS/MS	By MS/MS	By MS/MS	By MS/MS	By MS/MS	24.8	24.8	16.1	15.4	16.1	22	4030400	886080	569500	754200	556400	213370
tr|F8W038|F8W038_HUMAN;sp|Q8IXM2|BAP18_HUMAN;tr|H0YIS7|H0YIS7_HUMAN;tr|F8W1H0|F8W1H0_HUMAN	tr|F8W038|F8W038_HUMAN;sp|Q8IXM2|BAP18_HUMAN;tr|H0YIS7|H0YIS7_HUMAN	tr|F8W038|F8W038_HUMAN Chromosome 17 open reading frame 49 OS=Homo sapiens OX=9606 GN=C17orf49 PE=1 SV=1;sp|Q8IXM2|BAP18_HUMAN Chromatin complexes subunit BAP18 OS=Homo sapiens OX=9606 GN=BAP18 PE=1 SV=1;tr|H0YIS7|H0YIS7_HUMAN RNASEK-C17orf49 readthrough (	Q8IXM2	C17orf49	4	2	2	3	3	2	3	2	2	3	3	2	3	2	2	3	3	2	3	29.9	29.9	29.9	16.29	157	157;172;233;166	0	9.088	By matching	By MS/MS	By MS/MS	By MS/MS	By MS/MS	By MS/MS	17.2	21	29.9	29.9	21.7	29.9	644770	74836	54608	94502	160830	34270
tr|J9JIC5|J9JIC5_HUMAN;sp|Q9HAS0|NJMU_HUMAN;tr|J3KRR1|J3KRR1_HUMAN;tr|J3QKQ1|J3QKQ1_HUMAN;tr|K7EII1|K7EII1_HUMAN	tr|J9JIC5|J9JIC5_HUMAN;sp|Q9HAS0|NJMU_HUMAN;tr|J3KRR1|J3KRR1_HUMAN	tr|J9JIC5|J9JIC5_HUMAN Protein Njmu-R1 OS=Homo sapiens OX=9606 GN=C17orf75 PE=1 SV=1;sp|Q9HAS0|NJMU_HUMAN Protein Njmu-R1 OS=Homo sapiens OX=9606 GN=C17orf75 PE=1 SV=2;tr|J3KRR1|J3KRR1_HUMAN Protein Njmu-R1 (Fragment) OS=Homo sapiens OX=9606 GN=C17orf75 PE	Q9HAS0	C17orf75	5	3	3	3	3	1	3	3	3	3	3	1	3	3	3	3	3	1	3	18.2	18.2	18.2	44.609	396	396;396;275;75;132	0	25.393	By MS/MS	By MS/MS	By MS/MS	By MS/MS	By matching	By MS/MS	13.1	13.1	14.6	13.1	6.8	13.1	649280	128900	141150	144820	98772	167.08
tr|I3L072|I3L072_HUMAN;sp|Q9BSJ5|CQ080_HUMAN	tr|I3L072|I3L072_HUMAN;sp|Q9BSJ5|CQ080_HUMAN	tr|I3L072|I3L072_HUMAN Uncharacterized protein C17orf80 OS=Homo sapiens OX=9606 GN=C17orf80 PE=1 SV=1;sp|Q9BSJ5|CQ080_HUMAN Uncharacterized protein C17orf80 OS=Homo sapiens OX=9606 GN=C17orf80 PE=2 SV=2	Q9BSJ5	C17orf80	2	1	1	1	1	1	1	1	1	1	1	1	1	1	1	1	1	1	1	3.1	3.1	3.1	60.833	547	547;609	0.0026464	2.69	By MS/MS	By MS/MS	By MS/MS	By matching	By matching	By MS/MS	3.1	3.1	3.1	3.1	3.1	3.1	117480	9159.6	15371	29776	30325	3086.1
sp|Q8TCD1|CR032_HUMAN	sp|Q8TCD1|CR032_HUMAN	sp|Q8TCD1|CR032_HUMAN UPF0729 protein C18orf32 OS=Homo sapiens OX=9606 GN=C18orf32 PE=3 SV=1	Q8TCD1	C18orf32	1	1	1	1	1	1	1	1	1	1	1	1	1	1	1	1	1	1	1	21.1	21.1	21.1	8.6693	76	76	0.00019055	3.8685	By MS/MS	By MS/MS	By MS/MS	By MS/MS	By matching	By MS/MS	21.1	21.1	21.1	21.1	21.1	21.1	518400	93414	88866	107380	62386	27104
sp|Q9UFG5|CS025_HUMAN;tr|K7EK56|K7EK56_HUMAN;tr|E7EP72|E7EP72_HUMAN	sp|Q9UFG5|CS025_HUMAN;tr|K7EK56|K7EK56_HUMAN;tr|E7EP72|E7EP72_HUMAN	sp|Q9UFG5|CS025_HUMAN UPF0449 protein C19orf25 OS=Homo sapiens OX=9606 GN=C19orf25 PE=1 SV=2;tr|K7EK56|K7EK56_HUMAN UPF0449 protein C19orf25 OS=Homo sapiens OX=9606 GN=C19orf25 PE=1 SV=1;tr|E7EP72|E7EP72_HUMAN UPF0449 protein C19orf25 OS=Homo sapiens OX=96	Q9UFG5	C19orf25	3	2	2	2	2	2	2	2	2	2	2	2	2	2	2	2	2	2	2	33.1	33.1	33.1	12.878	118	118;160;158	0	11.748	By MS/MS	By MS/MS	By MS/MS	By MS/MS	By MS/MS	By MS/MS	33.1	33.1	33.1	33.1	33.1	33.1	1830700	294360	294190	371520	297690	41133
sp|Q9NS00|C1GLT_HUMAN;tr|C9JDX1|C9JDX1_HUMAN;tr|C9K0C8|C9K0C8_HUMAN	sp|Q9NS00|C1GLT_HUMAN	sp|Q9NS00|C1GLT_HUMAN Glycoprotein-N-acetylgalactosamine 3-beta-galactosyltransferase 1 OS=Homo sapiens OX=9606 GN=C1GALT1 PE=1 SV=1	Q9NS00	C1GALT1	3	4	3	4	4	1	3	4	3	4	4	1	3	4	3	4	4	1	3	16.8	16.8	16.8	42.202	363	363;100;131	0	6.0037	By MS/MS	By matching	By MS/MS	By MS/MS	By matching	By MS/MS	16.8	12.9	16.8	16.8	3.9	11.8	331740	83792	46484	74993	80192	8455.7
sp|Q6ZSJ8|CA122_HUMAN	sp|Q6ZSJ8|CA122_HUMAN	sp|Q6ZSJ8|CA122_HUMAN Uncharacterized protein C1orf122 OS=Homo sapiens OX=9606 GN=C1orf122 PE=4 SV=2	Q6ZSJ8	C1orf122	1	1	1	0	1	0	1	1	1	0	1	0	1	1	1	0	1	0	1	10	10	10	11.471	110	110	0.0035891	2.2611	By MS/MS	By MS/MS		By matching		By matching	10	10	0	10	0	10	73920	8590.8	42070	0	5538.6	0
sp|Q8IYL3|CA174_HUMAN	sp|Q8IYL3|CA174_HUMAN	sp|Q8IYL3|CA174_HUMAN UPF0688 protein C1orf174 OS=Homo sapiens OX=9606 GN=C1orf174 PE=1 SV=2	Q8IYL3	C1orf174	1	0	1	1	0	0	0	0	1	1	0	0	0	0	1	1	0	0	0	5.8	5.8	5.8	25.977	243	243	0.0012608	2.9538		By matching	By MS/MS				0	5.8	5.8	0	0	0	74579	0	27608	46971	0	0
tr|E5RI90|E5RI90_HUMAN;sp|Q9H425|CA198_HUMAN	tr|E5RI90|E5RI90_HUMAN;sp|Q9H425|CA198_HUMAN	tr|E5RI90|E5RI90_HUMAN Uncharacterized protein C1orf198 (Fragment) OS=Homo sapiens OX=9606 GN=C1orf198 PE=1 SV=1;sp|Q9H425|CA198_HUMAN Uncharacterized protein C1orf198 OS=Homo sapiens OX=9606 GN=C1orf198 PE=1 SV=1	Q9H425	C1orf198	2	2	1	1	2	0	2	2	1	1	2	0	2	2	1	1	2	0	2	19.4	19.4	19.4	17.667	160	160;327	0	27.007	By matching	By MS/MS	By matching	By MS/MS		By MS/MS	19.4	13.1	6.2	19.4	0	19.4	177350	1577.7	34091	21044	60845	0
sp|Q9BV19|CA050_HUMAN	sp|Q9BV19|CA050_HUMAN	sp|Q9BV19|CA050_HUMAN Uncharacterized protein C1orf50 OS=Homo sapiens OX=9606 GN=C1orf50 PE=1 SV=2	Q9BV19	C1orf50	1	1	1	1	1	1	1	1	1	1	1	1	1	1	1	1	1	1	1	8	8	8	21.876	199	199	0	5.464	By MS/MS	By MS/MS	By MS/MS	By MS/MS	By matching	By matching	8	8	8	8	8	8	120040	24415	19095	23183	34447	4650.2
sp|Q07021|C1QBP_HUMAN;tr|I3L3Q7|I3L3Q7_HUMAN;tr|I3L3B0|I3L3B0_HUMAN	sp|Q07021|C1QBP_HUMAN;tr|I3L3Q7|I3L3Q7_HUMAN;tr|I3L3B0|I3L3B0_HUMAN	sp|Q07021|C1QBP_HUMAN Complement component 1 Q subcomponent-binding protein, mitochondrial OS=Homo sapiens OX=9606 GN=C1QBP PE=1 SV=1;tr|I3L3Q7|I3L3Q7_HUMAN Complement component 1 Q subcomponent-binding protein, mitochondrial (Fragment) OS=Homo sapiens OX=	Q07021	C1QBP	3	10	10	9	10	10	10	10	10	9	10	10	10	10	10	9	10	10	10	61	61	61	31.362	282	282;177;178	0	323.31	By MS/MS	By MS/MS	By MS/MS	By MS/MS	By MS/MS	By MS/MS	61	61	61	61	61	61	NaN	11352000	NaN	NaN	NaN	10300000
tr|A0A3B3ITU4|A0A3B3ITU4_HUMAN;tr|F5H2D0|F5H2D0_HUMAN;tr|A0A3B3ISR2|A0A3B3ISR2_HUMAN;sp|P00736|C1R_HUMAN;tr|B4DPQ0|B4DPQ0_HUMAN	tr|A0A3B3ITU4|A0A3B3ITU4_HUMAN;tr|F5H2D0|F5H2D0_HUMAN;tr|A0A3B3ISR2|A0A3B3ISR2_HUMAN;sp|P00736|C1R_HUMAN;tr|B4DPQ0|B4DPQ0_HUMAN	tr|A0A3B3ITU4|A0A3B3ITU4_HUMAN Complement C1r subcomponent (Fragment) OS=Homo sapiens OX=9606 GN=C1R PE=1 SV=1;tr|F5H2D0|F5H2D0_HUMAN Complement C1r subcomponent OS=Homo sapiens OX=9606 GN=C1R PE=1 SV=3;tr|A0A3B3ISR2|A0A3B3ISR2_HUMAN Complement C1r subcomp	A0A3B3ITU4	C1R	5	1	1	0	0	1	1	1	1	0	0	1	1	1	1	0	0	1	1	5.1	5.1	5.1	39.779	351	351;671;705;705;719	0	16.921	By MS/MS	By matching			By MS/MS	By MS/MS	5.1	5.1	0	0	5.1	5.1	91467	26178	13307	0	0	31277
sp|Q9NZP8|C1RL_HUMAN;tr|F5H2Z5|F5H2Z5_HUMAN;tr|H0YFL7|H0YFL7_HUMAN;tr|F5GWF3|F5GWF3_HUMAN	sp|Q9NZP8|C1RL_HUMAN;tr|F5H2Z5|F5H2Z5_HUMAN;tr|H0YFL7|H0YFL7_HUMAN;tr|F5GWF3|F5GWF3_HUMAN	sp|Q9NZP8|C1RL_HUMAN Complement C1r subcomponent-like protein OS=Homo sapiens OX=9606 GN=C1RL PE=1 SV=2;tr|F5H2Z5|F5H2Z5_HUMAN Complement C1r subcomponent-like protein OS=Homo sapiens OX=9606 GN=C1RL PE=1 SV=1;tr|H0YFL7|H0YFL7_HUMAN Complement C1r subcompo	Q9NZP8	C1RL	4	2	2	2	2	2	2	2	2	2	2	2	2	2	2	2	2	2	2	4.5	4.5	4.5	53.498	487	487;110;194;314	0.00055422	3.3555	By MS/MS	By matching	By matching	By matching	By matching	By matching	4.5	4.5	4.5	4.5	4.5	4.5	181460	76660	25009	32272	28591	4854.6
tr|F8WCZ6|F8WCZ6_HUMAN;tr|A0A087X232|A0A087X232_HUMAN;sp|P09871|C1S_HUMAN;tr|F5H7T4|F5H7T4_HUMAN;tr|H0Y5D1|H0Y5D1_HUMAN	tr|F8WCZ6|F8WCZ6_HUMAN;tr|A0A087X232|A0A087X232_HUMAN;sp|P09871|C1S_HUMAN	tr|F8WCZ6|F8WCZ6_HUMAN Complement C1s subcomponent OS=Homo sapiens OX=9606 GN=C1S PE=1 SV=1;tr|A0A087X232|A0A087X232_HUMAN Complement C1s subcomponent OS=Homo sapiens OX=9606 GN=C1S PE=1 SV=1;sp|P09871|C1S_HUMAN Complement C1s subcomponent OS=Homo sapiens	P09871	C1S	5	4	3	4	3	4	3	4	3	4	3	4	3	4	3	4	3	4	3	11.3	11.3	11.3	57.519	521	521;682;688;157;355	0	8.6584	By MS/MS	By matching	By MS/MS	By matching	By MS/MS	By MS/MS	11.3	8.6	11.3	8.3	11.3	8.6	486410	161510	22752	68479	59048	82562
tr|H7BYU9|H7BYU9_HUMAN;sp|Q9GZN8|CT027_HUMAN	tr|H7BYU9|H7BYU9_HUMAN;sp|Q9GZN8|CT027_HUMAN	tr|H7BYU9|H7BYU9_HUMAN UPF0687 protein C20orf27 (Fragment) OS=Homo sapiens OX=9606 GN=C20orf27 PE=1 SV=1;sp|Q9GZN8|CT027_HUMAN UPF0687 protein C20orf27 OS=Homo sapiens OX=9606 GN=C20orf27 PE=1 SV=3	Q9GZN8	C20orf27	2	3	3	3	3	1	3	3	3	3	3	1	3	3	3	3	3	1	3	38.6	38.6	38.6	14.249	127	127;174	0	14.479	By MS/MS	By MS/MS	By MS/MS	By MS/MS	By matching	By matching	38.6	38.6	38.6	38.6	15	38.6	312790	49981	55213	68363	92926	996.04
sp|Q9Y426|C2CD2_HUMAN;tr|H7BZB0|H7BZB0_HUMAN	sp|Q9Y426|C2CD2_HUMAN	sp|Q9Y426|C2CD2_HUMAN C2 domain-containing protein 2 OS=Homo sapiens OX=9606 GN=C2CD2 PE=1 SV=2	Q9Y426	C2CD2	2	16	17	15	16	14	16	16	17	15	16	14	16	16	17	15	16	14	16	47.8	47.8	47.8	75.532	696	696;182	0	311.32	By MS/MS	By MS/MS	By MS/MS	By MS/MS	By MS/MS	By MS/MS	43	47.8	39.5	43	37.9	47.8	8918700	1683100	1580300	1248300	1500500	886650
sp|O14523|C2C2L_HUMAN	sp|O14523|C2C2L_HUMAN	sp|O14523|C2C2L_HUMAN Phospholipid transfer protein C2CD2L OS=Homo sapiens OX=9606 GN=C2CD2L PE=1 SV=3	O14523	C2CD2L	1	0	0	1	0	0	0	0	0	1	0	0	0	0	0	1	0	0	0	3.8	3.8	3.8	76.18	706	706	0.0032815	2.3728			By MS/MS				0	0	3.8	0	0	0	4945.9	0	0	4945.9	0	0
sp|Q86YS7|C2CD5_HUMAN;tr|H0YFE9|H0YFE9_HUMAN	sp|Q86YS7|C2CD5_HUMAN	sp|Q86YS7|C2CD5_HUMAN C2 domain-containing protein 5 OS=Homo sapiens OX=9606 GN=C2CD5 PE=1 SV=1	Q86YS7	C2CD5	2	2	2	3	2	1	2	2	2	3	2	1	2	2	2	3	2	1	2	6.1	6.1	6.1	110.45	1000	1000;165	0	10.132	By MS/MS	By MS/MS	By MS/MS	By MS/MS	By matching	By MS/MS	3	5.1	6.1	3	2	5.1	382240	45454	75274	90615	61990	4148.5
tr|C9J4K0|C9J4K0_HUMAN;sp|Q9BVC5|ASHWN_HUMAN	tr|C9J4K0|C9J4K0_HUMAN;sp|Q9BVC5|ASHWN_HUMAN	tr|C9J4K0|C9J4K0_HUMAN Ashwin OS=Homo sapiens OX=9606 GN=C2orf49 PE=1 SV=1;sp|Q9BVC5|ASHWN_HUMAN Ashwin OS=Homo sapiens OX=9606 GN=C2orf49 PE=1 SV=1	Q9BVC5	C2orf49	2	1	2	2	1	2	1	1	2	2	1	2	1	1	2	2	1	2	1	22.6	22.6	22.6	21.356	190	190;232	0	23.466	By MS/MS	By MS/MS	By MS/MS	By MS/MS	By MS/MS	By MS/MS	8.9	22.6	22.6	8.9	22.6	8.9	308310	33915	54676	61018	66043	33243
sp|Q9BSF0|SMAKA_HUMAN	sp|Q9BSF0|SMAKA_HUMAN	sp|Q9BSF0|SMAKA_HUMAN Small membrane A-kinase anchor protein OS=Homo sapiens OX=9606 GN=C2orf88 PE=1 SV=2	Q9BSF0	C2orf88	1	0	1	1	1	0	1	0	1	1	1	0	1	0	1	1	1	0	1	20	20	20	10.97	95	95	0.005077	2.104		By MS/MS	By matching	By matching		By matching	0	20	20	20	0	20	165000	0	10406	66997	86362	0
sp|P01024|CO3_HUMAN;tr|M0QXZ3|M0QXZ3_HUMAN;tr|M0R0Q9|M0R0Q9_HUMAN;tr|M0QYC8|M0QYC8_HUMAN	sp|P01024|CO3_HUMAN	sp|P01024|CO3_HUMAN Complement C3 OS=Homo sapiens OX=9606 GN=C3 PE=1 SV=2	P01024	C3	4	14	11	16	12	22	16	14	11	16	12	22	16	14	11	15	12	21	15	20.9	20.9	18.5	187.15	1663	1663;100;101;192	0	123.78	By MS/MS	By MS/MS	By MS/MS	By matching	By MS/MS	By MS/MS	12.5	10.3	14.8	11.4	19.1	15.6	3615200	352090	357500	263330	114030	1463400
sp|Q5JPI3|CC038_HUMAN;tr|E9PFZ1|E9PFZ1_HUMAN	sp|Q5JPI3|CC038_HUMAN;tr|E9PFZ1|E9PFZ1_HUMAN	sp|Q5JPI3|CC038_HUMAN Uncharacterized protein C3orf38 OS=Homo sapiens OX=9606 GN=C3orf38 PE=1 SV=1;tr|E9PFZ1|E9PFZ1_HUMAN Uncharacterized protein C3orf38 OS=Homo sapiens OX=9606 GN=C3orf38 PE=1 SV=1	Q5JPI3	C3orf38	2	2	3	2	2	2	1	2	3	2	2	2	1	2	3	2	2	2	1	15.8	15.8	15.8	37.54	329	329;140	0	21.291	By MS/MS	By MS/MS	By MS/MS	By MS/MS	By MS/MS	By MS/MS	9.4	15.8	12.2	9.4	9.4	5.8	275500	48866	54756	70374	52879	6010.4
tr|A0A140TA49|A0A140TA49_HUMAN;tr|A0A140TA44|A0A140TA44_HUMAN;tr|A0A140TA32|A0A140TA32_HUMAN;tr|A0A0G2JPR0|A0A0G2JPR0_HUMAN;sp|P0C0L4|CO4A_HUMAN	tr|A0A140TA49|A0A140TA49_HUMAN;tr|A0A140TA44|A0A140TA44_HUMAN;tr|A0A140TA32|A0A140TA32_HUMAN;tr|A0A0G2JPR0|A0A0G2JPR0_HUMAN;sp|P0C0L4|CO4A_HUMAN	tr|A0A140TA49|A0A140TA49_HUMAN Complement C4-A OS=Homo sapiens OX=9606 GN=C4A PE=1 SV=1;tr|A0A140TA44|A0A140TA44_HUMAN Complement C4-A OS=Homo sapiens OX=9606 GN=C4A PE=1 SV=1;tr|A0A140TA32|A0A140TA32_HUMAN Complement C4-A OS=Homo sapiens OX=9606 GN=C4A PE	A0A140TA49	C4A	5	7	7	5	7	5	8	5	5	4	5	3	6	0	0	0	0	0	0	10.2	9	0	187.79	1698	1698;1698;1698;1744;1744	0	43.497	By MS/MS	By matching	By MS/MS	By MS/MS	By MS/MS	By MS/MS	8.9	8.9	5.9	8.9	4.7	10.2	678180	99597	46662	129840	66684	99330
tr|F5GXS0|F5GXS0_HUMAN;tr|A0A140TA29|A0A140TA29_HUMAN;tr|A0A0G2JL54|A0A0G2JL54_HUMAN;sp|P0C0L5|CO4B_HUMAN;tr|A0A3B3ISA6|A0A3B3ISA6_HUMAN	tr|F5GXS0|F5GXS0_HUMAN;tr|A0A140TA29|A0A140TA29_HUMAN;tr|A0A0G2JL54|A0A0G2JL54_HUMAN;sp|P0C0L5|CO4B_HUMAN;tr|A0A3B3ISA6|A0A3B3ISA6_HUMAN	tr|F5GXS0|F5GXS0_HUMAN Complement C4-B OS=Homo sapiens OX=9606 GN=C4B PE=1 SV=1;tr|A0A140TA29|A0A140TA29_HUMAN Complement C4-B OS=Homo sapiens OX=9606 GN=C4B PE=1 SV=1;tr|A0A0G2JL54|A0A0G2JL54_HUMAN Complement C4-B OS=Homo sapiens OX=9606 GN=C4B_2 PE=1 SV=	F5GXS0	C4B	5	7	7	5	6	5	8	1	1	1	0	1	1	1	1	1	0	1	1	11.1	1.6	1.6	187.67	1698	1698;1698;1698;1744;1296	0.0019583	2.8076	By matching	By matching	By matching	By matching	By MS/MS	By matching	9.8	9.8	6.8	8.2	5.5	11.1	72272	7403.3	6103.5	859.21	0	26678
sp|P01031|CO5_HUMAN;CON__Q1A7A4	sp|P01031|CO5_HUMAN	sp|P01031|CO5_HUMAN Complement C5 OS=Homo sapiens OX=9606 GN=C5 PE=1 SV=4	P01031	C5	2	10	9	13	12	22	13	10	9	13	12	22	13	10	9	13	12	22	13	23.9	23.9	21.7	188.3	1676	1676;1677	0	76.467	By matching	By matching	By MS/MS	By matching	By MS/MS	By MS/MS	7.8	7.8	11.5	10	20.8	12.4	3198700	305860	172260	641420	376660	1117200
sp|Q49AR2|CE022_HUMAN;tr|E5RFG1|E5RFG1_HUMAN;tr|B4DR92|B4DR92_HUMAN;tr|E5RHP8|E5RHP8_HUMAN	sp|Q49AR2|CE022_HUMAN	sp|Q49AR2|CE022_HUMAN UPF0489 protein C5orf22 OS=Homo sapiens OX=9606 GN=C5orf22 PE=1 SV=2	Q49AR2	C5orf22	4	3	2	2	3	0	2	3	2	2	3	0	2	3	2	2	3	0	2	12.7	12.7	12.7	49.967	442	442;49;136;156	0	26.939	By MS/MS	By MS/MS	By MS/MS	By MS/MS		By matching	12.7	7.5	7.5	12.7	0	8.6	202080	18913	24501	44415	106380	0
tr|H0YAE0|H0YAE0_HUMAN;sp|Q7Z6I8|CE024_HUMAN	tr|H0YAE0|H0YAE0_HUMAN;sp|Q7Z6I8|CE024_HUMAN	tr|H0YAE0|H0YAE0_HUMAN UPF0461 protein C5orf24 (Fragment) OS=Homo sapiens OX=9606 GN=C5orf24 PE=1 SV=1;sp|Q7Z6I8|CE024_HUMAN UPF0461 protein C5orf24 OS=Homo sapiens OX=9606 GN=C5orf24 PE=1 SV=1	Q7Z6I8	C5orf24	2	2	2	1	2	1	1	2	2	1	2	1	1	2	2	1	2	1	1	34.5	34.5	34.5	9.4985	84	84;188	0.0050813	2.1232	By matching	By matching	By MS/MS	By MS/MS	By matching	By MS/MS	34.5	34.5	17.9	34.5	17.9	16.7	267450	29998	22533	65936	66331	39242
sp|Q96GV9|CE030_HUMAN	sp|Q96GV9|CE030_HUMAN	sp|Q96GV9|CE030_HUMAN UNC119-binding protein C5orf30 OS=Homo sapiens OX=9606 GN=C5orf30 PE=1 SV=1	Q96GV9	C5orf30	1	1	0	0	1	0	1	1	0	0	1	0	1	1	0	0	1	0	1	8.7	8.7	8.7	23.083	206	206	0.0039202	2.2214	By MS/MS			By MS/MS		By matching	8.7	0	0	8.7	0	8.7	44425	17514	0	0	22901	0
sp|A6NDU8|CE051_HUMAN;tr|A0A0C4DGW6|A0A0C4DGW6_HUMAN	sp|A6NDU8|CE051_HUMAN;tr|A0A0C4DGW6|A0A0C4DGW6_HUMAN	sp|A6NDU8|CE051_HUMAN UPF0600 protein C5orf51 OS=Homo sapiens OX=9606 GN=C5orf51 PE=1 SV=1;tr|A0A0C4DGW6|A0A0C4DGW6_HUMAN UPF0600 protein C5orf51 OS=Homo sapiens OX=9606 GN=C5orf51 PE=1 SV=1	A6NDU8	C5orf51	2	3	4	2	2	2	2	3	4	2	2	2	2	3	4	2	2	2	2	18.4	18.4	18.4	33.62	294	294;152	0	23.77	By MS/MS	By MS/MS	By MS/MS	By MS/MS	By matching	By MS/MS	15	18.4	9.5	9.5	10.2	9.5	552720	119900	185150	81590	83923	6120.7
sp|P13671|CO6_HUMAN	sp|P13671|CO6_HUMAN	sp|P13671|CO6_HUMAN Complement component C6 OS=Homo sapiens OX=9606 GN=C6 PE=1 SV=3	P13671	C6	1	2	1	2	2	2	3	2	1	2	2	2	3	2	1	2	2	2	3	4.9	4.9	4.9	104.79	934	934	0	7.8894	By matching	By matching	By matching	By matching	By MS/MS	By MS/MS	3.2	1.1	2.8	3.9	3.9	4.9	544080	17089	110630	25242	9881.8	203910
sp|Q7Z4R8|CF120_HUMAN	sp|Q7Z4R8|CF120_HUMAN	sp|Q7Z4R8|CF120_HUMAN UPF0669 protein C6orf120 OS=Homo sapiens OX=9606 GN=C6orf120 PE=1 SV=1	Q7Z4R8	C6orf120	1	2	1	1	1	3	2	2	1	1	1	3	2	2	1	1	1	3	2	47.1	47.1	47.1	20.772	191	191	0	13.865	By MS/MS	By MS/MS	By MS/MS	By MS/MS	By MS/MS	By MS/MS	27.2	14.1	14.1	14.1	47.1	34	353400	26964	46303	25046	22018	67703
sp|O95873|CF047_HUMAN	sp|O95873|CF047_HUMAN	sp|O95873|CF047_HUMAN Uncharacterized protein C6orf47 OS=Homo sapiens OX=9606 GN=C6orf47 PE=1 SV=2	O95873	C6orf47	1	1	1	1	1	1	1	1	1	1	1	1	1	1	1	1	1	1	1	4.4	4.4	4.4	31.71	294	294	0.00018864	3.6922	By MS/MS	By matching	By matching	By MS/MS	By matching	By MS/MS	4.4	4.4	4.4	4.4	4.4	4.4	172100	15670	36420	31675	27904	4887.8
sp|Q6UWU4|CF089_HUMAN	sp|Q6UWU4|CF089_HUMAN	sp|Q6UWU4|CF089_HUMAN Bombesin receptor-activated protein C6orf89 OS=Homo sapiens OX=9606 GN=C6orf89 PE=1 SV=1	Q6UWU4	C6orf89	1	1	2	2	2	1	2	1	2	2	2	1	2	1	2	2	2	1	2	11.8	11.8	11.8	39.87	347	347	0.0001932	4.0946	By MS/MS	By matching	By matching	By matching	By matching	By MS/MS	3.7	11.8	11.8	11.8	8.1	11.8	280680	57643	34575	53926	65402	11516
sp|P10643|CO7_HUMAN	sp|P10643|CO7_HUMAN	sp|P10643|CO7_HUMAN Complement component C7 OS=Homo sapiens OX=9606 GN=C7 PE=1 SV=2	P10643	C7	1	1	1	0	0	2	1	1	1	0	0	2	1	1	1	0	0	2	1	3.6	3.6	3.6	93.517	843	843	0.0001922	4.0216	By matching	By matching			By MS/MS	By matching	1.8	1.8	0	0	3.6	1.8	117530	1803.5	2332.3	0	0	104260
sp|Q96N11|CG026_HUMAN;tr|H7BZK9|H7BZK9_HUMAN;tr|H7C0Q5|H7C0Q5_HUMAN	sp|Q96N11|CG026_HUMAN;tr|H7BZK9|H7BZK9_HUMAN	sp|Q96N11|CG026_HUMAN Uncharacterized protein C7orf26 OS=Homo sapiens OX=9606 GN=C7orf26 PE=2 SV=1;tr|H7BZK9|H7BZK9_HUMAN Uncharacterized protein C7orf26 (Fragment) OS=Homo sapiens OX=9606 GN=C7orf26 PE=1 SV=1	Q96N11	C7orf26	3	2	3	3	2	1	3	2	3	3	2	1	3	2	3	3	2	1	3	11.8	11.8	11.8	50.046	449	449;149;97	0	9.5121	By MS/MS	By matching	By MS/MS	By MS/MS	By matching	By MS/MS	8.5	11.8	11.8	7.3	3.3	11.8	526410	58323	80415	118720	83467	11370
tr|C9JQV0|C9JQV0_HUMAN;sp|Q9BRJ6|CG050_HUMAN;tr|H7C0T1|H7C0T1_HUMAN;tr|H7C2R9|H7C2R9_HUMAN	tr|C9JQV0|C9JQV0_HUMAN;sp|Q9BRJ6|CG050_HUMAN;tr|H7C0T1|H7C0T1_HUMAN;tr|H7C2R9|H7C2R9_HUMAN	tr|C9JQV0|C9JQV0_HUMAN Uncharacterized protein C7orf50 (Fragment) OS=Homo sapiens OX=9606 GN=C7orf50 PE=1 SV=1;sp|Q9BRJ6|CG050_HUMAN Uncharacterized protein C7orf50 OS=Homo sapiens OX=9606 GN=C7orf50 PE=1 SV=1;tr|H7C0T1|H7C0T1_HUMAN Uncharacterized protein	Q9BRJ6	C7orf50	4	1	3	2	2	1	2	1	3	2	2	1	2	1	3	2	2	1	2	27.6	27.6	27.6	21.883	192	192;194;162;179	0	10.347	By matching	By MS/MS	By MS/MS	By MS/MS	By MS/MS	By matching	6.2	27.6	21.4	16.1	11.5	16.1	226440	14854	45401	95143	52038	2292.5
sp|P07357|CO8A_HUMAN	sp|P07357|CO8A_HUMAN	sp|P07357|CO8A_HUMAN Complement component C8 alpha chain OS=Homo sapiens OX=9606 GN=C8A PE=1 SV=2	P07357	C8A	1	0	0	3	3	3	3	0	0	3	3	3	3	0	0	3	3	3	3	7.7	7.7	7.7	65.163	584	584	0	6.3213			By matching	By matching	By MS/MS	By MS/MS	0	0	7.7	7.7	7.7	7.7	256610	0	0	28874	26374	70176
tr|F5GY80|F5GY80_HUMAN;tr|F5H7G1|F5H7G1_HUMAN;sp|P07358|CO8B_HUMAN	tr|F5GY80|F5GY80_HUMAN;tr|F5H7G1|F5H7G1_HUMAN;sp|P07358|CO8B_HUMAN	tr|F5GY80|F5GY80_HUMAN Complement component C8 beta chain OS=Homo sapiens OX=9606 GN=C8B PE=1 SV=1;tr|F5H7G1|F5H7G1_HUMAN Complement component C8 beta chain OS=Homo sapiens OX=9606 GN=C8B PE=1 SV=1;sp|P07358|CO8B_HUMAN Complement component C8 beta chain OS	P07358	C8B	3	1	1	2	2	2	2	1	1	2	2	2	2	1	1	2	2	2	2	5.9	5.9	5.9	60.04	529	529;539;591	0	13.677	By matching	By matching	By matching	By matching	By MS/MS	By MS/MS	3.8	3.8	5.9	5.9	5.9	5.9	162680	10443	527.55	8569.4	16121	80698
sp|P07360|CO8G_HUMAN	sp|P07360|CO8G_HUMAN	sp|P07360|CO8G_HUMAN Complement component C8 gamma chain OS=Homo sapiens OX=9606 GN=C8G PE=1 SV=3	P07360	C8G	1	0	0	1	0	1	1	0	0	1	0	1	1	0	0	1	0	1	1	7.9	7.9	7.9	22.277	202	202	0	10.21			By matching		By MS/MS	By MS/MS	0	0	7.9	0	7.9	7.9	163430	0	0	945.94	0	110050
tr|A0A3B3IRR6|A0A3B3IRR6_HUMAN;sp|Q9H7E9|CH033_HUMAN;tr|A0A3B3IT54|A0A3B3IT54_HUMAN;tr|A0A3B3ITA3|A0A3B3ITA3_HUMAN	tr|A0A3B3IRR6|A0A3B3IRR6_HUMAN;sp|Q9H7E9|CH033_HUMAN;tr|A0A3B3IT54|A0A3B3IT54_HUMAN;tr|A0A3B3ITA3|A0A3B3ITA3_HUMAN	tr|A0A3B3IRR6|A0A3B3IRR6_HUMAN UPF0488 protein C8orf33 OS=Homo sapiens OX=9606 GN=C8orf33 PE=1 SV=1;sp|Q9H7E9|CH033_HUMAN UPF0488 protein C8orf33 OS=Homo sapiens OX=9606 GN=C8orf33 PE=1 SV=1;tr|A0A3B3IT54|A0A3B3IT54_HUMAN UPF0488 protein C8orf33 OS=Homo sa	Q9H7E9	C8orf33	4	3	3	4	3	1	4	3	3	4	3	1	4	3	3	4	3	1	4	46.5	46.5	46.5	24.465	226	226;229;236;248	0	23.923	By matching	By MS/MS	By MS/MS	By MS/MS	By matching	By MS/MS	26.1	26.1	40.7	26.1	7.1	31.9	561680	36137	104850	105280	212770	345
sp|Q6P1X6|CH082_HUMAN;tr|H0YF29|H0YF29_HUMAN;tr|J3KNI2|J3KNI2_HUMAN	sp|Q6P1X6|CH082_HUMAN;tr|H0YF29|H0YF29_HUMAN	sp|Q6P1X6|CH082_HUMAN UPF0598 protein C8orf82 OS=Homo sapiens OX=9606 GN=C8orf82 PE=1 SV=2;tr|H0YF29|H0YF29_HUMAN UPF0598 protein C8orf82 (Fragment) OS=Homo sapiens OX=9606 GN=C8orf82 PE=1 SV=1	Q6P1X6	C8orf82	3	5	5	4	4	4	4	5	5	4	4	4	4	5	5	4	4	4	4	38	38	38	23.889	216	216;261;86	0	21.375	By MS/MS	By MS/MS	By MS/MS	By MS/MS	By MS/MS	By MS/MS	38	38	29.6	28.7	28.7	29.6	1111000	134060	240730	154210	158530	95344
sp|P02748|CO9_HUMAN	sp|P02748|CO9_HUMAN	sp|P02748|CO9_HUMAN Complement component C9 OS=Homo sapiens OX=9606 GN=C9 PE=1 SV=2	P02748	C9	1	2	3	4	2	5	3	2	3	4	2	5	3	1	2	3	2	4	2	17.7	17.7	10.4	63.173	559	559	0	27.613	By matching	By MS/MS	By matching	By matching	By MS/MS	By MS/MS	3.9	8.8	7.9	3.8	12.5	8.8	1293600	9971.8	55364	14173	20448	1001500
sp|Q9BUW7|CI016_HUMAN	sp|Q9BUW7|CI016_HUMAN	sp|Q9BUW7|CI016_HUMAN UPF0184 protein C9orf16 OS=Homo sapiens OX=9606 GN=C9orf16 PE=1 SV=1	Q9BUW7	C9orf16	1	1	1	0	1	1	1	1	1	0	1	1	1	1	1	0	1	1	1	10.8	10.8	10.8	9.0537	83	83	0.0037575	2.2525	By MS/MS	By matching		By MS/MS	By matching	By MS/MS	10.8	10.8	0	10.8	10.8	10.8	129320	22926	47684	0	28206	3437.4
sp|Q5T6V5|QSPP_HUMAN	sp|Q5T6V5|QSPP_HUMAN	sp|Q5T6V5|QSPP_HUMAN Queuosine salvage protein OS=Homo sapiens OX=9606 GN=C9orf64 PE=1 SV=1	Q5T6V5	C9orf64	1	1	1	0	1	1	1	1	1	0	1	1	1	1	1	0	1	1	1	6.7	6.7	6.7	39.028	341	341	0.00019059	3.8791	By MS/MS	By MS/MS		By matching	By matching	By matching	6.7	6.7	0	6.7	6.7	6.7	140800	51716	42778	0	2751.1	8327.1
sp|P00915|CAH1_HUMAN;tr|E5RHP7|E5RHP7_HUMAN;tr|E5RH81|E5RH81_HUMAN;tr|E5RIF9|E5RIF9_HUMAN;tr|E5RG43|E5RG43_HUMAN;tr|E5RFE7|E5RFE7_HUMAN;tr|E5RFL2|E5RFL2_HUMAN;tr|E5RGU8|E5RGU8_HUMAN;tr|H0YBE2|H0YBE2_HUMAN;tr|E5RII2|E5RII2_HUMAN;tr|E5RG81|E5RG81_HUMAN;tr|E5RJI8|E5RJI8_HUMAN;tr|E5RJF6|E5RJF6_HUMAN;tr|E5RHS7|E5RHS7_HUMAN	sp|P00915|CAH1_HUMAN;tr|E5RHP7|E5RHP7_HUMAN;tr|E5RH81|E5RH81_HUMAN;tr|E5RIF9|E5RIF9_HUMAN;tr|E5RG43|E5RG43_HUMAN;tr|E5RFE7|E5RFE7_HUMAN;tr|E5RFL2|E5RFL2_HUMAN	sp|P00915|CAH1_HUMAN Carbonic anhydrase 1 OS=Homo sapiens OX=9606 GN=CA1 PE=1 SV=2;tr|E5RHP7|E5RHP7_HUMAN Carbonic anhydrase 1 (Fragment) OS=Homo sapiens OX=9606 GN=CA1 PE=1 SV=1;tr|E5RH81|E5RH81_HUMAN Carbonic anhydrase 1 (Fragment) OS=Homo sapiens OX=960	P00915	CA1	14	13	7	13	4	4	6	13	7	13	4	4	6	13	7	13	4	4	6	80.1	80.1	80.1	28.87	261	261;251;175;148;149;194;118;99;178;81;127;137;87;22	0	156.79	By MS/MS	By MS/MS	By MS/MS	By matching	By MS/MS	By matching	80.1	52.5	80.1	20.3	31.8	40.2	5451800	2520900	747440	1758400	45461	243370
sp|P00918|CAH2_HUMAN;tr|E5RID5|E5RID5_HUMAN;tr|E5RK37|E5RK37_HUMAN	sp|P00918|CAH2_HUMAN	sp|P00918|CAH2_HUMAN Carbonic anhydrase 2 OS=Homo sapiens OX=9606 GN=CA2 PE=1 SV=2	P00918	CA2	3	5	4	4	3	5	3	5	4	4	3	5	3	5	4	4	3	5	3	41.2	41.2	41.2	29.246	260	260;97;101	0	41.681	By MS/MS	By MS/MS	By MS/MS	By matching	By MS/MS	By MS/MS	29.2	31.5	24.6	18.1	32.7	15.8	1690900	954210	123030	441950	25685	61067
sp|P22748|CAH4_HUMAN;tr|K7ENI8|K7ENI8_HUMAN;tr|K7EIH9|K7EIH9_HUMAN;tr|K7EKY5|K7EKY5_HUMAN	sp|P22748|CAH4_HUMAN	sp|P22748|CAH4_HUMAN Carbonic anhydrase 4 OS=Homo sapiens OX=9606 GN=CA4 PE=1 SV=2	P22748	CA4	4	4	4	4	3	3	4	4	4	4	3	3	4	4	4	4	3	3	4	17.9	17.9	17.9	35.032	312	312;38;99;184	0	22.615	By MS/MS	By MS/MS	By MS/MS	By MS/MS	By matching	By MS/MS	17.9	17.9	17.9	14.1	14.7	17.9	1604900	390630	228890	386670	185780	47385
sp|Q9Y2D0|CAH5B_HUMAN;tr|C9JA11|C9JA11_HUMAN;tr|C9IZP3|C9IZP3_HUMAN;sp|Q8WTZ4|CA5BL_HUMAN	sp|Q9Y2D0|CAH5B_HUMAN;tr|C9JA11|C9JA11_HUMAN	sp|Q9Y2D0|CAH5B_HUMAN Carbonic anhydrase 5B, mitochondrial OS=Homo sapiens OX=9606 GN=CA5B PE=1 SV=1;tr|C9JA11|C9JA11_HUMAN Carbonic anhydrase 5B, mitochondrial (Fragment) OS=Homo sapiens OX=9606 GN=CA5B PE=1 SV=1	Q9Y2D0	CA5B	4	4	3	3	2	2	1	4	3	3	2	2	1	4	3	3	2	2	1	18.3	18.3	18.3	36.433	317	317;136;76;195	0	13.997	By MS/MS	By matching	By MS/MS	By MS/MS	By matching	By MS/MS	18.3	12.9	15.5	8.5	6	3.2	481010	97972	63737	94452	134260	24515
sp|P35219|CAH8_HUMAN	sp|P35219|CAH8_HUMAN	sp|P35219|CAH8_HUMAN Carbonic anhydrase-related protein OS=Homo sapiens OX=9606 GN=CA8 PE=1 SV=3	P35219	CA8	1	2	0	1	1	1	0	2	0	1	1	1	0	2	0	1	1	1	0	12.4	12.4	12.4	32.973	290	290	0.00090992	3.1571	By MS/MS		By matching	By matching	By matching		12.4	0	5.5	6.9	5.5	0	34603	28094	0	4913.1	863.48	732.19
tr|A0A3B3ISJ3|A0A3B3ISJ3_HUMAN;sp|Q9H8G2|CAAP1_HUMAN	tr|A0A3B3ISJ3|A0A3B3ISJ3_HUMAN;sp|Q9H8G2|CAAP1_HUMAN	tr|A0A3B3ISJ3|A0A3B3ISJ3_HUMAN Caspase activity and apoptosis inhibitor 1 OS=Homo sapiens OX=9606 GN=CAAP1 PE=1 SV=1;sp|Q9H8G2|CAAP1_HUMAN Caspase activity and apoptosis inhibitor 1 OS=Homo sapiens OX=9606 GN=CAAP1 PE=1 SV=2	Q9H8G2	CAAP1	2	2	2	2	2	1	2	2	2	2	2	1	2	2	2	2	2	1	2	11.8	11.8	11.8	25.076	237	237;361	0	10.513	By MS/MS	By MS/MS	By matching	By MS/MS	By matching	By MS/MS	11.8	11.8	11.8	11.8	5.1	11.8	325200	44917	35726	57840	107080	1232.5
sp|Q9Y376|CAB39_HUMAN;tr|A0A087X0K1|A0A087X0K1_HUMAN	sp|Q9Y376|CAB39_HUMAN;tr|A0A087X0K1|A0A087X0K1_HUMAN	sp|Q9Y376|CAB39_HUMAN Calcium-binding protein 39 OS=Homo sapiens OX=9606 GN=CAB39 PE=1 SV=1;tr|A0A087X0K1|A0A087X0K1_HUMAN Calcium-binding protein 39 OS=Homo sapiens OX=9606 GN=CAB39 PE=1 SV=1	Q9Y376	CAB39	2	8	9	9	8	6	7	8	9	9	8	6	7	8	9	9	8	6	7	40.2	40.2	40.2	39.869	341	341;339	0	122.7	By MS/MS	By MS/MS	By MS/MS	By MS/MS	By MS/MS	By MS/MS	36.7	34.6	37	37	23.2	32.6	2195100	378480	387480	433740	500100	136330
tr|B7ZBJ4|B7ZBJ4_HUMAN;sp|Q9H9S4|CB39L_HUMAN	tr|B7ZBJ4|B7ZBJ4_HUMAN;sp|Q9H9S4|CB39L_HUMAN	tr|B7ZBJ4|B7ZBJ4_HUMAN Calcium-binding protein 39-like OS=Homo sapiens OX=9606 GN=CAB39L PE=1 SV=1;sp|Q9H9S4|CB39L_HUMAN Calcium-binding protein 39-like OS=Homo sapiens OX=9606 GN=CAB39L PE=1 SV=3	Q9H9S4	CAB39L	2	1	1	1	1	1	1	1	1	1	1	1	1	1	1	1	1	1	1	10.4	10.4	10.4	22.957	193	193;337	0.0057384	2.0464	By MS/MS	By MS/MS	By matching	By matching	By matching	By matching	10.4	10.4	10.4	10.4	10.4	10.4	143870	33168	28155	18659	30768	1877.8
tr|A0A3B3ISH2|A0A3B3ISH2_HUMAN;tr|A0A0A0MQY7|A0A0A0MQY7_HUMAN;sp|Q5VU97|CAHD1_HUMAN	tr|A0A3B3ISH2|A0A3B3ISH2_HUMAN;tr|A0A0A0MQY7|A0A0A0MQY7_HUMAN;sp|Q5VU97|CAHD1_HUMAN	tr|A0A3B3ISH2|A0A3B3ISH2_HUMAN VWFA and cache domain-containing protein 1 OS=Homo sapiens OX=9606 GN=CACHD1 PE=1 SV=1;tr|A0A0A0MQY7|A0A0A0MQY7_HUMAN VWFA and cache domain-containing protein 1 OS=Homo sapiens OX=9606 GN=CACHD1 PE=1 SV=1;sp|Q5VU97|CAHD1_HUMA	Q5VU97	CACHD1	3	2	2	2	2	2	2	2	2	2	2	2	2	2	2	2	2	2	2	2.7	2.7	2.7	127.25	1140	1140;1223;1274	0	6.2022	By MS/MS	By MS/MS	By MS/MS	By MS/MS	By matching	By matching	2.7	2.7	2.7	2.7	2.7	2.7	205580	43937	31656	44957	48098	6041.8
sp|P54289|CA2D1_HUMAN;tr|E7ERK3|E7ERK3_HUMAN;tr|H0Y715|H0Y715_HUMAN	sp|P54289|CA2D1_HUMAN	sp|P54289|CA2D1_HUMAN Voltage-dependent calcium channel subunit alpha-2/delta-1 OS=Homo sapiens OX=9606 GN=CACNA2D1 PE=1 SV=3	P54289	CACNA2D1	3	27	27	25	28	28	28	27	27	25	28	28	28	25	25	24	27	27	26	40.7	40.7	39.1	124.57	1103	1103;309;280	0	323.31	By MS/MS	By MS/MS	By MS/MS	By MS/MS	By MS/MS	By MS/MS	37.2	37.4	34.1	36.6	37.4	37.9	34275000	7791800	6510100	5719800	4200800	4171100
sp|Q8WUQ7|CATIN_HUMAN;tr|K7ENY9|K7ENY9_HUMAN	sp|Q8WUQ7|CATIN_HUMAN;tr|K7ENY9|K7ENY9_HUMAN	sp|Q8WUQ7|CATIN_HUMAN Cactin OS=Homo sapiens OX=9606 GN=CACTIN PE=1 SV=3;tr|K7ENY9|K7ENY9_HUMAN Cactin (Fragment) OS=Homo sapiens OX=9606 GN=CACTIN PE=1 SV=1	Q8WUQ7	CACTIN	2	2	2	2	2	1	1	2	2	2	2	1	1	2	2	2	2	1	1	4.9	4.9	4.9	88.701	758	758;291	0.0034423	2.3342	By matching	By MS/MS	By matching	By matching	By matching	By matching	4.9	4.9	4.9	4.9	2	2.9	145370	21000	26300	30573	40502	1807
sp|Q9HB71|CYBP_HUMAN	sp|Q9HB71|CYBP_HUMAN	sp|Q9HB71|CYBP_HUMAN Calcyclin-binding protein OS=Homo sapiens OX=9606 GN=CACYBP PE=1 SV=2	Q9HB71	CACYBP	1	9	8	9	7	6	9	9	8	9	7	6	9	9	8	9	7	6	9	46.9	46.9	46.9	26.21	228	228	0	92.186	By MS/MS	By MS/MS	By MS/MS	By MS/MS	By MS/MS	By MS/MS	43	38.2	43	32.5	37.7	43	4610300	1101500	1196800	764900	912190	100650
tr|F8VPD4|F8VPD4_HUMAN;sp|P27708|PYR1_HUMAN;tr|H7C3Z5|H7C3Z5_HUMAN;tr|H7C2E4|H7C2E4_HUMAN;tr|H7BZB3|H7BZB3_HUMAN	tr|F8VPD4|F8VPD4_HUMAN;sp|P27708|PYR1_HUMAN	tr|F8VPD4|F8VPD4_HUMAN CAD protein OS=Homo sapiens OX=9606 GN=CAD PE=1 SV=1;sp|P27708|PYR1_HUMAN CAD protein OS=Homo sapiens OX=9606 GN=CAD PE=1 SV=3	P27708	CAD	5	20	21	20	21	17	17	20	21	20	21	17	17	19	20	19	20	16	17	24.2	24.2	23.6	236.02	2162	2162;2225;269;293;279	0	106.13	By MS/MS	By MS/MS	By MS/MS	By MS/MS	By MS/MS	By MS/MS	18.3	18.3	18.7	19	14.6	15.6	6469900	1181200	1386500	1429300	1200600	375300
tr|A0A087X1W8|A0A087X1W8_HUMAN;tr|A0A0A0MTJ8|A0A0A0MTJ8_HUMAN;sp|Q9BY67|CADM1_HUMAN;tr|X5DQS5|X5DQS5_HUMAN	tr|A0A087X1W8|A0A087X1W8_HUMAN;tr|A0A0A0MTJ8|A0A0A0MTJ8_HUMAN;sp|Q9BY67|CADM1_HUMAN;tr|X5DQS5|X5DQS5_HUMAN	tr|A0A087X1W8|A0A087X1W8_HUMAN Cell adhesion molecule 1 OS=Homo sapiens OX=9606 GN=CADM1 PE=1 SV=1;tr|A0A0A0MTJ8|A0A0A0MTJ8_HUMAN Cell adhesion molecule 1 (Fragment) OS=Homo sapiens OX=9606 GN=CADM1 PE=1 SV=1;sp|Q9BY67|CADM1_HUMAN Cell adhesion molecule 1	Q9BY67	CADM1	4	1	1	1	1	1	1	1	1	1	1	1	1	1	1	1	1	1	1	6.1	6.1	6.1	45.676	412	412;413;442;443	0	18.658	By MS/MS	By MS/MS	By MS/MS	By MS/MS	By matching	By MS/MS	6.1	6.1	6.1	6.1	6.1	6.1	239350	27786	34695	55467	66912	4780.3
sp|Q8NFZ8|CADM4_HUMAN	sp|Q8NFZ8|CADM4_HUMAN	sp|Q8NFZ8|CADM4_HUMAN Cell adhesion molecule 4 OS=Homo sapiens OX=9606 GN=CADM4 PE=1 SV=1	Q8NFZ8	CADM4	1	3	3	3	3	2	3	3	3	3	3	2	3	3	3	3	3	2	3	19.3	19.3	19.3	42.785	388	388	0	42.675	By MS/MS	By MS/MS	By MS/MS	By MS/MS	By MS/MS	By MS/MS	11.1	11.6	11.1	11.6	7.5	12.9	1034300	212020	164310	216240	242370	18534
tr|F1T0E5|F1T0E5_HUMAN;sp|Q9ULU8|CAPS1_HUMAN	tr|F1T0E5|F1T0E5_HUMAN;sp|Q9ULU8|CAPS1_HUMAN	tr|F1T0E5|F1T0E5_HUMAN Calcium-dependent secretion activator 1 OS=Homo sapiens OX=9606 GN=CADPS PE=1 SV=1;sp|Q9ULU8|CAPS1_HUMAN Calcium-dependent secretion activator 1 OS=Homo sapiens OX=9606 GN=CADPS PE=1 SV=3	Q9ULU8	CADPS	2	1	0	0	1	0	1	1	0	0	1	0	1	1	0	0	1	0	1	1.5	1.5	1.5	152	1344	1344;1353	0.0082836	1.7503	By MS/MS			By matching		By MS/MS	1.5	0	0	1.5	0	1.5	683500	229150	0	0	38740	0
sp|P22676|CALB2_HUMAN;tr|H3BN14|H3BN14_HUMAN;tr|A6NER6|A6NER6_HUMAN;tr|H3BMN5|H3BMN5_HUMAN;sp|P05937|CALB1_HUMAN	sp|P22676|CALB2_HUMAN;tr|H3BN14|H3BN14_HUMAN;tr|A6NER6|A6NER6_HUMAN	sp|P22676|CALB2_HUMAN Calretinin OS=Homo sapiens OX=9606 GN=CALB2 PE=2 SV=2;tr|H3BN14|H3BN14_HUMAN Calretinin (Fragment) OS=Homo sapiens OX=9606 GN=CALB2 PE=1 SV=2;tr|A6NER6|A6NER6_HUMAN Calbindin 2, 29kDa (Calretinin), isoform CRA_b OS=Homo sapiens OX=960	P22676	CALB2	5	12	11	12	11	9	12	12	11	12	11	9	12	12	11	11	10	9	11	60.9	60.9	57.2	31.54	271	271;235;192;158;261	0	111.76	By MS/MS	By MS/MS	By MS/MS	By MS/MS	By MS/MS	By MS/MS	57.2	54.2	57.9	48.7	48.3	57.9	16614000	2990300	4168600	4399900	2268000	854980
tr|F8VQE3|F8VQE3_HUMAN;sp|Q9P1Z2|CACO1_HUMAN	tr|F8VQE3|F8VQE3_HUMAN;sp|Q9P1Z2|CACO1_HUMAN	tr|F8VQE3|F8VQE3_HUMAN Calcium-binding and coiled-coil domain-containing protein 1 (Fragment) OS=Homo sapiens OX=9606 GN=CALCOCO1 PE=1 SV=1;sp|Q9P1Z2|CACO1_HUMAN Calcium-binding and coiled-coil domain-containing protein 1 OS=Homo sapiens OX=9606 GN=CALCOCO	Q9P1Z2	CALCOCO1	2	1	0	0	1	0	0	1	0	0	1	0	0	1	0	0	1	0	0	9.1	9.1	9.1	18.335	164	164;691	0.00019212	4.0186	By MS/MS			By MS/MS			9.1	0	0	9.1	0	0	241970	151340	0	0	90628	0
tr|D6REB0|D6REB0_HUMAN;sp|Q13137|CACO2_HUMAN;tr|H0Y9G3|H0Y9G3_HUMAN;tr|D6RJE7|D6RJE7_HUMAN;tr|D6RF70|D6RF70_HUMAN	tr|D6REB0|D6REB0_HUMAN;sp|Q13137|CACO2_HUMAN;tr|H0Y9G3|H0Y9G3_HUMAN;tr|D6RJE7|D6RJE7_HUMAN;tr|D6RF70|D6RF70_HUMAN	tr|D6REB0|D6REB0_HUMAN Calcium-binding and coiled-coil domain-containing protein 2 (Fragment) OS=Homo sapiens OX=9606 GN=CALCOCO2 PE=1 SV=1;sp|Q13137|CACO2_HUMAN Calcium-binding and coiled-coil domain-containing protein 2 OS=Homo sapiens OX=9606 GN=CALCOCO	Q13137	CALCOCO2	5	0	0	1	1	1	2	0	0	1	1	1	2	0	0	1	1	1	2	9.7	9.7	9.7	30.832	259	259;446;129;168;193	0.0074751	1.8019			By matching	By MS/MS	By MS/MS	By matching	0	0	5.4	4.2	5.4	9.7	231940	0	0	770.46	23055	200510
tr|E9PGZ1|E9PGZ1_HUMAN;tr|E7EX44|E7EX44_HUMAN;sp|Q05682|CALD1_HUMAN;tr|C9J813|C9J813_HUMAN;tr|C9JEK3|C9JEK3_HUMAN	tr|E9PGZ1|E9PGZ1_HUMAN;tr|E7EX44|E7EX44_HUMAN;sp|Q05682|CALD1_HUMAN;tr|C9J813|C9J813_HUMAN	tr|E9PGZ1|E9PGZ1_HUMAN Caldesmon OS=Homo sapiens OX=9606 GN=CALD1 PE=1 SV=1;tr|E7EX44|E7EX44_HUMAN Caldesmon OS=Homo sapiens OX=9606 GN=CALD1 PE=1 SV=1;sp|Q05682|CALD1_HUMAN Caldesmon OS=Homo sapiens OX=9606 GN=CALD1 PE=1 SV=3;tr|C9J813|C9J813_HUMAN Caldes	Q05682	CALD1	5	15	16	13	13	10	16	15	16	13	13	10	16	15	16	13	13	10	16	39	39	39	61.705	536	536;557;793;459;132	0	104.64	By MS/MS	By MS/MS	By MS/MS	By MS/MS	By MS/MS	By MS/MS	37.5	39	33.6	33.2	24.3	39	6803000	1121500	1623600	1086700	1440100	339610
sp|P0DP25|CALM3_HUMAN;sp|P0DP24|CALM2_HUMAN;sp|P0DP23|CALM1_HUMAN;tr|A0A590UK56|A0A590UK56_HUMAN;tr|E7EMB3|E7EMB3_HUMAN;tr|Q96HY3|Q96HY3_HUMAN;tr|G3V361|G3V361_HUMAN;tr|A0A590UJI2|A0A590UJI2_HUMAN;tr|A0A590UJC0|A0A590UJC0_HUMAN;tr|G3V226|G3V226_HUMAN;tr|M0QZ52|M0QZ52_HUMAN;tr|F8WBR5|F8WBR5_HUMAN;tr|G3V479|G3V479_HUMAN	sp|P0DP25|CALM3_HUMAN;sp|P0DP24|CALM2_HUMAN;sp|P0DP23|CALM1_HUMAN;tr|A0A590UK56|A0A590UK56_HUMAN;tr|E7EMB3|E7EMB3_HUMAN;tr|Q96HY3|Q96HY3_HUMAN;tr|G3V361|G3V361_HUMAN;tr|A0A590UJI2|A0A590UJI2_HUMAN	sp|P0DP25|CALM3_HUMAN Calmodulin-3 OS=Homo sapiens OX=9606 GN=CALM3 PE=1 SV=1;sp|P0DP24|CALM2_HUMAN Calmodulin-2 OS=Homo sapiens OX=9606 GN=CALM2 PE=1 SV=1;sp|P0DP23|CALM1_HUMAN Calmodulin-1 OS=Homo sapiens OX=9606 GN=CALM1 PE=1 SV=1;tr|A0A590UK56|A0A590UK	P0DP25	CALM3	13	7	6	7	4	7	7	7	6	7	4	7	7	6	6	6	4	6	6	67.8	67.8	62.4	16.837	149	149;149;149;150;196;113;98;104;59;76;83;65;83	0	244.7	By MS/MS	By MS/MS	By MS/MS	By MS/MS	By MS/MS	By MS/MS	67.8	62.4	67.8	31.5	67.8	67.8	17503000	4238600	4308600	3179500	2240800	907610
sp|P27482|CALL3_HUMAN	sp|P27482|CALL3_HUMAN	sp|P27482|CALL3_HUMAN Calmodulin-like protein 3 OS=Homo sapiens OX=9606 GN=CALML3 PE=1 SV=2	P27482	CALML3	1	4	2	3	1	6	4	3	2	2	1	5	3	3	2	2	1	5	3	45	39.6	39.6	16.891	149	149	0	44.223	By matching	By matching	By matching	By matching	By MS/MS	By MS/MS	30.9	17.4	22.8	11.4	45	28.9	717820	17520	8898.2	11062	2267	531520
sp|Q9NZT1|CALL5_HUMAN	sp|Q9NZT1|CALL5_HUMAN	sp|Q9NZT1|CALL5_HUMAN Calmodulin-like protein 5 OS=Homo sapiens OX=9606 GN=CALML5 PE=1 SV=2	Q9NZT1	CALML5	1	1	1	1	1	1	1	1	1	1	1	1	1	1	1	1	1	1	1	15.8	15.8	15.8	15.892	146	146	0	27.41	By MS/MS	By MS/MS	By matching	By matching	By MS/MS	By MS/MS	15.8	15.8	15.8	15.8	15.8	15.8	202490	44639	56799	8766.5	8193.5	53916
sp|P27797|CALR_HUMAN;tr|K7EJB9|K7EJB9_HUMAN;tr|K7EL50|K7EL50_HUMAN	sp|P27797|CALR_HUMAN;tr|K7EJB9|K7EJB9_HUMAN	sp|P27797|CALR_HUMAN Calreticulin OS=Homo sapiens OX=9606 GN=CALR PE=1 SV=1;tr|K7EJB9|K7EJB9_HUMAN Calreticulin (Fragment) OS=Homo sapiens OX=9606 GN=CALR PE=1 SV=1	P27797	CALR	3	21	22	23	24	21	25	21	22	23	24	21	25	21	22	23	24	21	25	76	76	76	48.141	417	417;247;163	0	323.31	By MS/MS	By MS/MS	By MS/MS	By MS/MS	By MS/MS	By MS/MS	70	71.9	71.9	73.9	71.9	76	NaN	NaN	NaN	NaN	NaN	NaN
sp|Q96L12|CALR3_HUMAN	sp|Q96L12|CALR3_HUMAN	sp|Q96L12|CALR3_HUMAN Calreticulin-3 OS=Homo sapiens OX=9606 GN=CALR3 PE=1 SV=2	Q96L12	CALR3	1	1	0	0	0	1	1	1	0	0	0	1	1	1	0	0	0	1	1	7.6	7.6	7.6	44.995	384	384	0.0039096	2.193	By matching				By MS/MS	By matching	7.6	0	0	0	7.6	7.6	153260	44932	0	0	0	31127
sp|O43852|CALU_HUMAN;tr|H0Y875|H0Y875_HUMAN	sp|O43852|CALU_HUMAN;tr|H0Y875|H0Y875_HUMAN	sp|O43852|CALU_HUMAN Calumenin OS=Homo sapiens OX=9606 GN=CALU PE=1 SV=2;tr|H0Y875|H0Y875_HUMAN Calumenin (Fragment) OS=Homo sapiens OX=9606 GN=CALU PE=1 SV=1	O43852	CALU	2	17	15	14	14	16	16	17	15	14	14	16	16	17	15	14	14	16	16	64.4	64.4	64.4	37.106	315	315;147	0	323.31	By MS/MS	By MS/MS	By MS/MS	By MS/MS	By MS/MS	By MS/MS	64.4	63.2	56.5	59.4	63.8	61.3	77168000	15736000	10093000	15243000	12840000	6991400
sp|Q14012|KCC1A_HUMAN;tr|H7C071|H7C071_HUMAN;tr|C9JES6|C9JES6_HUMAN;tr|A0A087WUR6|A0A087WUR6_HUMAN;sp|Q8IU85|KCC1D_HUMAN	sp|Q14012|KCC1A_HUMAN;tr|H7C071|H7C071_HUMAN	sp|Q14012|KCC1A_HUMAN Calcium/calmodulin-dependent protein kinase type 1 OS=Homo sapiens OX=9606 GN=CAMK1 PE=1 SV=1;tr|H7C071|H7C071_HUMAN Calcium/calmodulin-dependent protein kinase type 1 (Fragment) OS=Homo sapiens OX=9606 GN=CAMK1 PE=1 SV=1	Q14012	CAMK1	5	3	4	4	4	1	2	3	4	4	4	1	2	3	4	4	4	1	2	15.9	15.9	15.9	41.337	370	370;260;122;291;385	0.00055576	3.394	By MS/MS	By MS/MS	By matching	By MS/MS	By matching	By MS/MS	10.5	15.9	15.9	15.9	2.7	8.4	421830	145660	45481	120780	78603	11130
tr|E9PBG7|E9PBG7_HUMAN;tr|E9PF82|E9PF82_HUMAN;tr|H7BXS4|H7BXS4_HUMAN;sp|Q13554|KCC2B_HUMAN;tr|E7EQE4|E7EQE4_HUMAN;tr|E7ETC9|E7ETC9_HUMAN;tr|A0A5F9ZH90|A0A5F9ZH90_HUMAN;tr|A0A5F9ZHY2|A0A5F9ZHY2_HUMAN;tr|A0A5F9ZHM9|A0A5F9ZHM9_HUMAN;tr|A0A5F9ZH21|A0A5F9ZH21_HUMAN;sp|Q9UQM7|KCC2A_HUMAN;tr|A0A5F9ZHR5|A0A5F9ZHR5_HUMAN;tr|D6RFJ0|D6RFJ0_HUMAN;tr|A0A5F9ZH50|A0A5F9ZH50_HUMAN	tr|E9PBG7|E9PBG7_HUMAN;tr|E9PF82|E9PF82_HUMAN	tr|E9PBG7|E9PBG7_HUMAN Calcium/calmodulin-dependent protein kinase type II subunit delta OS=Homo sapiens OX=9606 GN=CAMK2D PE=1 SV=1;tr|E9PF82|E9PF82_HUMAN Calcium/calmodulin-dependent protein kinase type II subunit delta OS=Homo sapiens OX=9606 GN=CAMK2D	E9PBG7	CAMK2D	14	7	8	8	8	7	7	7	8	8	8	7	7	1	1	1	1	1	1	31.4	31.4	5.9	57.762	512	512;533;362;666;173;180;287;362;467;478;478;489;548;559	0	108.17	By MS/MS	By MS/MS	By MS/MS	By MS/MS	By MS/MS	By MS/MS	27.7	31.4	31.4	31.4	29.1	27.7	4740900	609720	858950	764830	1031500	291620
tr|D6R938|D6R938_HUMAN;sp|Q13557|KCC2D_HUMAN;tr|H0Y9J2|H0Y9J2_HUMAN;tr|H0Y9C2|H0Y9C2_HUMAN;tr|E9PBE8|E9PBE8_HUMAN	tr|D6R938|D6R938_HUMAN;sp|Q13557|KCC2D_HUMAN;tr|H0Y9J2|H0Y9J2_HUMAN	tr|D6R938|D6R938_HUMAN Calcium/calmodulin-dependent protein kinase (CaM kinase) II delta, isoform CRA_e OS=Homo sapiens OX=9606 GN=CAMK2D PE=1 SV=1;sp|Q13557|KCC2D_HUMAN Calcium/calmodulin-dependent protein kinase type II subunit delta OS=Homo sapiens OX=9	Q13557	CAMK2D	5	7	8	8	8	6	7	1	1	1	1	0	1	1	1	1	1	0	1	32.3	6	6	56.298	498	498;499;182;194;168	0	9.8954	By MS/MS	By MS/MS	By MS/MS	By MS/MS	By matching	By MS/MS	28.5	32.3	32.3	32.3	23.9	28.5	320020	43573	52835	61387	117550	0
tr|Q5SWX3|Q5SWX3_HUMAN;tr|Q8WU40|Q8WU40_HUMAN;tr|A0A2Q3DQE3|A0A2Q3DQE3_HUMAN;sp|Q13555|KCC2G_HUMAN;tr|H0Y6G2|H0Y6G2_HUMAN	tr|Q5SWX3|Q5SWX3_HUMAN;tr|Q8WU40|Q8WU40_HUMAN;tr|A0A2Q3DQE3|A0A2Q3DQE3_HUMAN;sp|Q13555|KCC2G_HUMAN;tr|H0Y6G2|H0Y6G2_HUMAN	tr|Q5SWX3|Q5SWX3_HUMAN Calcium/calmodulin-dependent protein kinase (CaM kinase) II gamma, isoform CRA_n OS=Homo sapiens OX=9606 GN=CAMK2G PE=1 SV=1;tr|Q8WU40|Q8WU40_HUMAN CAMK2G protein (Fragment) OS=Homo sapiens OX=9606 GN=CAMK2G PE=1 SV=2;tr|A0A2Q3DQE3|A	Q5SWX3	CAMK2G	5	6	7	6	5	3	6	5	5	4	3	1	4	5	5	4	3	1	4	27.9	18.4	18.4	57.796	516	516;453;556;558;335	0	31.549	By MS/MS	By MS/MS	By MS/MS	By MS/MS	By MS/MS	By MS/MS	24.2	27.9	26.2	20.3	11.2	26.2	683770	129260	137500	145550	88383	14666
sp|P49069|CAMLG_HUMAN	sp|P49069|CAMLG_HUMAN	sp|P49069|CAMLG_HUMAN Calcium signal-modulating cyclophilin ligand OS=Homo sapiens OX=9606 GN=CAMLG PE=1 SV=1	P49069	CAMLG	1	2	1	2	2	1	2	2	1	2	2	1	2	2	1	2	2	1	2	12.8	12.8	12.8	32.952	296	296	0	6.1327	By matching	By MS/MS	By matching	By matching	By matching	By MS/MS	12.8	7.4	12.8	12.8	7.4	12.8	149270	33704	7303.5	54214	24909	3638.1
sp|Q5T5Y3|CAMP1_HUMAN	sp|Q5T5Y3|CAMP1_HUMAN	sp|Q5T5Y3|CAMP1_HUMAN Calmodulin-regulated spectrin-associated protein 1 OS=Homo sapiens OX=9606 GN=CAMSAP1 PE=1 SV=2	Q5T5Y3	CAMSAP1	1	1	1	2	2	0	2	1	1	2	2	0	2	1	1	2	2	0	2	1.5	1.5	1.5	177.97	1602	1602	0.0029643	2.4803	By matching	By MS/MS	By matching	By MS/MS		By MS/MS	0.5	0.5	1.5	1.5	0	1.5	221400	31539	27971	72551	57626	0
sp|Q08AD1|CAMP2_HUMAN	sp|Q08AD1|CAMP2_HUMAN	sp|Q08AD1|CAMP2_HUMAN Calmodulin-regulated spectrin-associated protein 2 OS=Homo sapiens OX=9606 GN=CAMSAP2 PE=1 SV=3	Q08AD1	CAMSAP2	1	3	3	3	3	0	2	3	3	3	3	0	2	3	3	3	3	0	2	3.4	3.4	3.4	168.09	1489	1489	0	14.993	By MS/MS	By MS/MS	By MS/MS	By MS/MS		By matching	3.4	3.4	3.4	3.4	0	1.6	349970	84167	74934	117990	55140	0
sp|Q9P1Y5|CAMP3_HUMAN	sp|Q9P1Y5|CAMP3_HUMAN	sp|Q9P1Y5|CAMP3_HUMAN Calmodulin-regulated spectrin-associated protein 3 OS=Homo sapiens OX=9606 GN=CAMSAP3 PE=1 SV=2	Q9P1Y5	CAMSAP3	1	3	3	4	4	1	3	3	3	4	4	1	3	3	3	4	4	1	3	6.5	6.5	6.5	134.75	1249	1249	0	9.1522	By MS/MS	By matching	By MS/MS	By MS/MS	By matching	By MS/MS	5.4	5.4	6.5	6.5	1.1	4.8	744270	44522	41823	263360	254790	848.01
sp|Q86VP6|CAND1_HUMAN;tr|A0A0C4DGH5|A0A0C4DGH5_HUMAN;tr|H0YH27|H0YH27_HUMAN;tr|F5H6I6|F5H6I6_HUMAN;tr|A0A3B3ISC4|A0A3B3ISC4_HUMAN;tr|F8WBB8|F8WBB8_HUMAN	sp|Q86VP6|CAND1_HUMAN;tr|A0A0C4DGH5|A0A0C4DGH5_HUMAN	sp|Q86VP6|CAND1_HUMAN Cullin-associated NEDD8-dissociated protein 1 OS=Homo sapiens OX=9606 GN=CAND1 PE=1 SV=2;tr|A0A0C4DGH5|A0A0C4DGH5_HUMAN Cullin-associated NEDD8-dissociated protein 1 (Fragment) OS=Homo sapiens OX=9606 GN=CAND1 PE=1 SV=1	Q86VP6	CAND1	6	34	34	35	33	31	35	34	34	35	33	31	35	33	33	34	32	30	34	44.6	44.6	43.7	136.37	1230	1230;770;442;54;89;110	0	323.31	By MS/MS	By MS/MS	By MS/MS	By MS/MS	By MS/MS	By MS/MS	38	40.7	42	40.6	38.7	41.3	35570000	6099200	7154400	7298800	7032900	2075200
sp|O75155|CAND2_HUMAN;tr|C9JH00|C9JH00_HUMAN	sp|O75155|CAND2_HUMAN	sp|O75155|CAND2_HUMAN Cullin-associated NEDD8-dissociated protein 2 OS=Homo sapiens OX=9606 GN=CAND2 PE=1 SV=3	O75155	CAND2	2	3	3	3	2	1	3	2	2	2	1	0	2	2	2	2	1	0	2	2.8	2	2	135.25	1236	1236;163	0.0032776	2.3656	By matching	By MS/MS	By matching	By matching	By matching	By matching	2.8	2.8	2.8	1.6	0.8	2.8	103340	18116	27161	17849	14228	0
sp|Q8WVQ1|CANT1_HUMAN;tr|K7EN15|K7EN15_HUMAN	sp|Q8WVQ1|CANT1_HUMAN;tr|K7EN15|K7EN15_HUMAN	sp|Q8WVQ1|CANT1_HUMAN Soluble calcium-activated nucleotidase 1 OS=Homo sapiens OX=9606 GN=CANT1 PE=1 SV=1;tr|K7EN15|K7EN15_HUMAN Soluble calcium-activated nucleotidase 1 OS=Homo sapiens OX=9606 GN=CANT1 PE=1 SV=1	Q8WVQ1	CANT1	2	4	4	4	3	4	4	4	4	4	3	4	4	4	4	4	3	4	4	21.4	21.4	21.4	44.839	401	401;264	0	44.151	By MS/MS	By MS/MS	By MS/MS	By MS/MS	By MS/MS	By MS/MS	18.7	18.5	18.7	14.2	13.2	18.7	1140600	230680	193090	202850	198030	50175
sp|P27824|CALX_HUMAN;tr|D6RGY2|D6RGY2_HUMAN;tr|H0Y9Q7|H0Y9Q7_HUMAN;tr|D6RDP7|D6RDP7_HUMAN;tr|D6RB85|D6RB85_HUMAN;tr|D6RAU8|D6RAU8_HUMAN;tr|D6RAQ8|D6RAQ8_HUMAN;tr|D6RFL1|D6RFL1_HUMAN;tr|H0Y9H1|H0Y9H1_HUMAN;tr|D6RHJ3|D6RHJ3_HUMAN;tr|D6RD16|D6RD16_HUMAN;tr|D6RG29|D6RG29_HUMAN	sp|P27824|CALX_HUMAN	sp|P27824|CALX_HUMAN Calnexin OS=Homo sapiens OX=9606 GN=CANX PE=1 SV=2	P27824	CANX	12	35	34	36	37	30	39	35	34	36	37	30	39	35	34	36	37	30	39	57.3	57.3	57.3	67.567	592	592;308;170;168;144;134;107;131;189;78;96;61	0	323.31	By MS/MS	By MS/MS	By MS/MS	By MS/MS	By MS/MS	By MS/MS	57.1	56.9	57.3	52.4	51.4	57.3	103960000	18341000	19122000	16736000	18571000	10696000
tr|Q5T0R9|Q5T0R9_HUMAN	tr|Q5T0R9|Q5T0R9_HUMAN	tr|Q5T0R9|Q5T0R9_HUMAN Adenylyl cyclase-associated protein 1 (Fragment) OS=Homo sapiens OX=9606 GN=CAP1 PE=1 SV=8	Q5T0R9	CAP1	1	9	9	9	9	9	9	1	1	1	1	1	1	1	1	1	1	1	1	50.8	8.4	8.4	28.634	262	262	0	31.392	By matching	By MS/MS	By MS/MS	By MS/MS	By matching	By MS/MS	50.8	50.8	50.8	50.8	50.8	50.8	978390	22191	302270	311150	130250	1094.7
sp|Q01518|CAP1_HUMAN;tr|Q5T0R1|Q5T0R1_HUMAN;tr|Q5T0R4|Q5T0R4_HUMAN;tr|Q5T0R3|Q5T0R3_HUMAN;tr|Q5T0R2|Q5T0R2_HUMAN;tr|Q5T0R7|Q5T0R7_HUMAN;tr|Q5T0R6|Q5T0R6_HUMAN;tr|Q5T0R5|Q5T0R5_HUMAN;tr|Q5T0S3|Q5T0S3_HUMAN;tr|Q5T0R8|Q5T0R8_HUMAN	sp|Q01518|CAP1_HUMAN	sp|Q01518|CAP1_HUMAN Adenylyl cyclase-associated protein 1 OS=Homo sapiens OX=9606 GN=CAP1 PE=1 SV=5	Q01518	CAP1	10	18	19	17	20	19	18	18	19	17	20	19	18	10	10	8	11	10	9	56.6	56.6	31.6	51.901	475	475;215;201;203;208;174;176;179;145;58	0	323.31	By MS/MS	By MS/MS	By MS/MS	By MS/MS	By MS/MS	By MS/MS	53.5	53.5	51.4	54.5	53.5	53.5	54869000	11370000	11843000	10517000	9993800	3131200
sp|P40123|CAP2_HUMAN;tr|B7Z385|B7Z385_HUMAN;tr|A0A087X0J3|A0A087X0J3_HUMAN;tr|A0A087WZ15|A0A087WZ15_HUMAN;tr|E9PDI2|E9PDI2_HUMAN;tr|F8WEW0|F8WEW0_HUMAN;tr|F8WDB9|F8WDB9_HUMAN	sp|P40123|CAP2_HUMAN;tr|B7Z385|B7Z385_HUMAN;tr|A0A087X0J3|A0A087X0J3_HUMAN;tr|A0A087WZ15|A0A087WZ15_HUMAN;tr|E9PDI2|E9PDI2_HUMAN	sp|P40123|CAP2_HUMAN Adenylyl cyclase-associated protein 2 OS=Homo sapiens OX=9606 GN=CAP2 PE=1 SV=1;tr|B7Z385|B7Z385_HUMAN Adenylyl cyclase-associated protein OS=Homo sapiens OX=9606 GN=CAP2 PE=1 SV=1;tr|A0A087X0J3|A0A087X0J3_HUMAN Adenylyl cyclase-associ	P40123	CAP2	7	3	6	4	4	3	4	3	5	3	3	2	3	3	5	3	3	2	3	16.1	14.5	14.5	52.823	477	477;365;394;394;451;104;194	0	12.282	By MS/MS	By MS/MS	By MS/MS	By MS/MS	By matching	By MS/MS	7.8	16.1	10.7	10.7	6.9	10.7	543680	80085	143660	112200	119450	15125
sp|P40121|CAPG_HUMAN;tr|E7ENU9|E7ENU9_HUMAN;tr|B8ZZL6|B8ZZL6_HUMAN	sp|P40121|CAPG_HUMAN;tr|E7ENU9|E7ENU9_HUMAN;tr|B8ZZL6|B8ZZL6_HUMAN	sp|P40121|CAPG_HUMAN Macrophage-capping protein OS=Homo sapiens OX=9606 GN=CAPG PE=1 SV=2;tr|E7ENU9|E7ENU9_HUMAN Macrophage-capping protein (Fragment) OS=Homo sapiens OX=9606 GN=CAPG PE=1 SV=1;tr|B8ZZL6|B8ZZL6_HUMAN Macrophage-capping protein (Fragment) OS	P40121	CAPG	3	4	4	3	2	4	3	4	4	3	2	4	3	4	4	3	2	4	3	25.6	25.6	18.4	38.498	348	348;253;218	0	21.71	By matching	By MS/MS	By matching	By MS/MS	By MS/MS	By MS/MS	18.4	18.4	10.3	6.9	18.4	14.9	672610	107160	124270	96373	56075	111270
[truncated: 5,248 more rows]
[truncated: 16 more columns]
